# Supplementary material for: The pan-microbiome profiling system Taxa4Meta identifies clinical dysbiotic features and classifies diarrheal disease
Source: J Clin Invest. 2024 Jan 16;134(2):e170859. doi: 10.1172/JCI170859 (PMC10786686; doi:10.1172/JCI170859)
Supplement: Supplemental table 2 [file jci-134-170859-s047.xlsx]

## Sheet: Table S2
	Supplementary Table 2. Pairwise Spearman correlation analysis for OTU/ASV count matrix after combined clustering/denoising for simulated amplicons of variable lengths sharing the same sequence count of the same parent full-length 16S sequence
		V1V3 forward amplicons													V1V3 reverse amplicons													V3V5 forward amplicons													V3V5 reverse amplicons
			Length 100	Length 150	Length 170	Length 200	Length 250	Length 300	Length 350	Length 400	Length 450	Original length				Length 100	Length 150	Length 170	Length 200	Length 250	Length 300	Length 350	Length 400	Length 450	Original length				Length 100	Length 150	Length 170	Length 200	Length 250	Length 300	Length 350	Length 400	Length 450	Original length				Length 100	Length 150	Length 170	Length 200	Length 250	Length 300	Length 350	Length 400
	DADA2_Denoising	Length 100	1											DADA2_Denoising	Length 100	1											DADA2_Denoising	Length 100	1											DADA2_Denoising	Length 100	1
		Length 150	-0.0877883	1											Length 150	-0.0828114	1											Length 150	-0.0787434	1											Length 150	-0.0663735	1
		Length 170	-0.0928552	-0.107311	1										Length 170	-0.0834378	-0.0880855	1										Length 170	-0.07962	-0.0911769	1										Length 170	-0.0722568	-0.0775062	1
		Length 200	-0.0942744	-0.108951	-0.11524	1									Length 200	-0.0848903	-0.089619	-0.0902969	1									Length 200	-0.0809822	-0.0927368	-0.0937692	1									Length 200	-0.0751154	-0.0805725	-0.0877145	1
		Length 250	-0.0953643	-0.110211	-0.116572	-0.118354	1								Length 250	-0.0919205	-0.0970408	-0.0977748	-0.099477	1								Length 250	-0.0897832	-0.102815	-0.10396	-0.105738	1								Length 250	-0.0774422	-0.0830683	-0.0904314	-0.0940091	1
		Length 300	-0.0957956	-0.110709	-0.117099	-0.118889	-0.120263	1							Length 300	-0.100979	-0.106604	-0.10741	-0.10928	-0.11833	1							Length 300	-0.0928874	-0.10637	-0.107554	-0.109394	-0.121283	1							Length 300	-0.0892105	-0.0956916	-0.104174	-0.108295	-0.111649	1
		Length 350	-0.0963149	-0.111309	-0.117734	-0.119533	-0.120915	-0.121462	1						Length 350	-0.10413	-0.109931	-0.110762	-0.112691	-0.122023	-0.134048	1						Length 350	-0.0936336	-0.107225	-0.108418	-0.110273	-0.122257	-0.126484	1						Length 350	-0.0910991	-0.0977174	-0.106379	-0.110588	-0.114013	-0.131339	1
		Length 400	-0.096574	-0.111609	-0.118051	-0.119855	-0.121241	-0.121789	-0.122449	1					Length 400	-0.104724	-0.110558	-0.111394	-0.113333	-0.122719	-0.134812	-0.13902	1					Length 400	-0.0943247	-0.108016	-0.109219	-0.111087	-0.12316	-0.127418	-0.128442	1					Length 400	-0.0918311	-0.0985026	-0.107234	-0.111476	-0.114929	-0.132394	-0.135197	1
		Length 450	-0.0966843	-0.111736	-0.118185	-0.119992	-0.121379	-0.121928	-0.122589	-0.122919	1				Length 450	-0.105269	-0.111133	-0.111973	-0.113923	-0.123357	-0.135514	-0.139743	-0.140539	1				Length 450	-0.0947698	-0.108526	-0.109734	-0.111611	-0.123741	-0.128019	-0.129048	-0.13	1				Length 450	-0.0975402	-0.104626	-0.1139	-0.118407	-0.122074	-0.140625	-0.143602	-0.144756
		Original length	-0.0955779	-0.110458	-0.116833	-0.118619	-0.11999	-0.120533	-0.121186	-0.121512	0.114802	1			Original length	-0.105011	-0.11086	-0.111699	-0.113643	-0.123055	-0.135182	-0.1394	-0.140195	0.0999284	1			Original length	-0.0960328	-0.109972	-0.111196	-0.113099	-0.12539	-0.129725	-0.130767	-0.131733	-0.132354	1			Original length	-0.0987252	-0.105897	-0.115284	-0.119845	-0.123557	-0.142333	-0.145347	-0.146514
			Length 100	Length 150	Length 170	Length 200	Length 250	Length 300	Length 350	Length 400	Length 450	Original length				Length 100	Length 150	Length 170	Length 200	Length 250	Length 300	Length 350	Length 400	Length 450	Original length				Length 100	Length 150	Length 170	Length 200	Length 250	Length 300	Length 350	Length 400	Length 450	Original length				Length 100	Length 150	Length 170	Length 200	Length 250	Length 300	Length 350	Length 400
	UCLUST_ClosedRef_0.97	Length 100	1											UCLUST_ClosedRef_0.97	Length 100	1											UCLUST_ClosedRef_0.97	Length 100	1											UCLUST_ClosedRef_0.97	Length 100	1
		Length 150	0.341003	1											Length 150	0.321954	1											Length 150	0.181907	1											Length 150	0.254148	1
		Length 170	0.328771	0.501381	1										Length 170	0.332741	0.31162	1										Length 170	0.207218	0.372357	1										Length 170	0.212869	0.19566	1
		Length 200	0.316826	0.49198	0.546982	1									Length 200	0.31748	0.310225	0.304406	1									Length 200	0.178787	0.335557	0.350363	1									Length 200	0.214854	0.217786	0.19039	1
		Length 250	0.316384	0.478561	0.535814	0.569796	1								Length 250	0.28027	0.283293	0.286973	0.279291	1								Length 250	0.180847	0.270059	0.309887	0.306347	1								Length 250	0.202286	0.221022	0.20081	0.250663	1
		Length 300	0.29216	0.463792	0.493729	0.524984	0.542871	1							Length 300	0.271025	0.247526	0.260676	0.27251	0.278507	1							Length 300	0.17431	0.318119	0.308292	0.280054	0.321678	1							Length 300	0.182345	0.177397	0.193416	0.217221	0.200254	1
		Length 350	0.269443	0.410032	0.468002	0.493209	0.518685	0.512562	1						Length 350	0.258727	0.244849	0.255392	0.247498	0.281069	0.398653	1						Length 350	0.148831	0.276097	0.298603	0.273365	0.319478	0.343543	1						Length 350	0.169946	0.17141	0.170444	0.184041	0.211481	0.266378	1
		Length 400	0.271212	0.405943	0.447535	0.501913	0.497632	0.488074	0.50527	1					Length 400	0.276082	0.261048	0.272844	0.259201	0.297989	0.396106	0.450946	1					Length 400	0.14813	0.259556	0.269646	0.265583	0.307847	0.334577	0.3436	1					Length 400	0.166299	0.152732	0.18339	0.162639	0.189861	0.247997	0.274929	1
		Length 450	0.268343	0.429737	0.459806	0.486826	0.512192	0.51822	0.520254	0.537972	1				Length 450	0.241828	0.238399	0.243557	0.234859	0.265209	0.374233	0.429443	0.466299	1				Length 450	0.164889	0.218814	0.220221	0.205859	0.249634	0.310993	0.271101	0.286907	1				Length 450	0.161872	0.151942	0.163372	0.171823	0.1896	0.257389	0.280029	0.282281
		Original length	0.282436	0.416736	0.4565	0.476636	0.518919	0.499759	0.507245	0.528039	0.708444	1			Original length	0.229662	0.221424	0.227692	0.221402	0.248471	0.353897	0.411799	0.428873	0.670729	1			Original length	0.153085	0.21606	0.222248	0.209641	0.241181	0.272076	0.271288	0.272058	0.281092	1			Original length	0.153348	0.152482	0.162882	0.179249	0.176883	0.230794	0.246078	0.245316
			Length 100	Length 150	Length 170	Length 200	Length 250	Length 300	Length 350	Length 400	Length 450	Original length				Length 100	Length 150	Length 170	Length 200	Length 250	Length 300	Length 350	Length 400	Length 450	Original length				Length 100	Length 150	Length 170	Length 200	Length 250	Length 300	Length 350	Length 400	Length 450	Original length				Length 100	Length 150	Length 170	Length 200	Length 250	Length 300	Length 350	Length 400
	UCLUST_ClosedRef_1.00	Length 100	1											UCLUST_ClosedRef_1.00	Length 100	1											UCLUST_ClosedRef_1.00	Length 100	1											UCLUST_ClosedRef_1.00	Length 100	1
		Length 150	0.197168	1											Length 150	0.282762	1											Length 150	0.126529	1											Length 150	0.190051	1
		Length 170	0.175469	0.531787	1										Length 170	0.270799	0.390067	1										Length 170	0.178424	0.351649	1										Length 170	0.195302	0.220021	1
		Length 200	0.196208	0.501068	0.630194	1									Length 200	0.255828	0.33914	0.356562	1									Length 200	0.120215	0.339638	0.331223	1									Length 200	0.180641	0.214484	0.288899	1
		Length 250	0.189277	0.488805	0.608509	0.692701	1								Length 250	0.245386	0.316691	0.34524	0.357756	1								Length 250	0.142579	0.311976	0.312751	0.343748	1								Length 250	0.171079	0.218757	0.315114	0.31222	1
		Length 300	0.188761	0.478332	0.607356	0.677718	0.736655	1							Length 300	0.178334	0.265591	0.28834	0.272387	0.412396	1							Length 300	0.112846	0.306362	0.297332	0.340639	0.428482	1							Length 300	0.100456	0.15353	0.217419	0.250204	0.27642	1
		Length 350	0.203096	0.470075	0.58244	0.654913	0.712685	0.753589	1						Length 350	0.201544	0.288873	0.29368	0.314162	0.431723	0.580986	1						Length 350	0.166933	0.253807	0.304968	0.293845	0.388363	0.482775	1						Length 350	0.106899	0.142056	0.198887	0.257476	0.266561	0.476623	1
		Length 400	0.219308	0.482049	0.583899	0.667303	0.715402	0.752728	0.759632	1					Length 400	0.189923	0.278449	0.282802	0.298929	0.418647	0.583027	0.70767	1					Length 400	0.0970427	0.284049	0.282948	0.344697	0.406166	0.506213	0.496433	1					Length 400	0.139348	0.182057	0.253752	0.284316	0.308812	0.46629	0.471831	1
		Length 450	0.218048	0.470492	0.576849	0.636272	0.686335	0.721385	0.759175	0.787678	1				Length 450	0.212313	0.29909	0.29718	0.301516	0.404525	0.532169	0.665735	0.698014	1				Length 450	0.12402	0.290423	0.289486	0.323741	0.440203	0.519366	0.449939	0.567834	1				Length 450	0.119317	0.153396	0.226971	0.238977	0.258376	0.440299	0.457009	0.485148
		Original length	0.215403	0.466453	0.565339	0.628418	0.675589	0.713403	0.739206	0.783681	0.894	1			Original length	0.189482	0.261943	0.267788	0.272124	0.378548	0.511829	0.632812	0.669177	0.825678	1			Original length	0.131218	0.223151	0.243029	0.250848	0.336813	0.413449	0.478273	0.489526	0.461482	1			Original length	0.176182	0.189848	0.261795	0.274777	0.297849	0.408189	0.419906	0.447183
			Length 100	Length 150	Length 170	Length 200	Length 250	Length 300	Length 350	Length 400	Length 450	Original length				Length 100	Length 150	Length 170	Length 200	Length 250	Length 300	Length 350	Length 400	Length 450	Original length				Length 100	Length 150	Length 170	Length 200	Length 250	Length 300	Length 350	Length 400	Length 450	Original length				Length 100	Length 150	Length 170	Length 200	Length 250	Length 300	Length 350	Length 400
	UCLUST_DeNovo_0.97	Length 100	1											UCLUST_DeNovo_0.97	Length 100	1											UCLUST_DeNovo_0.97	Length 100	1											UCLUST_DeNovo_0.97	Length 100	1
		Length 150	0.716031	1											Length 150	0.63424	1											Length 150	0.580769	1											Length 150	0.633657	1
		Length 170	0.710529	0.786789	1										Length 170	0.701684	0.635097	1										Length 170	0.589372	0.687089	1										Length 170	0.622107	0.647241	1
		Length 200	0.695062	0.775853	0.825286	1									Length 200	0.692374	0.633836	0.716716	1									Length 200	0.527966	0.618019	0.640738	1									Length 200	0.600405	0.638424	0.643083	1
		Length 250	0.692553	0.7645	0.810453	0.829026	1								Length 250	0.620239	0.569177	0.650569	0.654806	1								Length 250	0.534284	0.624635	0.640132	0.582675	1								Length 250	0.616786	0.643493	0.657163	0.664408	1
		Length 300	0.653193	0.720353	0.760681	0.780211	0.801994	1							Length 300	0.651184	0.590728	0.677471	0.681866	0.644311	1							Length 300	0.53153	0.619638	0.63319	0.571267	0.641557	1							Length 300	0.598402	0.644212	0.654029	0.660722	0.684608	1
		Length 350	0.629859	0.688415	0.724427	0.74725	0.767487	0.793692	1						Length 350	0.619536	0.558762	0.646456	0.64954	0.614546	0.743172	1						Length 350	0.509314	0.581676	0.594982	0.533471	0.607915	0.666714	1						Length 350	0.590465	0.630954	0.643638	0.648749	0.668856	0.723956	1
		Length 400	0.61398	0.663893	0.700972	0.717745	0.735889	0.763134	0.788314	1					Length 400	0.547253	0.478653	0.585188	0.590016	0.53791	0.6802	0.663096	1					Length 400	0.461663	0.508792	0.52743	0.470782	0.535629	0.598887	0.625143	1					Length 400	0.571796	0.613788	0.623425	0.627254	0.64764	0.698398	0.724584	1
		Length 450	0.586296	0.634037	0.653348	0.670768	0.694463	0.723414	0.755211	0.820545	1				Length 450	0.605613	0.542523	0.628508	0.637282	0.595572	0.713095	0.708283	0.696981	1				Length 450	0.412465	0.44748	0.459758	0.377766	0.434296	0.503502	0.514839	0.529666	1				Length 450	0.58565	0.621023	0.631675	0.641552	0.661072	0.722573	0.742699	0.769573
		Original length	0.547673	0.585372	0.600253	0.614042	0.641166	0.662279	0.698385	0.762262	0.819338	1			Original length	0.590316	0.526671	0.612352	0.618444	0.582651	0.691161	0.687525	0.677559	0.834433	1			Original length	0.367571	0.360432	0.38511	0.297977	0.358506	0.417244	0.428178	0.434004	0.440202	1			Original length	0.426612	0.432676	0.450149	0.448387	0.48366	0.520153	0.549976	0.583155
			Length 100	Length 150	Length 170	Length 200	Length 250	Length 300	Length 350	Length 400	Length 450	Original length				Length 100	Length 150	Length 170	Length 200	Length 250	Length 300	Length 350	Length 400	Length 450	Original length				Length 100	Length 150	Length 170	Length 200	Length 250	Length 300	Length 350	Length 400	Length 450	Original length				Length 100	Length 150	Length 170	Length 200	Length 250	Length 300	Length 350	Length 400
	UCLUST_DeNovo_1.00	Length 100	1											UCLUST_DeNovo_1.00	Length 100	1											UCLUST_DeNovo_1.00	Length 100	1											UCLUST_DeNovo_1.00	Length 100	1
		Length 150	0.124781	1											Length 150	0.0694512	1											Length 150	-0.0467167	1											Length 150	0.0244214	1
		Length 170	0.220043	0.176526	1										Length 170	0.044554	-0.0210176	1										Length 170	-0.0769563	-0.0284249	1										Length 170	0.0313182	-0.0477703	1
		Length 200	0.197323	0.150073	0.278311	1									Length 200	0.0358983	-0.0319442	-0.0750743	1									Length 200	-0.070474	-0.0252788	-0.0597017	1									Length 200	0.0197109	-0.063912	-0.0334492	1
		Length 250	0.148975	0.0965733	0.231865	0.207611	1								Length 250	0.0207365	-0.052057	-0.0957602	-0.107754	1								Length 250	-0.0833838	-0.0350923	-0.0731508	-0.0595709	1								Length 250	0.0198032	-0.0663038	-0.0346336	-0.0503399	1
		Length 300	0.177188	0.128449	0.256998	0.236482	0.180638	1							Length 300	0.0763522	0.0173563	-0.0154781	-0.0181464	-0.0184906	1							Length 300	-0.0788974	-0.0327868	-0.0683292	-0.0564365	-0.0727872	1							Length 300	0.0207335	-0.0649387	-0.0330016	-0.0498744	-0.0503079	1
		Length 350	0.117143	0.0573454	0.196819	0.175298	0.115219	0.165298	1						Length 350	0.0621882	0.00178475	-0.0324868	-0.0362853	-0.0420363	0.0865883	1						Length 350	-0.106303	-0.0498976	-0.0943888	-0.0791369	-0.0980196	-0.0775133	1						Length 350	0.0109458	-0.0843682	-0.0499954	-0.0711237	-0.0693686	-0.0581637	1
		Length 400	0.169325	0.12188	0.251627	0.227937	0.175971	0.222099	0.161059	1					Length 400	0.0899306	0.0332875	0.0037677	-0.00176869	-3.40804e-05	0.119321	0.12596	1					Length 400	-0.0751636	-0.0286075	-0.0645988	-0.0529741	-0.0683738	-0.0496298	-0.0800843	1					Length 400	-0.00102589	-0.105208	-0.0685035	-0.0903845	-0.0914534	-0.0777019	-0.107513	1
		Length 450	0.138477	0.0858328	0.22127	0.197613	0.141118	0.187727	0.117245	0.220664	1				Length 450	0.060785	0.0028301	-0.030794	-0.0401761	-0.0420622	0.0867416	0.0885952	0.157728	1				Length 450	-0.0747269	-0.029051	-0.0634165	-0.0510047	-0.0678072	-0.0483515	-0.0760916	-0.0142087	1				Length 450	0.0111254	-0.0786656	-0.044508	-0.0623284	-0.0623386	-0.0498206	-0.0744483	-0.0925216
		Original length	0.148077	0.0956141	0.23058	0.207718	0.151263	0.197795	0.129746	0.230353	0.208105	1			Original length	0.0937963	0.0387179	0.0101738	0.00584702	0.00759932	0.130049	0.134173	0.203459	0.170863	1			Original length	-0.0920406	-0.041765	-0.0799285	-0.066583	-0.0826208	-0.0633431	-0.100045	-0.0306522	-0.00649038	1			Original length	0.000984589	-0.0959388	-0.060109	-0.0802853	-0.0815506	-0.065029	-0.093964	-0.113939
			Length 100	Length 150	Length 170	Length 200	Length 250	Length 300	Length 350	Length 400	Length 450	Original length				Length 100	Length 150	Length 170	Length 200	Length 250	Length 300	Length 350	Length 400	Length 450	Original length				Length 100	Length 150	Length 170	Length 200	Length 250	Length 300	Length 350	Length 400	Length 450	Original length				Length 100	Length 150	Length 170	Length 200	Length 250	Length 300	Length 350	Length 400
	VSEARCH_DeNovo_0.97	Length 100	1											VSEARCH_DeNovo_0.97	Length 100	1											VSEARCH_DeNovo_0.97	Length 100	1											VSEARCH_DeNovo_0.97	Length 100	1
		Length 150	0.676136	1											Length 150	0.82415	1											Length 150	0.658127	1											Length 150	0.80603	1
		Length 170	0.605759	0.893425	1										Length 170	0.788318	0.956421	1										Length 170	0.574128	0.897848	1										Length 170	0.619677	0.785589	1
		Length 200	0.556872	0.827105	0.922669	1									Length 200	0.743679	0.903265	0.945006	1									Length 200	0.514978	0.811514	0.907728	1									Length 200	0.546934	0.701153	0.895081	1
		Length 250	0.510311	0.759013	0.845531	0.918893	1								Length 250	0.574152	0.703439	0.740072	0.782384	1								Length 250	0.402551	0.665709	0.756058	0.823989	1								Length 250	0.4855	0.628622	0.808547	0.907002	1
		Length 300	0.433396	0.643934	0.72164	0.783653	0.866111	1							Length 300	0.438699	0.55153	0.583811	0.622246	0.780885	1							Length 300	0.34897	0.584964	0.671118	0.729512	0.881275	1							Length 300	0.33494	0.459725	0.609648	0.69352	0.752892	1
		Length 350	0.419556	0.609509	0.681178	0.741168	0.817429	0.945085	1						Length 350	0.40142	0.515987	0.545754	0.580354	0.732862	0.912587	1						Length 350	0.296663	0.52737	0.610285	0.667796	0.808225	0.916711	1						Length 350	0.321167	0.446359	0.590207	0.669921	0.724928	0.942292	1
		Length 400	0.39547	0.562465	0.625215	0.681256	0.750073	0.870892	0.92699	1					Length 400	0.36517	0.476117	0.503961	0.53955	0.681733	0.858884	0.922962	1					Length 400	0.221728	0.439933	0.516416	0.569041	0.702107	0.800608	0.882437	1					Length 400	0.284651	0.412693	0.550809	0.633257	0.691355	0.896551	0.9432	1
		Length 450	0.387721	0.541513	0.603225	0.657165	0.72033	0.837061	0.890058	0.958122	1				Length 450	0.352626	0.456296	0.48272	0.514766	0.654443	0.817982	0.87141	0.933497	1				Length 450	0.183412	0.39685	0.472426	0.524933	0.649294	0.741144	0.822	0.937766	1				Length 450	0.269367	0.385894	0.519055	0.598935	0.655611	0.844002	0.875443	0.918355
		Original length	0.36761	0.520024	0.579882	0.631882	0.695046	0.810287	0.861136	0.928989	0.966649	1			Original length	0.323599	0.425507	0.453073	0.484472	0.62361	0.784049	0.835771	0.895931	0.948007	1			Original length	0.155204	0.350293	0.422718	0.472216	0.575226	0.657283	0.727954	0.835024	0.899316	1			Original length	0.169042	0.280579	0.416235	0.490169	0.543699	0.711897	0.735459	0.775463
			Length 100	Length 150	Length 170	Length 200	Length 250	Length 300	Length 350	Length 400	Length 450	Original length				Length 100	Length 150	Length 170	Length 200	Length 250	Length 300	Length 350	Length 400	Length 450	Original length				Length 100	Length 150	Length 170	Length 200	Length 250	Length 300	Length 350	Length 400	Length 450	Original length				Length 100	Length 150	Length 170	Length 200	Length 250	Length 300	Length 350	Length 400
	VSEARCH_DeNovo_0.99	Length 100	1											VSEARCH_DeNovo_0.99	Length 100	1											VSEARCH_DeNovo_0.99	Length 100	1											VSEARCH_DeNovo_0.99	Length 100	1
		Length 150	0.666848	1											Length 150	0.844143	1											Length 150	0.646201	1											Length 150	0.866503	1
		Length 170	0.588121	0.899293	1										Length 170	0.819942	0.972072	1										Length 170	0.619085	0.966698	1										Length 170	0.688563	0.805463	1
		Length 200	0.510681	0.806597	0.902611	1									Length 200	0.760931	0.908689	0.934793	1									Length 200	0.508081	0.847746	0.882062	1									Length 200	0.588039	0.69802	0.882403	1
		Length 250	0.494919	0.782955	0.87818	0.974289	1								Length 250	0.583411	0.704164	0.727215	0.784501	1								Length 250	0.293731	0.595767	0.62439	0.729465	1								Length 250	0.534126	0.638704	0.813859	0.923231	1
		Length 300	0.442141	0.717177	0.811987	0.908645	0.935499	1							Length 300	0.357191	0.450969	0.469777	0.523413	0.680765	1							Length 300	0.226944	0.517222	0.544357	0.646694	0.890145	1							Length 300	0.228432	0.305959	0.440581	0.534811	0.591302	1
		Length 350	0.438629	0.710685	0.801988	0.898292	0.923242	0.98638	1						Length 350	0.303983	0.394004	0.412309	0.465717	0.61395	0.907921	1						Length 350	0.220387	0.507158	0.534207	0.637422	0.874229	0.976689	1						Length 350	0.198857	0.275482	0.405661	0.49832	0.556081	0.937912	1
		Length 400	0.406355	0.662805	0.749962	0.842143	0.865284	0.928615	0.942327	1					Length 400	0.260407	0.349642	0.366427	0.41979	0.56251	0.849547	0.942437	1					Length 400	0.161525	0.440092	0.465148	0.566188	0.78979	0.883257	0.907542	1					Length 400	0.160109	0.235139	0.361285	0.452378	0.507426	0.882685	0.94099	1
		Length 450	0.397673	0.648941	0.73453	0.824166	0.847507	0.909281	0.922007	0.978468	1				Length 450	0.241686	0.329566	0.345191	0.396743	0.538075	0.817326	0.906716	0.959351	1				Length 450	0.158286	0.432888	0.458183	0.559866	0.780359	0.870282	0.89529	0.984856	1				Length 450	0.0973446	0.169486	0.28627	0.37404	0.425563	0.769472	0.806034	0.853091
		Original length	0.393171	0.643522	0.729064	0.819145	0.842775	0.904609	0.916953	0.973461	0.993983	1			Original length	0.22938	0.317274	0.332881	0.384319	0.526051	0.802881	0.892507	0.944111	0.982945	1			Original length	0.117893	0.375814	0.400705	0.498751	0.707805	0.788543	0.805767	0.883699	0.90105	1			Original length	0.041886	0.112345	0.22722	0.314234	0.363475	0.693725	0.72382	0.769147
			Length 100	Length 150	Length 170	Length 200	Length 250	Length 300	Length 350	Length 400	Length 450	Original length				Length 100	Length 150	Length 170	Length 200	Length 250	Length 300	Length 350	Length 400	Length 450	Original length				Length 100	Length 150	Length 170	Length 200	Length 250	Length 300	Length 350	Length 400	Length 450	Original length				Length 100	Length 150	Length 170	Length 200	Length 250	Length 300	Length 350	Length 400
	VSEARCH_DeNovo_1.00	Length 100	1											VSEARCH_DeNovo_1.00	Length 100	1											VSEARCH_DeNovo_1.00	Length 100	1											VSEARCH_DeNovo_1.00	Length 100	1
		Length 150	0.68392	1											Length 150	0.86168	1											Length 150	0.709507	1											Length 150	0.882009	1
		Length 170	0.600854	0.890362	1										Length 170	0.83773	0.973404	1										Length 170	0.685005	0.969886	1										Length 170	0.745777	0.850974	1
		Length 200	0.567486	0.850216	0.956432	1									Length 200	0.801083	0.933214	0.959331	1									Length 200	0.640874	0.916728	0.946444	1									Length 200	0.683306	0.783136	0.924056	1
		Length 250	0.540586	0.81866	0.923799	0.965855	1								Length 250	0.633293	0.745158	0.767665	0.801919	1								Length 250	0.413634	0.647269	0.671708	0.71285	1								Length 250	0.627362	0.722191	0.856476	0.928123	1
		Length 300	0.527626	0.803759	0.908063	0.950075	0.984147	1							Length 300	0.416052	0.500261	0.517571	0.546353	0.695383	1							Length 300	0.336889	0.553856	0.57599	0.613975	0.877968	1							Length 300	0.354389	0.422206	0.522823	0.575793	0.632002	1
		Length 350	0.515183	0.788226	0.891631	0.933078	0.966922	0.982177	1						Length 350	0.32491	0.401484	0.418473	0.445833	0.580065	0.86004	1						Length 350	0.31636	0.527992	0.549788	0.586584	0.846247	0.965738	1						Length 350	0.305733	0.368473	0.465482	0.515888	0.56995	0.921579	1
		Length 400	0.50336	0.775815	0.878436	0.918982	0.951406	0.966512	0.983944	1					Length 400	0.297939	0.372008	0.388397	0.415343	0.544056	0.81394	0.950992	1					Length 400	0.289664	0.497251	0.51908	0.554718	0.807615	0.922629	0.956782	1					Length 400	0.277045	0.337949	0.432035	0.480351	0.533126	0.878692	0.955298	1
		Length 450	0.470369	0.734572	0.833748	0.872929	0.903106	0.917927	0.934616	0.951906	1				Length 450	0.238807	0.308145	0.323838	0.350039	0.470413	0.720812	0.854319	0.90237	1				Length 450	0.265637	0.468692	0.490416	0.525673	0.772741	0.886276	0.919856	0.961499	1				Length 450	0.133914	0.185416	0.261525	0.299394	0.342152	0.628315	0.693559	0.731656
		Original length	0.466046	0.729659	0.827747	0.866934	0.896982	0.9118	0.928492	0.945587	0.993474	1			Original length	0.218424	0.286143	0.301143	0.327242	0.446559	0.692479	0.822711	0.870533	0.967393	1			Original length	0.201749	0.39613	0.413758	0.446308	0.676102	0.780881	0.813137	0.853625	0.891498	1			Original length	0.0875434	0.134355	0.206843	0.242692	0.282161	0.553548	0.617509	0.653072
[truncated: 32 more columns]
