# Supplementary material for: The pan-microbiome profiling system Taxa4Meta identifies clinical dysbiotic features and classifies diarrheal disease
Source: J Clin Invest. 2024 Jan 16;134(2):e170859. doi: 10.1172/JCI170859 (PMC10786686; doi:10.1172/JCI170859)
Supplement: Supplemental table 3 [file jci-134-170859-s048.xlsx]

## Sheet: Sheet1
Adult training dataset	Dataset ID	Analysis category	Clinical diagnosis (IBD, IBS and CDI)	Disease status (based on publication)	Grography	Clinical center	Cohort	Time Course	Data Access	Source of metadata	Groups	Selected patients/samples with stool microbiome (1K reads)	Antibiotic exposure	16S region	Sequence type	Sequence orientation	Platform	Publication	Journal
FALSE	Training dataset #1	IBD	Questionnaire, radiology, colonoscopy, histology, Montreal classification, pediatric Crohn's disease activity index (CD)	Active (100%)	North America	Multiple	Pediatric	Single sampling	PRJNA237362	Supplemental material of paper	CD, non-IBD controls	227 CD	Detailed for each subject	V4	Paired-end	Forward & reverse	Illumina	The Treatment-Naive Microbiome in New-Onset Crohn’s Disease	Cell Host & Microbe, 2014, 15: 382–392.
TRUE	Training dataset #2	IBD	Colonoscopy, Montreal classification	Active (42.9%), remission (57.1%)	South Korea	Single	Adult	Single sampling	PRJNA240658	NCBI BioSample	CD, HC	11 CD, 10 HC	No antibiotics within 3 months	V1-V3	Single-end	Reverse	454	Does the intestinal microbial community of Korean Crohn’s disease patients differ from that of western patients?	BMC Gastroenterology, 2016, 16: 28.
TRUE	Training dataset #3	IBD	Endoscopic, pathologic, or radiographic evaluation according to the criteria of the NIDDK IBD Genetics Consortium; Harvey-Bradshaw index or pediatric Crohn’s disease activity index (CD), simple clinical colitis activity index or pediatric ulcerative colitis activity index (UC)	Active (27.5%)	United States	Multiple	Adult	Single sampling	PRJNA82111	https://web.rniapps.net/iVikodak/refdash/database.php	CD, UC, HC, indeterminate	61 CD, 47 UC, 18 HC	Not detailed for each subject	V3-V5	Single-end	Reverse	454	Dysfunction of the intestinal microbiome in inflammatory bowel disease and treatment	Genome Biology, 2012, 13: R79.
FALSE	Training dataset #4	IBD	Not clear	Not clear	Japan	Unknown	Unknown	Single sampling	PRJDB6133	NCBI BioSample	CD, UC, HC	25 CD, 30 UC, 23 HC	Unknown	V3-V4	Paired-end	Forward & reverse	Illumina	Unpublished cohort	Unpublished cohort
TRUE	Training dataset #5	IBD	Questionnaire, endoscopy and histology; colitis activity index (UC) and Crohn's disease activity index (CD); Montreal classification	Remission (100%)	Spain	Single	Adult	Longitudinal sampling (follow-up)	PRJNA422193	NCBI BioSample	CD, UC, HC, HR	34 CD, 33 UC, 44 HC, 39 HR	No antibiotics within 4 weeks	V4	Single-end	Forward	Illumina	A microbial signature for Crohn’s disease	Gut, 2017, 0: 1–10.
TRUE	Training dataset #6	IBD	Questionnaire (clinical disease activity; previously diagnosed), Montreal classification	Not clear	Sweden	Single	Adult	Longitudinal sampling (follow-up)	PRJEB18471	NCBI BioSample	ICD-r, ICD-nr, CCD, UC, HC	49 CD, 60 UC, 9 HC	Unknown	V4	Single-end	Forward	Illumina	Dynamics of the human gut microbiome in inflammatory bowel disease	Nature Microbiology, 2017, 2: 17004.
TRUE	Training dataset #7	IBD	Montreal classification	Not clear	Canada	Single	Adult	Longitudinal sampling (follow-up)	PRJNA450340	NCBI BioSample	CD, UC, HC, MS, RA	20 CD, 19 UC, 23 HC	No antibiotics within 8 weeks	V4	Paired-end	Forward & reverse	Illumina	A comparative study of the gut microbiota in immune-mediated inflammatory diseases—does a common dysbiosis exist?	Microbiome, 2018, 6: 221.
TRUE	Training dataset #8	IBD	Montreal classification, colic or ileocolic localization	Active (89.5%), remission (10.5%)	Italy	Single	Adult	Single sampling	PRJNA391149	NCBI BioSample	CD, UC, HC	6 CD, 24 UC, 40 HC	No antibiotics within 3 months	V1-V3	Single-end	Reverse	454	Fecal and Mucosal Microbiota Profiling in Irritable Bowel Syndrome and Inflammatory Bowel Disease	Front. Microbiol., 2019, 10: 1655.
TRUE	Training dataset #9	IBD	Endoscopic, Mayo classification	Active (37.5%), remission (62.5%)	Czech	Single	Adult	Single sampling	PRJNA368966	NCBI BioSample	UC, HC, PSC	32 UC, 32 HC	No antibiotics within 3 months	V3-V4	Single-end (SRA seq is paired-end merged)	Forward	Illumina	Distinct gut microbiota profiles in patients with primary sclerosing cholangitis and ulcerative colitis	World J Gastroenterol 2017, 23(25): 548-4558.
TRUE	Training dataset #10	IBD	Questionnaire (previously diagnosed), simple clinical colitis activity index,	Not clear	United States	Single	Adult	Single sampling	PRJNA313074	NCBI BioSample	UC, HC	30 UC, 13 HC	No antibiotics within 2 months	V4	Paired-end	Forward & reverse	Illumina	Disease Severity and Immune Activity Relate to Distinct interkingdom Gut Microbiome States in Ethnically Distinct Ulcerative Colitis Patients	mBio 2016, 7(4): e01072-16.
TRUE	Training dataset #11	IBS	Clinical evaluation and blood/stool test; questionnaire of intestinal functional disorders, elaborated according to the Rome IV criteria; colonoscopy (RSCS) with multiple biopsies	Active (100%)	Italy	Single	Adult	Single sampling	PRJNA391149	NCBI BioSample	IBC-C, IBS-D, IBS-M, HC	15 IBC-C, 14 IBS-D, 7 IBS-M, 40 HC	No antibiotics within 3 months	V1-V3	Single-end	Reverse	454	Fecal and Mucosal Microbiota Profiling in Irritable Bowel Syndrome and Inflammatory Bowel Disease	Front. Microbiol., 2019, 10: 1655.
TRUE	Training dataset #12	IBS	Questionnaire, Rome II criteria	Active (100%)	Italy	Single	Adult	Longitudinal sampling (intervention)	PRJNA279031	NCBI BioSample	Non-constipated IBS, HC	15 Non-constipated IBS (baseline), 5 HC	No antibiotics within 4 weeks	V3-V4	Paired-end	Forward & reverse	Illumina	Modulation of the gut microbiota composition by rifaximin in non-constipated irritable bowel syndrome patients: a molecular approach	Clinical and Experimental Gastroenterology, 2015, 8: 309–325.
TRUE	Training dataset #13	IBS	Not clear	Not clear	South Korea	Single	Adult	Single sampling	PRJNA541572	NCBI BioSample	IBS, HC	30 IBS_LowCalprotectin, 19 IBS_HighCalprotectin, 43 HC	Unknown	V3-V4	Paired-end	Forward & reverse	Illumina	Unpublished cohort	Unpublished cohort
TRUE	Training dataset #14	IBS	Not clear	Not clear	Mexico	Single	Adult	Longitudinal sampling (intervention)	PRJNA540064	NCBI BioSample	IBC-C, IBS-D, IBS-M	16 IBC-C, 5 IBS-D, 19 IBS-M (baseline)	Unknown	V4	Single-end	Forward	Illumina	Unpublished cohort	Unpublished cohort
TRUE	Training dataset #15	IBS	Questionnaire, Rome III criteria	Active (100%)	Spain	Single	Adult	Longitudinal sampling (follow-up)	PRJNA268708	NCBI BioSample	IBC-C, IBS-D, IBS-M (alternating IBS), HC	23 IBC-C, 47 IBS-D, 24 IBS-M, 66 HC	No antibiotics within 3 months	V4	Single-end	Forward	Illumina	Reduction of butyrateand methane-producing microorganisms in patients with Irritable Bowel Syndrome	Scientific Reports, 2015, 5:12693.
TRUE	Training dataset #16	IBS	Questionnaire, Rome III criteria, physical examination	Active (100%)	United States	Single	Adult	Single sampling	PRJNA373876	NCBI BioSample	IBS, HC	29 IBS, 23 HC	No antibiotics within 3 months	V3-V5	Single-end	Reverse	454	Differences in gut microbial composition correlate with regional brain volumes in irritable bowel syndrome	Microbiome, 2017, 5: 49.
TRUE	Training dataset #17	IBS	Questionnaire, Rome III criteria	Active (100%)	Italy	Single	Adult	Single sampling	PRJNA386442	NCBI BioSample	IBC-C, IBS-D, IBS-M	5 IBC-C, 25 IBS-D, 18 IBS-M	No antibiotics within 1 month	V1-V2	Paired-end	Forward & reverse	Illumina	A Microbial Signature of Psychological Distress in Irritable Bowel Syndrome	Psychosomatic Medicine, 2018, 80: 698-709.
TRUE	Training dataset #18	IBS	Questionnaire, Rome III criteria	Active (100%)	United States	Single	Adult	Single sampling	Author	Author	IBC-C, IBS-D, IBS-M	25 IBC-C, 46 IBS-D, 15 IBS-M	No antibiotics within 2 months	V4	Paired-end	Forward & reverse	Illumina	Relationships of microbiome markers with extraintestinal, psychological distress and gastrointestinal symptoms, and quality of life in women with irritable bowel syndrome	Journal of Clinical Gastroenterology, 2020, 54 (2): 175-183.
FALSE	Training dataset #19	IBS	Medical records, questionnaire, pediatric Rome III criteria	Active (100%)	United States	Single	Pediatric	Single sampling	PRJNA46339	NCBI BioSample	IBS/FAP, HC	46 IBS/FAP, 45 HC	No antibiotics within 6 months	V1-V3	Single-end	Reverse	454	Gastrointestinal microbiome signatures of pediatric patients with irritable bowel syndrome	Gastroenterology, 2011, 141: 1782–1791.
FALSE	Training dataset #20	IBS	Medical records, questionnaire, pediatric Rome III criteria	Active (100%)	United States	Single	Pediatric	Single sampling	PRJNA46339	NCBI BioSample	IBS/FAP, HC	46 IBS/FAP, 45 HC	No antibiotics within 6 months	V3-V5	Single-end	Reverse	454	Gastrointestinal microbiome signatures of pediatric patients with irritable bowel syndrome	Gastroenterology, 2011, 141: 1782–1791.
FALSE	Training dataset #21	IBS	Questionnaire, Rome III criteria	Active (100%)	United States	Single	Pediatric	Single sampling	Unpublished cohort (TCMC)	Unpublished cohort (TCMC)	IBS/FAP, HC	149 IBS/FAP, 74 HC	Unknown	V4	Paired-end	Forward & reverse	Illumina	Unpublished cohort (TCMC)	Unpublished cohort (TCMC)
TRUE	Training dataset #22	CDI	Presence of diarrhea, PCR (tcdB & C. difficile-specific 16S rRNA amplicon), enzyme immunoassay tests (toxins & glutamate dehydrogenase)	Active (100%)	United States	Single	Adult	Single sampling	http://www.mothur.org/CDI_MicrobiomeModeling	http://www.mothur.org/CDI_MicrobiomeModeling	CDI, HC, non-CDI diarrheal control	94 CDI, 155 HC	Not detailed for each HC subject within 3 months	V3-V5	Single-end	Reverse	454	Microbiome Data Distinguish Patients with Clostridium difficile Infection and Non-C. difficile-Associated Diarrhea from Healthy Controls	mBio, 2014, 5(3): e01021-14.
TRUE	Training dataset #23	CDI	Presence of diarrhea, PCR (tcdB), enzyme immunoassay tests (toxins & glutamate dehydrogenase)	Active (100%)	United States	Single	Adult	Single sampling	PRJNA174594	NCBI BioSample	CDI, HC, CDN	39 CDI, 40 HC	Not detailed for each HC subject within 3 months	V1-V3	Single-end	Reverse	454	Intestinal Dysbiosis and Depletion of Butyrogenic Bacteria in Clostridium difficile Infection and Nosocomial Diarrhea	Journal of Clinical Microbiology, 2013, 51(9): 2884–2892.
TRUE	Training dataset #24	CDI	Medical records, presence of symptoms, blood cell count or serum creatinine	Active (100%)	United States	Single	Adult	Single sampling	PRJNA342347	NCBI BioSample	CDI	88 CDI	Not applicable	V4	Paired-end but only forward sequence used	Forward	Illumina	Gut microbiome predictors of treatment response and recurrence in primary Clostridium difficile infection	Aliment Pharmacol Ther, 2016; 44: 715–727.
TRUE	Training dataset #25	CDI	Presence of diarrhea, positive PCR test for C. difficile (not clear on specific genes)	Active (100%)	United States	Single	Adult	Single sampling	PRJNA317326	NCBI BioSample	CDI, HC	85 CDI, 110 HC	Unknown for each HC	V4	Paired-end	Forward & reverse	Illumina	Clostridioides difficile uses amino acids associated with gut microbial dysbiosis in a subset of patients with diarrhea	Sci. Transl. Med., 2018, 10: eaam7019.
TRUE	Training dataset #26	CDI	Presence of diarrhea, PCR (tcdB), enzyme immunoassay tests (toxins & glutamate dehydrogenase)	Active (100%)	United States	Single	Adult	Longitudinal sampling (follow-up)	PRJNA307992	Supplemental material of paper	CDI	148 CDI samples (positive clinical testing)	Not applicable	V4	Paired-end	Forward & reverse	Illumina	Dynamics of the fecal microbiome in patients with recurrent and nonrecurrent Clostridium difficile infection	Genome Medicine, 2016, 8: 47.
TRUE	Training dataset #27	Control	Not applicable	Not applicable	United States	Single	Adult	Single sampling	PRJNA386260	NCBI BioSample	HC	178 HC	No antibiotics within 3 months	V4	Paired-end	Forward & reverse	Illumina	Unpublished cohort	Unpublished cohort
FALSE	Validation dataset #1	CDI	Not clear	Not clear	China	Single	Unknown	Single sampling	PRJNA488351	NCBI BioSample	CDI	22 CDI	Not applicable	V3-V4	Paired-end	Forward & reverse	Illumina	Unpublished cohort	Unpublished cohort
FALSE	Validation dataset #2	CDI	Presence of CDI symptoms, C. difficile stool culture, PCR (gdh, tcdA, tcdB) on C. difficile isolates, enzyme immunoassay tests (stool toxins)	Active (100%)	Netherlands	Single	Adult	Single sampling	PRJEB30586	NCBI BioSample	CDI	41 CDI	Not applicable	V4	Paired-end	Forward & reverse	Illumina	The Bacterial Gut Microbiota of Adult Patients Infected, Colonized or Noncolonized by Clostridioides difficile	Microorganisms, 2020, 8, 677.
FALSE	Validation dataset #3	CDI	Presence of diarrhea, PCR (tcdB), enzyme immunoassay tests (toxins & glutamate dehydrogenase)	Active (100%)	US	Single	Adult	Single sampling	PRJNA729511	NCBI BioSample	CDI	1,515 CDI	Not applicable	V4	Paired-end	Forward & reverse	Illumina	NIAID U01 consortium data (Vincent Young & Patrick Schoss)	NIAID U01 consortium data (Vincent Young & Patrick Schoss)
FALSE	Validation dataset #4	IBD	Not clear	Not clear	Japan	Unknown	Unknown	Single sampling	PRJDB6133	NCBI BioSample	CD, UC, HC	25 CD, 30 UC, 23 HC	Unknown	V3-V4	Paired-end	Forward & reverse	Illumina	Unpublished cohort	Unpublished cohort
FALSE	Validation dataset #5	IBD	Conventional and investigative criteria, fecal calprotectin testing (disease status)	Active (26%), remission (74%)	Ireland	Unknown	Adult	Longitudinal sampling (follow-up)	PRJNA414072	Author	CD, UC, HC	186 CD, 144 UC, 79 HC	Not detailed for each subject	V3-V4 (only use V4 forward seq)	Paired-end	Forward & reverse	Illumina	Ranking microbiome variance in inflammatory bowel disease: a large longitudinal intercontinental study	Gut, 2020, 0: 1–12
FALSE	Validation dataset #6			Active (44.1%), remission (55.9%)	Canada							117 CD, 84 UC, 82 HC
FALSE	Validation dataset #7	IBD	Self reported based on prior clinical diagnosis	Not clear	United States	Not applicable	Adult (main)	Single sampling	PRJEB11419	https://figshare.com/articles/dataset/Full_American_Gut_Project_mapping_file/6137315	IBD	162 IBD (self-reported)	No antibiotics within 6 months (majority)	V4	Single-end	Forward	Illumina	American Gut: an Open Platform for Citizen Science Microbiome Research	mSystems 2018, 3:e00031-18
FALSE	Validation dataset #8	IBS	Medical records, questionnaire, Rome III criteria	Active (100%)	New Zealand	Single	Adult	Longitudinal sampling (follow-up)	PRJNA392762	NCBI BioSample	IBS	54 IBS samples (control diet)	Unknown	V4	Paired-end	Forward & reverse	Illumina	Long-term irritable bowel syndrome symptom control with reintroduction of selected FODMAPs	World J Gastroenterol, 2017, 23(25): 4632-4643.
FALSE	Validation dataset #9	IBS	Medical records, questionnaire, Rome III criteria	Active (100%)	Japan	Single	Adult	Single sampling	PRJNA637763	NCBI SRA	IBS	85 IBS	No antibiotics within 1 months	V1-V2	Paired-end	Forward & reverse	Illumina	Usefulness of Machine Learning-Based Gut Microbiome Analysis for Identifying Patients with Irritable Bowels Syndrome	J. Clin. Med. 2020, 9(8): 2403.
FALSE	Validation dataset #10	IBS	Questionnaire, Rome III criteria	Active (100%)	United States	Single	Adult	Single sampling	Unpublished cohort (TCMC)	Unpublished cohort (TCMC)	IBS	71 IBS	Unknown	V4	Paired-end	Forward & reverse	Illumina	Unpublished cohort (TCMC)	Unpublished cohort (TCMC)
FALSE	Validation dataset #11	IBS	Fecal lactoferrin testing, questionnaire, Rome III criteria	Active (100%)	Germany	Single	Adult	Longitudinal sampling (follow-up)	PRJEB24421	NCBI BioSample	IBS	88 IBS samples (yoga group)	Unknown	V3-V4	Paired-end	Forward & reverse	Illumina	Randomised clinical trial: yoga vs a low-FODMAP diet in patients with irritable bowel syndrome	Aliment Pharmacol Ther, 2018, 47: 203–211.
FALSE	Validation dataset #12	IBS	Self reported based on prior clinical diagnosis	Not clear	United States	Not applicable	Adult (main)	Single sampling	PRJEB11419	https://figshare.com/articles/dataset/Full_American_Gut_Project_mapping_file/6137315	IBS	1,161 IBS (self-reported)	No antibiotics within 6 months (majority)	V4	Single-end	Forward	Illumina	American Gut: an Open Platform for Citizen Science Microbiome Research	mSystems 2018, 3:e00031-18
FALSE	Validation dataset #13	IBS	Self reported based on prior clinical diagnosis	Not clear	Netherlands	Not applicable	Adult (main)	Single sampling	EGAD00001003453	https://www.lifelines.nl/ (Need Purchase for data access)	IBS	115 IBS (self-reported)	Not clear at the time of stool sampling	V4	Paired-end	Forward & reverse	Illumina	Cohort profile: LifeLines DEEP, a prospective, general population cohort study in the northern Netherlands: study design and baseline characteristics	BMJ Open, 2015, 5(8): e006772.
