# Supplementary material for: The pan-microbiome profiling system Taxa4Meta identifies clinical dysbiotic features and classifies diarrheal disease
Source: J Clin Invest. 2024 Jan 16;134(2):e170859. doi: 10.1172/JCI170859 (PMC10786686; doi:10.1172/JCI170859)
Supplement: Supplemental table 4 [file jci-134-170859-s049.xlsx]

## Sheet: L7 profile (adult training set)
Sample_ID	Group	Sequencing Platform	16S region	Geography	Dataset	Archaea;Euryarchaeota;Halobacteria;Halobacteriales;Haloarculaceae;Haloarcula;Other	Archaea;Euryarchaeota;Halobacteria;Natrialbales;Natrialbaceae;Natrinema;Natrinema pellirubrum	Archaea;Euryarchaeota;Methanobacteria;Methanobacteriales;Methanobacteriaceae;Methanobacterium;Methanobacterium formicicum	Archaea;Euryarchaeota;Methanobacteria;Methanobacteriales;Methanobacteriaceae;Methanobacterium;Methanobacterium lacus	Archaea;Euryarchaeota;Methanobacteria;Methanobacteriales;Methanobacteriaceae;Methanobacterium;Other	Archaea;Euryarchaeota;Methanobacteria;Methanobacteriales;Methanobacteriaceae;Methanobrevibacter;Methanobrevibacter arboriphilus	Archaea;Euryarchaeota;Methanobacteria;Methanobacteriales;Methanobacteriaceae;Methanobrevibacter;Methanobrevibacter cuticularis	Archaea;Euryarchaeota;Methanobacteria;Methanobacteriales;Methanobacteriaceae;Methanobrevibacter;Methanobrevibacter millerae	Archaea;Euryarchaeota;Methanobacteria;Methanobacteriales;Methanobacteriaceae;Methanobrevibacter;Methanobrevibacter olleyae	Archaea;Euryarchaeota;Methanobacteria;Methanobacteriales;Methanobacteriaceae;Methanobrevibacter;Methanobrevibacter oralis	Archaea;Euryarchaeota;Methanobacteria;Methanobacteriales;Methanobacteriaceae;Methanobrevibacter;Methanobrevibacter smithii	Archaea;Euryarchaeota;Methanobacteria;Methanobacteriales;Methanobacteriaceae;Methanobrevibacter;Methanobrevibacter thaueri	Archaea;Euryarchaeota;Methanobacteria;Methanobacteriales;Methanobacteriaceae;Methanobrevibacter;Other	Archaea;Euryarchaeota;Methanobacteria;Methanobacteriales;Methanobacteriaceae;Methanosphaera;Methanosphaera cuniculi	Archaea;Euryarchaeota;Methanobacteria;Methanobacteriales;Methanobacteriaceae;Methanosphaera;Methanosphaera stadtmanae	Archaea;Euryarchaeota;Methanobacteria;Methanobacteriales;Methanobacteriaceae;Methanosphaera;Other	Archaea;Euryarchaeota;Methanobacteria;Methanobacteriales;Methanobacteriaceae;Other;Other	Archaea;Euryarchaeota;Methanobacteria;Methanobacteriales;Other;Other;Other	Archaea;Euryarchaeota;Methanomicrobia;Methanosarcinales;Methanosarcinaceae;Methanosarcina;Methanosarcina mazei	Archaea;Euryarchaeota;Other;Other;Other;Other;Other	Archaea;Euryarchaeota;Thermoplasmata;Methanomassiliicoccales;Methanomassiliicoccaceae;Methanomassiliicoccus;Other	Archaea;Euryarchaeota;Thermoplasmata;Other;Other;Other;Other	Archaea;Other;Other;Other;Other;Other;Other	Bacteria;Acidobacteria;Acidobacteria_Gp1;Edaphobacter;Other;Other;Other	Bacteria;Acidobacteria;Acidobacteria_Gp1;Gp1;Other;Other;Other	Bacteria;Acidobacteria;Acidobacteria_Gp1;Other;Other;Other;Other	Bacteria;Acidobacteria;Acidobacteria_Gp10;Gp10;Other;Other;Other	Bacteria;Acidobacteria;Acidobacteria_Gp12;Gp12;Other;Other;Other	Bacteria;Acidobacteria;Acidobacteria_Gp13;Gp13;Other;Other;Other	Bacteria;Acidobacteria;Acidobacteria_Gp15;Gp15;Other;Other;Other	Bacteria;Acidobacteria;Acidobacteria_Gp16;Gp16;Other;Other;Other	Bacteria;Acidobacteria;Acidobacteria_Gp17;Gp17;Other;Other;Other	Bacteria;Acidobacteria;Acidobacteria_Gp2;Gp2;Other;Other;Other	Bacteria;Acidobacteria;Acidobacteria_Gp3;Candidatus Solibacter;Other;Other;Other	Bacteria;Acidobacteria;Acidobacteria_Gp3;Gp3;Other;Other;Other	Bacteria;Acidobacteria;Acidobacteria_Gp3;Other;Other;Other;Other	Bacteria;Acidobacteria;Acidobacteria_Gp4;Gp4;Other;Other;Other	Bacteria;Acidobacteria;Acidobacteria_Gp4;Other;Other;Other;Other	Bacteria;Acidobacteria;Acidobacteria_Gp5;Gp5;Other;Other;Other	Bacteria;Acidobacteria;Acidobacteria_Gp6;Gp6;Other;Other;Other	Bacteria;Acidobacteria;Acidobacteria_Gp7;Gp7;Other;Other;Other	Bacteria;Acidobacteria;Acidobacteriia;Acidobacteriales;Acidobacteriaceae;Other;Other	Bacteria;Acidobacteria;Other;Other;Other;Other;Other	Bacteria;Actinobacteria;Acidimicrobiia;Acidimicrobiales;Iamiaceae;Aquihabitans;Aquihabitans daechungensis
ERR1746339	CD	Illumina	V4	Sweden	Training dataset 6	0	0	0	0	0	0	0	0	0	0	0	0	0	0	0	0	0	0	0	0	0	0	0	0	0	0	0	0	0	0	0	0	0	0	0	0	0	0	0	0	0	0	0	0
ERR1746340	CD	Illumina	V4	Sweden	Training dataset 6	0	0	0	0	0	0	0	0	0	0	0	0	0	0	0	0	0	0	0	0	0	0	0	0	0	0	0	0	0	0	0	0	0	0	0	0	0	0	0	0	0	0	0	0
ERR1746341	CD	Illumina	V4	Sweden	Training dataset 6	0	0	0	0	0	0	0	0	0	0	0.00274441	0	0.00117679	0	0.00188544	0.000833201	4.29e-05	0	0	0	0	0	0	0	0	0	0	0	0	0	0	0	0	0	0	0	0	0	0	0	0	0	0	0
ERR1746342	CD	Illumina	V4	Sweden	Training dataset 6	0	0	0	0	0	0	0	0	0	0	0	0	0	0	0	0	0	0	0	0	0	0	0	0	0	0	0	0	0	0	0	0	0	0	0	0	0	0	0	0	0	0	0	0
ERR1746343	CD	Illumina	V4	Sweden	Training dataset 6	0	0	0	0	0	0	0	0	0	0	3.51e-06	0	0	0	0	0	0	0	0	0	0	0	0	0	0	0	0	0	0	0	0	0	0	0	0	0	0	0	0	0	0	0	0	0
ERR1746361	CD	Illumina	V4	Sweden	Training dataset 6	0	0	0	0	0	0	0	0	0	0	0	0	0	0	0	0	0	0	0	0	0	0	0	0	0	0	0	0	0	0	0	0	0	0	0	0	0	0	0	0	0	0	0	0
ERR1746362	CD	Illumina	V4	Sweden	Training dataset 6	0	0	0	0	0	0	0	0	0	0	0	0	0	0	0	0	0	0	0	0	0	0	0	0	0	0	0	0	0	0	0	0	0	0	0	0	0	0	0	0	0	0	0	0
ERR1746363	CD	Illumina	V4	Sweden	Training dataset 6	0	0	0	0	0	0	0	0	0	0	0	0	0	0	0	0	0	0	0	0	0	0	0	0	0	0	0	0	0	0	0	0	0	0	0	0	0	0	0	0	0	0	0	0
ERR1746364	CD	Illumina	V4	Sweden	Training dataset 6	0	0	0	0	0	0	0	0	0	0	3.6e-06	0	0	0	0	0	0	0	0	0	0	0	0	0	0	0	0	0	0	0	0	0	0	0	0	0	0	0	0	0	0	0	0	0
ERR1746365	CD	Illumina	V4	Sweden	Training dataset 6	0	0	0	0	0	0	0	0	0	0	0	0	0	0	0	0	0	0	0	0	0	0	0	0	0	0	0	0	0	0	0	0	0	0	0	0	0	0	0	0	0	0	0	0
ERR1746366	CD	Illumina	V4	Sweden	Training dataset 6	0	0	0	0	0	0	0	0	0	0	0	0	0	0	0	0	0	0	0	0	0	0	0	0	0	0	0	0	0	0	0	0	0	0	0	0	0	0	0	0	0	0	0	0
ERR1746367	CD	Illumina	V4	Sweden	Training dataset 6	0	0	0	0	0	0	0	0	0	0	0	0	0	0	0	0	0	0	0	0	0	0	0	0	0	0	0	0	0	0	0	0	0	0	0	0	0	0	0	0	0	0	0	0
ERR1746368	CD	Illumina	V4	Sweden	Training dataset 6	0	0	0	0	0	0	0	0	0	0	0.00335978	0	0.00162168	0	0.00185453	0.000806681	5.82001e-05	0	0	8.32001e-06	0	0	8.32001e-06	0	0	0	0	0	0	0	0	0	0	0	0	0	0	0	0	0	0	0	0	0
ERR1746369	CD	Illumina	V4	Sweden	Training dataset 6	0	0	0	0	0	0	0	0	0	0	0	0	0	0	0	0	0	0	0	0	0	0	0	0	0	0	0	0	0	0	0	0	0	0	0	0	0	0	0	0	0	0	0	0
ERR1746370	CD	Illumina	V4	Sweden	Training dataset 6	0	0	0	0	0	0	0	0	0	0	0	0	0	0	0	0	0	0	0	0	0	0	0	0	0	0	0	0	0	0	0	0	0	0	0	0	0	0	0	0	0	0	0	0
ERR1746371	CD	Illumina	V4	Sweden	Training dataset 6	0	0	0	0	0	0	0	0	0	0	0	0	0	0	0	0	0	0	0	0	0	0	0	0	0	0	0	0	0	0	0	0	0	0	0	0	0	0	0	0	0	0	0	0
ERR1746372	CD	Illumina	V4	Sweden	Training dataset 6	0	0	0	0	0	0	0	0	0	0	0	0	0	0	0	0	0	0	0	0	0	0	0	0	0	0	0	0	0	0	0	0	0	0	0	0	0	0	0	0	0	0	0	0
ERR1746381	CD	Illumina	V4	Sweden	Training dataset 6	0	0	0	0	0	0	0	0	0	0	0.00161082	0	0.000700355	0	0.000308156	0.000154078	7.00001e-06	0	0	0	0	0	0	0	0	0	0	0	0	0	0	0	0	0	0	0	0	0	0	0	0	0	0	0
ERR1746382	CD	Illumina	V4	Sweden	Training dataset 6	0	0	0	0	0	0	0	0	0	0	0.0037443	0	0.0013066	0	0.000487539	7.8e-05	3.9e-05	0	0	0	0	0	0	0	0	0	0	0	0	0	0	0	0	0	0	0	0	0	0	0	0	0	0	0
ERR1746383	CD	Illumina	V4	Sweden	Training dataset 6	0	0	0	0	0	0	0	0	0	0	0	0	0	0	5.81e-05	2.08e-05	0	0	0	0	4.15e-06	0	0	0	0	0	0	0	0	0	0	0	0	0	0	0	0	0	0	0	0	0	0	0
ERR1746384	CD	Illumina	V4	Sweden	Training dataset 6	0	0	0	0	0	0	0	0	0	0	0	0	0	0	0	0	0	0	0	0	0	0	0	0	0	0	0	0	0	0	0	0	0	0	0	0	0	0	0	0	0	0	0	0
ERR1746385	CD	Illumina	V4	Sweden	Training dataset 6	0	0	0	0	0	0	0	0	0	0	0.000108148	0	3.6e-05	0	1.6e-05	4.01e-06	0	0	0	0	0	0	0	0	0	0	0	0	0	0	0	0	0	0	0	0	0	0	0	0	0	0	0	0
ERR1746386	CD	Illumina	V4	Sweden	Training dataset 6	0	0	0	0	0	0	0	0	0	0	0	0	0	0	0	0	0	0	0	0	0	0	0	0	0	0	0	0	0	0	0	0	0	0	0	0	0	0	0	0	0	0	0	0
ERR1746387	CD	Illumina	V4	Sweden	Training dataset 6	0	0	0	0	0	0	0	0	0	0	0	0	9.68999e-06	0	1.94e-05	3.87e-05	0	0	0	0	0	0	0	0	0	0	0	0	0	0	0	0	0	0	0	0	0	0	0	0	0	0	0	0
ERR1746388	CD	Illumina	V4	Sweden	Training dataset 6	0	0	0	0	0	0	0	0	0	0	0.000232273	0	0.000113159	0	0.000690863	0.000238229	0	0	0	0	0	0	0	0	0	0	0	0	0	0	0	0	0	0	0	0	0	0	0	0	0	0	0	0
ERR1746389	CD	Illumina	V4	Sweden	Training dataset 6	0	0	0	0	0	0	0	0	0	0	9.97999e-06	0	0	0	0	0	0	0	0	0	0	0	0	0	0	0	0	0	0	0	0	0	0	0	0	0	0	0	0	0	0	0	0	0
ERR1746390	CD	Illumina	V4	Sweden	Training dataset 6	0	0	0	0	0	0	0	0	0	0	0	0	0	0	0	0	0	0	0	0	0	0	0	0	0	0	0	0	0	0	0	0	0	0	0	0	0	0	0	0	0	0	0	0
ERR1746391	CD	Illumina	V4	Sweden	Training dataset 6	0	0	0	0	0	0	0	0	0	0	0	0	0	0	0	0	0	0	0	0	0	0	0	0	0	0	0	0	0	0	0	0	0	0	0	0	0	0	0	0	0	0	0	0
ERR1746400	CD	Illumina	V4	Sweden	Training dataset 6	0	0	0	0	0	0	0	0	0	0	0	0	0	0	0	0	0	0	0	0	0	0	0	0	0	0	0	0	0	0	0	0	0	0	0	0	0	0	0	0	0	0	0	0
ERR1746401	CD	Illumina	V4	Sweden	Training dataset 6	0	0	0	0	0	0	0	0	0	0	0	0	0	0	0	0	0	0	0	0	0	0	0	0	0	0	0	0	0	0	0	0	0	0	0	0	0	0	0	0	0	0	0	0
ERR1746402	CD	Illumina	V4	Sweden	Training dataset 6	0	0	0	0	0	0	0	0	0	0	1.37e-05	0	2.39e-05	0	0	0	0	0	0	0	0	0	0	0	0	0	0	0	0	0	0	0	0	0	0	0	0	0	0	0	0	0	0	0
ERR1746403	CD	Illumina	V4	Sweden	Training dataset 6	0	0	0	0	0	0	0	0	0	0	0	0	0	0	0	0	0	0	0	0	0	0	0	0	0	0	0	0	0	0	0	0	0	0	0	0	0	0	0	0	0	0	0	0
ERR1746417	CD	Illumina	V4	Sweden	Training dataset 6	0	0	0	0	0	0	0	0	0	0	0	0	0	0	0	0	0	0	0	0	0	0	0	0	0	0	0	0	0	0	0	0	0	0	0	0	0	0	0	0	0	0	0	0
ERR1746418	CD	Illumina	V4	Sweden	Training dataset 6	0	0	0	0	0	0	0	0	0	0	0	0	0	0	0	0	0	0	0	0	0	0	0	0	0	0	0	0	0	0	0	0	0	0	0	0	0	0	0	0	0	0	0	0
ERR1746419	CD	Illumina	V4	Sweden	Training dataset 6	0	0	0	0	0	0	0	0	0	0	0	0	0	0	0	0	0	0	0	0	0	0	0	0	0	0	0	0	0	0	0	0	0	0	0	0	0	0	0	0	0	0	0	0
ERR1746420	CD	Illumina	V4	Sweden	Training dataset 6	0	0	0	0	0	0	0	0	0	0	0	0	0	0	0	0	0	0	0	0	0	0	0	0	0	0	0	0	0	0	0	0	0	0	0	0	0	0	0	0	0	0	0	0
ERR1746421	CD	Illumina	V4	Sweden	Training dataset 6	0	0	0	0	0	0	0	0	0	0	0	0	0	0	0	0	0	0	0	0	0	0	0	0	0	0	0	0	0	0	0	0	0	0	0	0	0	0	0	0	0	0	0	0
ERR1746422	CD	Illumina	V4	Sweden	Training dataset 6	0	0	0	0	0	0	0	0	0	0	0	0	0	0	0	0	0	0	0	0	0	0	0	0	0	0	0	0	0	0	0	0	0	0	0	0	0	0	0	0	0	0	0	0
ERR1746440	CD	Illumina	V4	Sweden	Training dataset 6	0	0	0	0	0	0	0	0	0	0	0	0	0	0	0	0	0	0	0	0	0	0	0	0	0	0	0	0	0	0	0	0	0	0	0	0	0	0	0	0	0	0	0	0
ERR1746441	CD	Illumina	V4	Sweden	Training dataset 6	0	0	0	0	0	0	0	0	0	0	0	0	0	0	0	0	0	0	0	0	0	0	0	0	0	0	0	0	0	0	0	0	0	0	0	0	0	0	0	0	0	0	0	0
ERR1746442	CD	Illumina	V4	Sweden	Training dataset 6	0	0	0	0	0	0	0	0	0	0	5.18e-06	0	5.18e-06	0	0	0	0	0	0	0	0	0	0	0	0	0	0	0	0	0	0	0	0	0	0	0	0	0	0	0	0	0	0	0
ERR1746443	CD	Illumina	V4	Sweden	Training dataset 6	0	0	0	0	0	0	0	0	0	0	0	0	0	0	0	0	2.65e-06	0	0	0	0	0	0	0	0	0	0	0	0	0	0	0	0	0	0	0	0	0	0	0	0	0	0	0
ERR1746444	CD	Illumina	V4	Sweden	Training dataset 6	0	0	0	0	0	0	0	0	0	0	0	0	0	0	0	0	0	0	0	0	0	0	0	0	0	0	0	0	0	0	0	0	0	0	0	0	0	0	0	0	0	0	0	0
ERR1746445	CD	Illumina	V4	Sweden	Training dataset 6	0	0	0	0	0	0	0	0	0	0	0	0	0	0	0	0	0	0	0	0	0	0	0	0	0	0	0	0	0	0	0	0	0	0	0	0	0	0	0	0	0	0	0	0
ERR1746446	CD	Illumina	V4	Sweden	Training dataset 6	0	0	0	0	0	0	0	0	0	0	0	0	0	0	0	0	0	0	0	0	0	0	0	0	0	0	0	0	0	0	0	0	0	0	0	0	0	0	0	0	0	0	0	0
ERR1746447	CD	Illumina	V4	Sweden	Training dataset 6	0	0	0	0	0	0	0	0	0	0	3.59e-05	0	8.98e-06	0	0	0	0	0	0	0	0	0	0	0	0	0	0	0	0	0	0	0	0	0	0	0	0	0	0	0	0	0	0	0
ERR1746448	CD	Illumina	V4	Sweden	Training dataset 6	0	0	0	0	0	0	0	0	0	0	0	0	0	0	0	0	0	0	0	0	0	0	0	0	0	0	0	0	0	0	0	0	0	0	0	0	0	0	0	0	0	0	0	0
ERR1746449	CD	Illumina	V4	Sweden	Training dataset 6	0	0	0	0	0	0	0	0	0	0	0	0	0	0	0	0	0	0	0	0	0	0	0	0	0	0	0	0	0	0	0	0	0	0	0	0	0	0	0	0	0	0	0	0
ERR1746450	CD	Illumina	V4	Sweden	Training dataset 6	0	0	0	0	0	0	0	0	0	0	0	0	0	0	0	0	0	0	0	0	0	0	0	0	0	0	0	0	0	0	0	0	0	0	0	0	0	0	0	0	0	0	0	0
ERR1746451	CD	Illumina	V4	Sweden	Training dataset 6	0	0	0	0	0	0	0	0	0	0	0	0	0	0	0	0	0	0	0	0	0	0	0	0	0	0	0	0	0	0	0	0	0	0	0	0	0	0	0	0	0	0	0	0
ERR1746452	CD	Illumina	V4	Sweden	Training dataset 6	0	0	0	0	0	0	0	0	0	0	0	0	0	0	0	0	0	0	0	0	0	0	0	0	0	0	0	0	0	0	0	0	0	0	0	0	0	0	0	0	0	0	0	0
ERR1746453	CD	Illumina	V4	Sweden	Training dataset 6	0	0	0	0	0	0	0	0	0	0	0	0	0	0	0	0	0	0	0	0	0	0	0	0	0	0	0	0	0	0	0	0	0	0	0	0	0	0	0	0	0	0	0	0
ERR1746454	CD	Illumina	V4	Sweden	Training dataset 6	0	0	0	0	0	0	0	0	0	0	0	0	0	0	0	0	0	0	0	0	0	0	0	4.31e-06	0.000353666	3.88e-05	0	2.16e-06	0.000299753	2.16e-06	0	0	0.000146642	8.63e-06	0.000226432	0.000133703	7.55e-05	0	2.37e-05	0.000101355	4.31e-06	2.16e-06	0.000334257	0
ERR1746455	CD	Illumina	V4	Sweden	Training dataset 6	0	0	0	0	0	0	0	0	0	0	0	0	0	0	0	0	0	0	0	0	0	0	0	0	0	0	0	0	0	0	0	0	0	0	0	0	0	0	0	0	0	0	0	0
ERR1746456	CD	Illumina	V4	Sweden	Training dataset 6	0	0	0	0	0	0	0	0	0	0	0	0	0	0	0	0	0	0	0	0	0	0	0	0	0	0	0	0	0	0	0	0	0	0	0	0	0	0	0	0	0	0	0	0
ERR1746457	CD	Illumina	V4	Sweden	Training dataset 6	0	0	0	0	0	0	0	0	0	0	0.0034422	0	0.00136311	0	0	0	0	0	0	0	0	0	0	0	0	0	0	0	0	0	0	0	0	0	0	0	0	0	0	0	0	0	0	0
ERR1746458	CD	Illumina	V4	Sweden	Training dataset 6	0	0	0	0	0	0	0	0	0	0	0	0	0	0	0	0	0	0	0	0	0	0	0	0	0	0	0	0	0	0	0	0	0	0	0	0	0	0	0	0	0	0	0	0
ERR1746459	CD	Illumina	V4	Sweden	Training dataset 6	0	0	0	0	0	0	0	0	0	0	0.00521097	0	0.00124917	0	0	0	0	0	0	0	0	0	0	0	0	0	0	0	0	0	0	0	0	0	0	0	0	0	0	0	0	0	0	0
ERR1746460	CD	Illumina	V4	Sweden	Training dataset 6	0	0	0	0	0	0	0	0	0	0	0.0140667	0	0.00326145	0	0	0	0	0	0	0	0	0	0	0	0	0	0	0	0	0	0	0	0	0	0	0	0	0	0	0	0	0	0	0
ERR1746461	CD	Illumina	V4	Sweden	Training dataset 6	0	0	0	0	0	0	0	3.48e-06	0	0	0.0121448	0	0.00300576	0	0	0	0	0	0	0	0	0	0	0	0	0	0	0	0	0	0	0	0	0	0	0	0	0	0	0	0	0	0	0
ERR1746462	CD	Illumina	V4	Sweden	Training dataset 6	0	0	0	0	0	0	0	4.7e-05	0	0	0.0803776	0	0.0344636	0	0	0	0.000150291	0	0	0	0	0	0	0	0	0	0	0	0	0	0	0	0	0	0	0	0	0	0	0	0	0	0	0
ERR1746463	CD	Illumina	V4	Sweden	Training dataset 6	0	0	0	0	0	0	0	0	0	0	0.0382656	0	0.0145108	0	0	0	4.36999e-05	0	0	0	0	0	0	0	0	0	0	0	0	0	0	0	0	0	0	0	0	0	0	0	0	0	0	0
ERR1746476	CD	Illumina	V4	Sweden	Training dataset 6	0	0	0	0	0	0	0	0	0	0	0	0	0	0	0	0	0	0	0	0	0	0	0	0	0	0	0	0	0	0	0	0	0	0	0	0	0	0	0	0	0	0	0	0
ERR1746477	CD	Illumina	V4	Sweden	Training dataset 6	0	0	0	0	0	0	0	0	0	0	0	0	0	0	0	0	0	0	0	0	0	0	0	0	0	0	0	0	0	0	0	0	0	0	0	0	0	0	0	0	0	0	0	0
ERR1746478	CD	Illumina	V4	Sweden	Training dataset 6	0	0	0	0	0	0	0	0	0	0	0	0	0	0	0	0	0	0	0	0	0	0	0	0	0	0	0	0	0	0	0	0	0	0	0	0	0	0	0	0	0	0	0	0
ERR1746479	CD	Illumina	V4	Sweden	Training dataset 6	0	0	0	0	0	0	0	0	0	0	0	0	0	0	6.42e-06	0	0	0	0	0	0	0	0	0	0	0	0	0	0	0	0	0	0	0	0	0	0	0	0	0	0	0	0	0
ERR1746480	CD	Illumina	V4	Sweden	Training dataset 6	0	0	0	0	0	0	0	0	0	0	2.13e-06	0	0	0	0	0	0	0	0	0	0	0	0	0	0	0	0	0	0	0	0	0	0	0	0	0	0	0	0	0	0	0	0	0
ERR1746481	CD	Illumina	V4	Sweden	Training dataset 6	0	0	0	0	0	0	0	0	0	0	1.16e-05	0	7.26e-06	0	0	0	0	0	0	0	0	0	0	0	0	0	0	0	0	0	0	0	0	0	0	0	0	0	0	0	0	0	0	0
ERR1746482	CD	Illumina	V4	Sweden	Training dataset 6	0	0	0	0	0	0	0	0	0	0	0	0	0	0	0	0	0	0	0	0	0	0	0	0	0	0	0	0	0	0	0	0	0	0	0	0	0	0	0	0	0	0	0	0
ERR1746483	CD	Illumina	V4	Sweden	Training dataset 6	0	0	0	0	0	0	0	0	0	0	0	0	0	0	0	0	0	0	0	0	0	0	0	0	0	0	0	0	0	0	0	0	0	0	0	0	0	0	0	0	0	0	0	0
ERR1746484	CD	Illumina	V4	Sweden	Training dataset 6	0	0	0	0	0	0	0	0	0	0	0	0	0	0	0	0	0	0	0	0	0	0	0	0	0	0	0	0	0	0	0	0	0	0	0	0	0	0	0	0	0	0	0	0
ERR1746499	CD	Illumina	V4	Sweden	Training dataset 6	0	0	0	0	0	0	0	0	0	0	0	0	0	0	0	0	0	0	0	0	0	0	0	0	0	0	0	0	0	0	0	0	0	0	0	0	0	0	0	0	0	0	0	0
ERR1746500	CD	Illumina	V4	Sweden	Training dataset 6	0	0	0	0	0	0	0	0	0	0	1.94e-06	0	0	0	0	0	0	0	0	0	0	0	0	0	0	0	0	0	0	0	0	0	0	0	0	0	0	0	0	0	0	0	0	0
ERR1746501	CD	Illumina	V4	Sweden	Training dataset 6	0	0	0	0	0	0	0	0	0	0	0	0	0	0	0	0	0	0	0	0	0	0	0	0	0	0	0	0	0	0	0	0	0	0	0	0	0	0	0	0	0	0	0	0
ERR1746502	CD	Illumina	V4	Sweden	Training dataset 6	0	0	0	0	0	0	0	0	0	0	0	0	0	0	0	0	0	0	0	0	0	0	0	0	0	0	0	0	0	0	0	0	0	0	0	0	0	0	0	0	0	0	0	0
ERR1746503	CD	Illumina	V4	Sweden	Training dataset 6	0	0	0	0	0	0	0	0	0	0	5.26e-06	0	5.26e-06	0	0	0	0	0	0	0	0	0	0	0	0	0	0	0	0	0	0	0	0	0	0	0	0	0	0	0	0	0	0	0
ERR1746504	CD	Illumina	V4	Sweden	Training dataset 6	0	0	0	0	0	0	0	0	0	0	0	0	0	0	0	0	0	0	0	0	0	0	0	0	0	0	0	0	0	0	0	0	0	0	0	0	0	0	0	0	0	0	0	0
ERR1746505	CD	Illumina	V4	Sweden	Training dataset 6	0	0	0	0	0	0	0	0	0	0	0	0	0	0	0	0	0	0	0	0	0	0	0	0	0	0	0	0	0	0	0	0	0	0	0	0	0	0	0	0	0	0	0	0
ERR1746509	CD	Illumina	V4	Sweden	Training dataset 6	0	0	0	0	0	0	0	0	0	0	0	0	0	0	0	0	0	0	0	0	0	0	0	0	0	0	0	0	0	0	0	0	0	0	0	0	0	0	0	0	0	0	0	0
ERR1746510	CD	Illumina	V4	Sweden	Training dataset 6	0	0	0	0	0	0	0	0	0	0	0	0	0	0	0	0	0	0	0	0	0	0	0	0	0	0	0	0	0	0	0	0	0	0	0	0	0	0	0	0	0	0	0	0
ERR1746511	CD	Illumina	V4	Sweden	Training dataset 6	0	0	0	0	0	0	0	0	0	0	0	0	0	0	0	0	0	0	0	0	0	0	0	0	0	0	0	0	0	0	0	0	0	0	0	0	0	0	0	0	0	0	0	0
ERR1746512	CD	Illumina	V4	Sweden	Training dataset 6	0	0	0	0	0	0	0	0	0	0	0	0	0	0	0	0	0	0	0	0	0	0	0	0	0	0	0	0	0	0	0	0	0	0	0	0	0	0	0	0	0	0	0	0
ERR1746513	CD	Illumina	V4	Sweden	Training dataset 6	0	0	0	0	0	0	0	0	0	0	0	0	0	0	0	0	0	0	0	0	0	0	0	0	0	0	0	0	0	0	0	0	0	0	0	0	0	0	0	0	0	0	0	0
ERR1746514	CD	Illumina	V4	Sweden	Training dataset 6	0	0	0	0	0	0	0	0	0	0	0	0	0	0	0	0	0	0	0	0	0	0	0	0	0	0	0	0	0	0	0	0	0	0	0	0	0	0	0	0	0	0	0	0
ERR1746525	CD	Illumina	V4	Sweden	Training dataset 6	0	0	0	0	0	0	0	0	0	0	0	0	0	0	0	0	0	0	0	0	0	0	0	0	0	0	0	0	0	0	0	0	0	0	0	0	0	0	0	0	0	0	0	0
ERR1746526	CD	Illumina	V4	Sweden	Training dataset 6	0	0	0	0	0	0	0	0	0	0	0	0	0	0	0	0	0	0	0	0	0	0	0	0	0	0	0	0	0	0	0	0	0	0	0	0	0	0	0	0	0	0	0	0
ERR1746527	CD	Illumina	V4	Sweden	Training dataset 6	0	0	0	0	0	0	0	0	0	0	0	0	0	0	0	0	0	0	0	0	0	0	0	0	0	0	0	0	0	0	0	0	0	0	0	0	0	0	0	0	0	0	0	0
ERR1746528	CD	Illumina	V4	Sweden	Training dataset 6	0	0	0	0	0	0	0	0	0	0	0	0	0	0	0	0	0	0	0	0	0	0	0	0	0	0	0	0	0	0	0	0	0	0	0	0	0	0	0	0	0	0	0	0
ERR1746529	CD	Illumina	V4	Sweden	Training dataset 6	0	0	0	0	0	0	0	0	0	0	0	0	0	0	0	0	0	0	0	0	0	0	0	0	0	0	0	0	0	0	0	0	0	0	0	0	0	0	0	0	0	0	0	0
ERR1746542	CD	Illumina	V4	Sweden	Training dataset 6	0	0	0	0	0	0	0	0	0	0	0	0	0	0	0	0	0	0	0	0	0	0	0	0	0	0	0	0	0	0	0	0	0	0	0	0	0	0	0	0	0	0	0	0
ERR1746543	CD	Illumina	V4	Sweden	Training dataset 6	0	0	0	0	0	0	0	0	0	0	0	0	0	0	0	0	0	0	0	0	0	0	0	0	0	0	0	0	0	0	0	0	0	0	0	0	0	0	0	0	0	0	0	0
ERR1746544	CD	Illumina	V4	Sweden	Training dataset 6	0	0	0	0	0	0	0	1.03e-05	0	0	0.0341781	0	0.00923121	0	0	0	1.03e-05	0	0	0	0	0	0	0	0	0	0	0	0	0	0	0	0	0	0	0	0	0	0	0	0	0	0	0
ERR1746545	CD	Illumina	V4	Sweden	Training dataset 6	0	0	0	0	0	0	0	0	0	0	0	0	0	0	0	0	0	0	0	0	0	0	0	0	0	0	0	0	0	0	0	0	0	0	0	0	0	0	0	0	0	0	0	0
ERR1746546	CD	Illumina	V4	Sweden	Training dataset 6	0	0	0	0	0	0	0	0	0	0	0	0	0	0	0	0	0	0	0	0	0	0	0	0	0	0	0	0	0	0	0	0	0	0	0	0	0	0	0	0	0	0	0	0
ERR1746547	CD	Illumina	V4	Sweden	Training dataset 6	0	0	0	0	0	0	0	0	0	0	4.4e-06	0	0	0	0	0	0	0	0	0	0	0	0	0	0	0	0	0	0	0	0	0	0	0	0	0	0	0	0	0	0	0	0	0
ERR1746556	CD	Illumina	V4	Sweden	Training dataset 6	0	0	0	0	0	0	0	0	0	0	1.85e-06	0	0	0	0	0	0	0	0	0	0	0	0	0	0	0	0	0	0	0	0	0	0	0	0	0	0	0	0	0	0	0	0	0
ERR1746571	CD	Illumina	V4	Sweden	Training dataset 6	0	0	0	0	0	0	0	0	0	0	0	0	0	0	0	0	0	0	0	0	0	0	0	0	0	0	0	0	0	0	0	0	0	0	0	0	0	0	0	0	0	0	0	0
ERR1746572	CD	Illumina	V4	Sweden	Training dataset 6	0	0	0	0	0	0	0	0	0	0	0	0	0	0	0	0	0	0	0	0	0	0	0	0	0	0	0	0	0	0	0	0	0	0	0	0	0	0	0	0	0	0	0	0
ERR1746580	CD	Illumina	V4	Sweden	Training dataset 6	0	0	0	0	0	0	0	0	0	0	0	0	0	0	0	0	0	0	0	0	0	0	0	0	0	0	0	0	0	0	0	0	0	0	0	0	0	0	0	0	0	0	0	0
ERR1746581	CD	Illumina	V4	Sweden	Training dataset 6	0	0	0	0	0	0	0	0	0	0	0	0	0	0	0	0	0	0	0	0	0	0	0	0	0	0	0	0	0	0	0	0	0	0	0	0	0	0	0	0	0	0	0	0
ERR1746582	CD	Illumina	V4	Sweden	Training dataset 6	0	0	0	0	0	0	0	0	0	0	0	0	0	0	0	0	0	0	0	0	0	0	0	0	0	0	0	0	0	0	0	0	0	0	0	0	0	0	0	0	0	0	0	0
ERR1746583	CD	Illumina	V4	Sweden	Training dataset 6	0	0	0	0	0	0	0	0	0	0	0	0	0	0	0	0	0	0	0	0	0	0	0	0	0	0	0	0	0	0	0	0	0	0	0	0	0	0	0	0	0	0	0	0
ERR1746584	CD	Illumina	V4	Sweden	Training dataset 6	0	0	0	0	0	0	0	0	0	0	0	0	0	0	0	0	0	0	0	0	0	0	0	0	0	0	0	0	0	0	0	0	0	0	0	0	0	0	0	0	0	0	0	0
ERR1746585	CD	Illumina	V4	Sweden	Training dataset 6	0	0	0	0	0	0	0	0	0	0	0	0	1.11e-05	0	0	0	0	0	0	0	0	0	0	0	0	0	0	0	0	0	0	0	0	0	0	0	0	0	0	0	0	0	0	0
ERR1746586	CD	Illumina	V4	Sweden	Training dataset 6	0	0	0	0	0	0	0	0	0	0	0	0	5.27001e-06	0	0	0	0	0	0	0	0	0	0	0	0	0	0	0	0	0	0	0	0	0	0	0	0	0	0	0	0	0	0	0
ERR1746588	CD	Illumina	V4	Sweden	Training dataset 6	0	0	0	0	0	0	0	0	0	0	0.000150229	0	6.01001e-05	0	0	0	0	0	0	0	0	0	0	0	0	0	0	0	0	0	0	0	0	0	0	0	0	0	0	0	0	0	0	0
ERR1746589	CD	Illumina	V4	Sweden	Training dataset 6	0	0	0	0	0	0	0	0	0	0	2.29e-06	0	2.29e-06	0	0	0	0	0	0	0	0	0	0	0	0	0	0	0	0	0	0	0	0	0	0	0	0	0	0	0	0	0	0	0
ERR1746590	CD	Illumina	V4	Sweden	Training dataset 6	0	0	0	0	0	0	0	0	0	0	0	0	0	0	0	0	0	0	0	0	0	0	0	0	0	0	0	0	0	0	0	0	0	0	0	0	0	0	0	0	0	0	0	0
ERR1746591	CD	Illumina	V4	Sweden	Training dataset 6	0	0	0	0	0	0	0	0	0	0	0	0	0	0	0	0	0	0	0	0	0	0	0	0	0	0	0	0	0	0	0	0	0	0	0	0	0	0	0	0	0	0	0	0
ERR1746592	CD	Illumina	V4	Sweden	Training dataset 6	0	0	0	0	0	0	0	0	0	0	0	0	0	0	0	0	0	0	0	0	0	0	0	0	0	0	0	0	0	0	0	0	0	0	0	0	0	0	0	0	0	0	0	0
ERR1746593	CD	Illumina	V4	Sweden	Training dataset 6	0	0	0	0	0	0	0	0	0	0	0	0	0	0	0	0	0	0	0	0	0	0	0	0	0	0	0	0	0	0	0	0	0	0	0	0	0	0	0	0	0	0	0	0
ERR1746594	CD	Illumina	V4	Sweden	Training dataset 6	0	0	0	0	0	0	0	0	0	0	3.72e-06	0	0	0	0	0	0	0	0	0	0	0	0	0	0	0	0	0	0	0	0	0	0	0	0	0	0	0	0	0	0	0	0	0
ERR1746595	CD	Illumina	V4	Sweden	Training dataset 6	0	0	0	0	0	0	0	0	0	0	0	0	0	0	0	0	0	0	0	0	0	0	0	0	0	0	0	0	0	0	0	0	0	0	0	0	0	0	0	0	0	0	0	0
ERR1746596	CD	Illumina	V4	Sweden	Training dataset 6	0	0	0	0	0	0	0	0	0	0	0	0	0	0	0	0	0	0	0	0	0	0	0	0	0	0	0	0	0	0	0	0	0	0	0	0	0	0	0	0	0	0	0	0
ERR1746597	CD	Illumina	V4	Sweden	Training dataset 6	0	0	0	0	0	0	0	0	0	0	0	0	0	0	0	0	0	0	0	0	0	0	0	0	0	0	0	0	0	0	0	0	0	0	0	0	0	0	0	0	0	0	0	0
ERR1746598	CD	Illumina	V4	Sweden	Training dataset 6	0	0	0	0	0	0	0	0	0	0	1.72e-05	0	5.72999e-06	0	0	0	0	0	0	0	0	0	0	0	0	0	0	0	0	0	0	0	0	0	0	0	0	0	0	0	0	0	0	0
ERR1746599	CD	Illumina	V4	Sweden	Training dataset 6	0	0	0	0	0	0	0	0	0	0	2.88e-06	0	0	0	0	0	0	0	0	0	0	0	0	0	0	0	0	0	0	0	0	0	0	0	0	0	0	0	0	0	0	0	0	0
ERR1746600	CD	Illumina	V4	Sweden	Training dataset 6	0	0	0	0	0	0	0	0	0	0	0	0	0	0	0	0	0	0	0	0	0	0	0	0	0	0	0	0	0	0	0	0	0	0	0	0	0	0	0	0	0	0	0	0
ERR1746601	CD	Illumina	V4	Sweden	Training dataset 6	0	0	0	0	0	0	0	0	0	0	0	0	0	0	0	0	0	0	0	0	0	0	0	0	0	0	0	0	0	0	0	0	0	0	0	0	0	0	0	0	0	0	0	0
ERR1746602	CD	Illumina	V4	Sweden	Training dataset 6	0	0	0	0	0	0	0	0	0	0	0	0	0	0	0	0	0	0	0	0	0	0	0	0	0	0	0	0	0	0	0	0	0	0	0	0	0	0	0	0	0	0	0	0
ERR1746603	CD	Illumina	V4	Sweden	Training dataset 6	0	0	0	0	0	0	0	0	0	0	0	0	0	0	0	0	0	0	0	0	0	0	0	0	0	0	0	0	0	0	0	0	0	0	0	0	0	0	0	0	0	0	0	0
ERR1746604	CD	Illumina	V4	Sweden	Training dataset 6	0	0	0	0	0	0	0	0	0	0	0	0	0	0	0	0	0	0	0	0	0	0	0	0	0	0	0	0	0	0	0	0	0	0	0	0	0	0	0	0	0	0	0	0
ERR1746605	CD	Illumina	V4	Sweden	Training dataset 6	0	0	0	0	0	0	0	0	0	0	4.15e-06	0	5.54e-06	0	0	1.38e-06	0	0	0	0	0	0	0	0	0	0	0	0	0	0	0	0	0	0	0	0	0	0	0	0	0	0	0	0
ERR1746606	CD	Illumina	V4	Sweden	Training dataset 6	0	0	0	0	0	0	0	0	0	0	0	0	2.28e-05	0	0	0	0	0	0	0	0	0	0	0	0	0	0	0	0	0	0	0	0	0	0	0	0	0	0	0	0	0	0	0
ERR1746620	CD	Illumina	V4	Sweden	Training dataset 6	0	0	0	0	0	0	0	0	0	0	0	0	0	0	0	0	0	0	0	0	0	0	0	0	0	0	0	0	0	0	0	0	0	0	0	0	0	0	0	0	0	0	0	0
ERR1746621	CD	Illumina	V4	Sweden	Training dataset 6	0	0	0	0	0	0	0	0	0	0	0	0	0	0	0	0	0	0	0	0	0	0	0	0	0	0	0	0	0	0	0	0	0	0	0	0	0	0	0	0	0	0	0	0
ERR1746622	CD	Illumina	V4	Sweden	Training dataset 6	0	0	0	0	0	0	0	0	0	0	0	0	0	0	0	0	0	0	0	0	0	0	0	0	0	0	0	0	0	0	0	0	0	0	0	0	0	0	0	0	0	0	0	0
ERR1746642	CD	Illumina	V4	Sweden	Training dataset 6	0	0	0	0	0	0	0	0	0	0	0	0	0	0	0	0	0	0	0	0	0	0	0	0	0	0	0	0	0	0	0	0	0	0	0	0	0	0	0	0	0	0	0	0
ERR1746643	CD	Illumina	V4	Sweden	Training dataset 6	0	0	0	0	0	0	0	0	0	0	0	0	0	0	0	0	0	0	0	0	0	0	0	0	0	0	0	0	0	0	0	0	0	0	0	0	0	0	0	0	0	0	0	0
ERR1746644	CD	Illumina	V4	Sweden	Training dataset 6	0	0	0	0	0	0	0	0	0	0	0	0	4.22e-06	0	0	0	0	0	0	0	0	0	0	0	0	0	0	0	0	0	0	0	0	0	0	0	0	0	0	0	0	0	0	0
ERR1746645	CD	Illumina	V4	Sweden	Training dataset 6	0	0	0	0	0	0	0	0	0	0	0.00227843	0	0.000915709	0	0	0	0	0	0	2.71e-06	0	0	0	0	0	0	0	0	0	0	0	0	0	0	0	0	0	0	0	0	0	0	0	0
ERR1746646	CD	Illumina	V4	Sweden	Training dataset 6	0	0	0	0	0	0	0	0	0	0	0	0	0	0	0	0	0	0	0	0	0	0	0	0	0	0	0	0	0	0	0	0	0	0	0	0	0	0	0	0	0	0	0	0
ERR1746647	CD	Illumina	V4	Sweden	Training dataset 6	0	0	0	0	0	0	0	0	0	0	0	0	0	0	0	0	0	0	0	0	0	0	0	0	0	0	0	0	0	0	0	0	0	0	0	0	0	0	0	0	0	0	0	0
ERR1746648	CD	Illumina	V4	Sweden	Training dataset 6	0	0	0	0	0	0	0	0	0	0	0	0	0	0	0	0	0	0	0	0	0	0	0	0	0	0	0	0	0	0	0	0	0	0	0	0	0	0	0	0	0	0	0	0
ERR1746649	CD	Illumina	V4	Sweden	Training dataset 6	0	0	0	0	0	0	0	0	0	0	0	0	0	0	0	0	0	0	0	0	0	0	0	0	0	0	0	0	0	0	0	0	0	0	0	0	0	0	0	0	0	0	0	0
ERR1746650	CD	Illumina	V4	Sweden	Training dataset 6	0	0	0	0	0	0	0	0	0	0	0	0	0	0	0	0	0	0	0	0	0	0	0	0	0	0	0	0	0	0	0	0	0	0	0	0	0	0	0	0	0	0	0	0
ERR1746651	CD	Illumina	V4	Sweden	Training dataset 6	0	0	0	0	0	0	0	0	0	0	7.99e-06	0	0	0	0	0	0	0	0	0	0	0	0	0	0	0	0	0	0	0	0	0	0	0	0	0	0	0	0	0	0	0	0	0
ERR1746652	CD	Illumina	V4	Sweden	Training dataset 6	0	0	0	0	0	0	0	0	0	0	0	0	0	0	0	0	0	0	0	0	0	0	0	0	0	0	0	0	0	0	0	0	0	0	0	0	0	0	0	0	0	0	0	0
ERR1746653	CD	Illumina	V4	Sweden	Training dataset 6	0	0	0	0	0	0	0	0	0	0	1.63e-05	0	0	0	0	0	0	0	0	0	0	0	0	0	0	0	0	0	0	0	0	0	0	0	0	0	0	0	0	0	0	0	0	0
ERR1746654	CD	Illumina	V4	Sweden	Training dataset 6	0	0	0	0	0	0	0	0	0	0	0	0	0	0	0	0	0	0	0	0	0	0	0	0	0	0	0	0	0	0	0	0	0	0	0	0	0	0	0	0	0	0	0	0
ERR1746655	CD	Illumina	V4	Sweden	Training dataset 6	0	0	0	0	0	0	0	0	0	0	0	0	0	0	0	0	0	0	0	0	0	0	0	0	0	0	0	0	0	0	0	0	0	0	0	0	0	0	0	0	0	0	0	0
ERR1746661	CD	Illumina	V4	Sweden	Training dataset 6	0	0	0	0	0	0	0	0	0	0	0	0	0	0	0	0	0	0	0	0	0	0	0	0	0	0	0	0	0	0	0	0	0	0	0	0	0	0	0	0	0	0	0	0
ERR1746662	CD	Illumina	V4	Sweden	Training dataset 6	0	0	0	0	0	0	0	0	0	0	5.44e-06	0	0	0	0	0	0	0	0	0	0	0	0	0	0	0	0	0	0	0	0	0	0	0	0	0	0	0	0	0	0	0	0	0
ERR1746663	CD	Illumina	V4	Sweden	Training dataset 6	0	0	0	0	0	0	0	0	0	0	0	0	0	0	0	0	0	0	0	0	0	0	0	0	0	0	0	0	0	0	0	0	0	0	0	0	0	0	0	0	0	0	0	0
ERR1746664	CD	Illumina	V4	Sweden	Training dataset 6	0	0	0	0	0	0	0	0	0	0	9.1e-06	0	9.1e-06	0	0	0	0	0	0	0	0	0	0	0	0	0	0	0	0	0	0	0	0	0	0	0	0	0	0	0	0	0	0	0
ERR1746665	CD	Illumina	V4	Sweden	Training dataset 6	0	0	0	0	0	0	0	0	0	0	0	0	0	0	0	0	0	0	0	0	0	0	0	0	0	0	0	0	0	0	0	0	0	0	0	0	0	0	0	0	0	0	0	0
ERR1746666	CD	Illumina	V4	Sweden	Training dataset 6	0	0	0	0	0	0	0	0	0	0	0	0	0	0	0	0	0	0	0	0	0	0	0	0	0	0	0	0	0	0	0	0	0	0	0	0	0	0	0	0	0	0	0	0
ERR1746667	CD	Illumina	V4	Sweden	Training dataset 6	0	0	0	0	0	0	0	0	0	0	0	0	6.82e-06	0	0	0	0	0	0	0	0	0	0	0	0	0	0	0	0	0	0	0	0	0	0	0	0	0	0	0	0	0	0	0
ERR1746668	CD	Illumina	V4	Sweden	Training dataset 6	0	0	0	0	0	0	0	0	0	0	0	0	0	0	0	0	0	0	0	0	0	0	0	0	0	0	0	0	0	0	0	0	0	0	0	0	0	0	0	0	0	0	0	0
ERR1746669	CD	Illumina	V4	Sweden	Training dataset 6	0	0	0	0	0	0	0	0	0	0	1.29e-05	0	3.22e-06	0	0	3.22e-06	0	0	0	0	0	0	0	0	0	0	0	0	0	0	0	0	0	0	0	0	0	0	0	0	0	0	0	0
ERR1746670	CD	Illumina	V4	Sweden	Training dataset 6	0	0	0	0	0	0	0	0	0	0	0	0	0	0	0	0	0	0	0	0	0	0	0	0	0	0	0	0	0	0	0	0	0	0	0	0	0	0	0	0	0	0	0	0
ERR1746671	CD	Illumina	V4	Sweden	Training dataset 6	0	0	0	0	0	0	0	0	0	0	0	0	0	0	0	0	0	0	0	0	0	0	0	0	0	0	0	0	0	0	0	0	0	0	0	0	0	0	0	0	0	0	0	0
ERR1746672	CD	Illumina	V4	Sweden	Training dataset 6	0	0	0	0	0	0	0	0	0	0	0	0	0	0	0	0	0	0	0	0	0	0	0	0	0	0	0	0	0	0	0	0	0	0	0	0	0	0	0	0	0	0	0	0
ERR1746677	CD	Illumina	V4	Sweden	Training dataset 6	0	0	0	0	0	0	0	0	0	0	5.08e-05	0	2.18e-05	0	0	0	0	0	0	0	0	0	0	0	0	0	0	0	0	0	0	0	0	0	0	0	0	0	0	0	0	0	0	0
ERR1746678	CD	Illumina	V4	Sweden	Training dataset 6	0	0	0	0	0	0	0	0	0	0	0	0	0	0	0	0	0	0	0	0	0	0	0	0	0	0	0	0	0	0	0	0	0	0	0	0	0	0	0	0	0	0	0	0
ERR1746679	CD	Illumina	V4	Sweden	Training dataset 6	0	0	0	0	0	0	0	0	0	0	0	0	0	0	0	0	0	0	0	0	0	0	0	0	0	0	0	0	0	0	0	0	0	0	0	0	0	0	0	0	0	0	0	0
ERR1746680	CD	Illumina	V4	Sweden	Training dataset 6	0	0	0	0	0	0	0	0	0	0	0	0	0	0	0	0	0	0	0	0	0	0	0	0	0	0	0	0	0	0	0	0	0	0	0	0	0	0	0	0	0	0	0	0
ERR1746681	CD	Illumina	V4	Sweden	Training dataset 6	0	0	0	0	0	0	0	0	0	0	4.94e-06	0	2.47e-06	0	0	0	0	0	0	0	2.47e-06	0	0	0	0	0	0	0	0	0	0	0	0	0	0	0	0	0	0	0	0	0	0	0
ERR1746682	CD	Illumina	V4	Sweden	Training dataset 6	0	0	0	0	0	0	0	0	0	0	0	0	0	0	0	0	0	0	0	0	0	0	0	0	0	0	0	0	0	0	0	0	0	0	0	0	0	0	0	0	0	0	0	0
ERR1746683	CD	Illumina	V4	Sweden	Training dataset 6	0	0	0	0	0	0	0	0	0	0	0	0	0	0	0	0	0	0	0	0	0	0	0	0	0	0	0	0	0	0	0	0	0	0	0	0	0	0	0	0	0	0	0	0
ERR1746684	CD	Illumina	V4	Sweden	Training dataset 6	0	0	0	0	0	0	0	0	0	0	0	0	0	0	0	0	0	0	0	0	0	0	0	0	0	0	0	0	0	0	0	0	0	0	0	0	0	0	0	0	0	0	0	0
ERR1746685	CD	Illumina	V4	Sweden	Training dataset 6	0	0	0	0	0	0	0	0	0	0	0	0	0	0	0	0	0	0	0	0	0	0	0	0	0	0	0	0	0	0	0	0	0	0	0	0	0	0	0	0	0	0	0	0
ERR1746686	CD	Illumina	V4	Sweden	Training dataset 6	0	0	0	0	0	0	0	0	0	0	0	0	0	0	0	0	0	0	0	0	0	0	0	0	0	0	0	0	0	0	0	0	0	0	0	0	0	0	0	0	0	0	0	0
ERR1746687	CD	Illumina	V4	Sweden	Training dataset 6	0	0	0	0	0	0	0	0	0	0	0	0	0	0	0	0	0	0	0	0	0	0	0	0	0	0	0	0	0	0	0	0	0	0	0	0	0	0	0	0	0	0	0	0
ERR1746695	CD	Illumina	V4	Sweden	Training dataset 6	0	0	0	0	0	0	0	0	0	0	0	0	0	0	0	0	0	0	0	0	0	0	0	0	0	0	0	0	0	0	0	0	0	0	0	0	0	0	0	0	0	0	0	0
ERR1746718	CD	Illumina	V4	Sweden	Training dataset 6	0	0	0	0	0	0	0	0	0	0	0	0	0	0	0	0	0	0	0	0	0	0	0	0	0	0	0	0	0	0	0	0	0	0	0	0	0	0	0	0	0	0	0	0
ERR1746719	CD	Illumina	V4	Sweden	Training dataset 6	0	0	0	0	0	0	0	0	0	0	1.42e-05	0	0	0	0	0	0	0	0	0	0	0	0	0	0	0	0	0	0	0	0	0	0	0	0	0	0	0	0	0	0	0	0	0
ERR1746720	CD	Illumina	V4	Sweden	Training dataset 6	0	0	0	0	0	0	0	0	0	0	0	0	0	0	0	0	0	0	0	0	0	0	0	0	0	0	0	0	0	0	0	0	0	0	0	0	0	0	0	0	0	0	0	0
ERR1746721	CD	Illumina	V4	Sweden	Training dataset 6	0	0	0	0	0	0	0	0	0	0	8.29999e-06	0	8.29999e-06	0	0	0	0	0	0	0	0	0	0	0	0	0	0	0	0	0	0	0	0	0	0	0	0	0	0	0	0	0	0	0
ERR1746722	CD	Illumina	V4	Sweden	Training dataset 6	0	0	0	0	0	0	0	0	0	0	0	0	0	0	0	0	0	0	0	0	0	0	0	0	0	0	0	0	0	0	0	0	0	0	0	0	0	0	0	0	0	0	0	0
ERR1746723	CD	Illumina	V4	Sweden	Training dataset 6	0	0	0	0	0	0	0	0	0	0	0	0	0	0	0	0	0	0	0	0	0	0	0	0	0	0	0	0	0	0	0	0	0	0	0	0	0	0	0	0	0	0	0	0
ERR1746724	CD	Illumina	V4	Sweden	Training dataset 6	0	0	0	0	0	0	0	0	0	0	0	0	0	0	0	0	0	0	0	0	0	0	0	0	0	0	0	0	0	0	0	0	0	0	0	0	0	0	0	0	0	0	0	0
ERR1746725	CD	Illumina	V4	Sweden	Training dataset 6	0	0	0	0	0	0	0	0	0	0	0	0	0	0	0	0	0	0	0	0	0	0	0	0	0	0	0	0	0	0	0	0	0	0	0	0	0	0	0	0	0	0	0	0
ERR1746726	CD	Illumina	V4	Sweden	Training dataset 6	0	0	0	0	0	0	0	0	0	0	0	0	0	0	0	0	0	0	0	0	0	0	0	0	0	0	0	0	0	0	0	0	0	0	0	0	0	0	0	0	0	0	0	0
ERR1746727	CD	Illumina	V4	Sweden	Training dataset 6	0	0	0	0	0	0	0	0	0	0	2.85e-05	0	0	0	0	0	0	0	0	0	0	0	0	0	0	0	0	0	0	0	0	0	0	0	0	0	0	0	0	0	0	0	0	0
ERR1746728	CD	Illumina	V4	Sweden	Training dataset 6	0	0	0	0	0	0	0	0	0	0	0	0	0	0	0	0	0	0	0	0	0	0	0	0	0	0	0	0	0	0	0	0	0	0	0	0	0	0	0	0	0	0	0	0
ERR1746729	CD	Illumina	V4	Sweden	Training dataset 6	0	0	0	0	0	0	0	3.49e-06	0	0	0.00292197	0	0.000610927	0	0	0	3.49e-06	0	0	0	0	0	0	0	0	0	0	0	0	0	0	0	0	0	0	0	0	0	0	0	0	0	0	0
ERR1746730	CD	Illumina	V4	Sweden	Training dataset 6	0	0	0	0	0	0	0	0	0	0	0	0	4.98e-06	0	0	0	0	0	0	0	0	0	0	0	0	0	0	0	0	0	0	0	0	0	0	0	0	0	0	0	0	0	0	0
ERR1746731	CD	Illumina	V4	Sweden	Training dataset 6	0	0	0	0	0	0	0	0	0	0	0.000591238	0	0.000204659	0	0	0	0	0	0	0	0	0	0	0	0	0	0	0	0	0	0	0	0	0	0	0	0	0	0	0	0	0	0	0
ERR1746732	CD	Illumina	V4	Sweden	Training dataset 6	0	0	0	0	0	0	0	0	0	0	3.11e-06	0	1.55e-06	0	0	0	0	0	0	0	0	0	0	0	0	0	0	0	0	0	0	0	0	0	0	0	0	0	0	0	0	0	0	0
ERR1746733	CD	Illumina	V4	Sweden	Training dataset 6	0	0	0	0	0	0	0	0	0	0	0.000476174	0	0.000132427	0	0	0	5.64e-06	0	0	0	0	0	0	0	0	0	0	0	0	0	0	0	0	0	0	0	0	0	0	0	0	0	0	0
ERR1746734	CD	Illumina	V4	Sweden	Training dataset 6	0	0	0	0	0	0	0	0	0	0	4.5e-05	0	1.5e-05	0	0	0	0	0	0	0	0	0	0	0	0	0	0	0	0	0	0	0	0	0	0	0	0	0	0	0	0	0	0	0
ERR1746735	CD	Illumina	V4	Sweden	Training dataset 6	0	0	0	0	0	0	0	0	0	0	0.000739495	0	0.000280499	0	0	0	0	0	0	0	0	0	0	0	0	0	0	0	0	0	0	0	0	0	0	0	0	0	0	0	0	0	0	0
ERR1746736	CD	Illumina	V4	Sweden	Training dataset 6	0	0	0	0	0	0	0	0	0	0	0.000233733	0	8.44e-05	0	0	0	0	0	0	0	0	0	0	0	0	0	0	0	0	0	0	0	0	0	0	0	0	0	0	0	0	0	0	0
ERR1746737	CD	Illumina	V4	Sweden	Training dataset 6	0	0	0	0	0	0	0	0	0	0	0	0	0	0	0	0	0	0	0	0	0	0	0	0	0	0	0	0	0	0	0	0	0	0	0	0	0	0	0	0	0	0	0	0
ERR1746760	CD	Illumina	V4	Sweden	Training dataset 6	0	0	0	0	0	0	0	0	0	0	0	0	5.66e-06	0	0	0	0	0	0	0	0	0	0	0	0	0	0	0	0	0	0	0	0	0	0	0	0	0	0	0	0	0	0	0
ERR1746766	CD	Illumina	V4	Sweden	Training dataset 6	0	0	0	0	0	0	0	0	0	0	0	0	0	0	0	0	0	0	0	0	0	0	0	0	0	0	0	0	0	0	0	0	0	0	0	0	0	0	0	0	0	0	0	0
ERR1746767	CD	Illumina	V4	Sweden	Training dataset 6	0	0	0	0	0	0	0	0	0	0	0	0	0	0	0	0	0	0	0	0	0	0	0	0	0	0	0	0	0	0	0	0	0	0	0	0	0	0	0	0	0	0	0	0
ERR1746768	CD	Illumina	V4	Sweden	Training dataset 6	0	0	0	0	0	0	0	0	0	0	0	0	0	0	0	0	0	0	0	0	0	0	0	0	0	0	0	0	0	0	0	0	0	0	0	0	0	0	0	0	0	0	0	0
ERR1746773	CD	Illumina	V4	Sweden	Training dataset 6	0	0	0	0	0	0	0	0	0	0	0	0	0	0	0	0	0	0	0	0	0	0	0	0	0	0	0	0	0	0	0	0	0	0	0	0	0	0	0	0	0	0	0	0
ERR1746774	CD	Illumina	V4	Sweden	Training dataset 6	0	0	0	0	0	0	0	0	0	0	0	0	0	0	0	0	0	0	0	0	0	0	0	0	0	0	0	0	0	0	0	0	0	0	0	0	0	0	0	0	0	0	0	0
ERR1746775	CD	Illumina	V4	Sweden	Training dataset 6	0	0	0	0	0	0	0	0	0	0	0.00010855	0	1.81e-05	0	0	0	0	0	0	0	0	0	0	0	0	0	0	0	0	0	0	0	0	0	0	0	0	0	0	0	0	0	0	0
ERR1746776	CD	Illumina	V4	Sweden	Training dataset 6	0	0	0	0	0	0	0	0	0	0	0.00059354	0	0.000359391	0	0	0	0	0	0	0	0	0	0	0	0	0	0	0	0	0	0	0	0	0	0	0	0	0	0	0	0	0	0	0
ERR1746777	CD	Illumina	V4	Sweden	Training dataset 6	0	0	0	0	0	0	0	0	0	0	0	0	0	0	0	0	0	0	0	0	0	0	0	0	0	0	0	0	0	0	0	0	0	0	0	0	0	0	0	0	0	0	0	0
ERR1746778	CD	Illumina	V4	Sweden	Training dataset 6	0	0	0	0	0	0	0	0	0	0	0.000772315	0	0.000181527	0	0	0	0	0	0	0	0	0	0	0	0	0	0	0	0	0	0	0	0	0	0	0	0	0	0	0	0	0	0	0
ERR1746779	CD	Illumina	V4	Sweden	Training dataset 6	0	0	0	0	0	0	0	0	0	0	0	0	4.16e-06	0	0	0	0	0	0	0	0	0	0	0	0	0	0	0	0	0	0	0	0	0	0	0	0	0	0	0	0	0	0	0
ERR1746780	CD	Illumina	V4	Sweden	Training dataset 6	0	0	0	0	0	0	0	0	0	0	0	0	0	0	0	0	0	0	0	0	0	0	0	0	0	0	0	0	0	0	0	0	0	0	0	0	0	0	0	0	0	0	0	0
ERR1746794	CD	Illumina	V4	Sweden	Training dataset 6	0	0	0	0	0	0	0	0	0	0	0	0	0	0	0	0	0	0	0	0	0	0	0	0	0	0	0	0	0	0	0	0	0	0	0	0	0	0	0	0	0	0	0	0
ERR1746795	CD	Illumina	V4	Sweden	Training dataset 6	0	0	0	0	0	0	0	0	0	0	0	0	0	0	0	0	0	0	0	0	0	0	0	0	0	0	0	0	0	0	0	0	0	0	0	0	0	0	0	0	0	0	0	0
ERR1746796	CD	Illumina	V4	Sweden	Training dataset 6	0	0	0	0	0	0	0	0	0	0	0	0	0	0	0	0	0	0	0	0	0	0	0	0	0	0	0	0	0	0	0	0	0	0	0	0	0	0	0	0	0	0	0	0
ERR1746797	CD	Illumina	V4	Sweden	Training dataset 6	0	0	0	0	0	0	0	0	0	0	0	0	0	0	0	0	0	0	0	0	0	0	0	0	0	0	0	0	0	0	0	0	0	0	0	0	0	0	0	0	0	0	0	0
ERR1746807	CD	Illumina	V4	Sweden	Training dataset 6	0	0	0	0	0	0	0	0	0	0	0	0	0	0	0	0	0	0	0	0	0	0	0	0	0	0	0	0	0	0	0	0	0	0	0	0	0	0	0	0	0	0	0	0
ERR1746808	CD	Illumina	V4	Sweden	Training dataset 6	0	0	0	0	0	0	0	0	0	0	0	0	0	0	0	0	0	0	0	0	0	0	0	0	0	0	0	0	0	0	0	0	0	0	0	0	0	0	0	0	0	0	0	0
ERR1746809	CD	Illumina	V4	Sweden	Training dataset 6	0	0	0	0	0	0	0	0	0	0	0	0	0	0	0	0	0	0	0	0	0	0	0	0	0	0	0	0	0	0	0	0	0	0	0	0	0	0	0	0	0	0	0	0
ERR1746810	CD	Illumina	V4	Sweden	Training dataset 6	0	0	0	0	0	0	0	0	0	0	0	0	0	0	0	0	0	0	0	0	0	0	0	0	0	0	0	0	0	0	0	0	0	0	0	0	0	0	0	0	0	0	0	0
ERR1746811	CD	Illumina	V4	Sweden	Training dataset 6	0	0	0	0	0	0	0	0	0	0	0	0	0	0	0	0	0	0	0	0	0	0	0	0	0	0	0	0	0	0	0	0	0	0	0	0	0	0	0	0	0	0	0	0
ERR1746812	CD	Illumina	V4	Sweden	Training dataset 6	0	0	0	0	0	0	0	0	0	0	0	0	0	0	0	0	0	0	0	0	0	0	0	0	0	0	0	0	0	0	0	0	0	0	0	0	0	0	0	0	0	0	0	0
ERR1746813	CD	Illumina	V4	Sweden	Training dataset 6	0	0	0	0	0	0	0	0	0	0	0	0	0	0	0	0	0	0	0	0	0	0	0	0	0	0	0	0	0	0	0	0	0	0	0	0	0	0	0	0	0	0	0	0
ERR1746827	CD	Illumina	V4	Sweden	Training dataset 6	0	0	0	0	0	0	0	0	0	0	5.92e-05	0	2.54e-05	0	0	0	0	0	0	0	0	0	0	0	0	0	0	0	0	0	0	0	0	0	0	0	0	0	0	0	0	0	0	0
ERR1746828	CD	Illumina	V4	Sweden	Training dataset 6	0	0	0	0	0	0	0	0	0	0	4.57e-05	0	2.08e-05	0	0	0	0	0	0	0	0	0	0	0	0	0	0	0	0	0	0	0	0	0	0	0	0	0	0	0	0	0	0	0
ERR1746829	CD	Illumina	V4	Sweden	Training dataset 6	0	0	0	0	0	0	0	0	0	0	0	0	0	0	0	0	0	0	0	0	0	0	0	0	0	0	0	0	0	0	0	0	0	0	0	0	0	0	0	0	0	0	0	0
ERR1746869	CD	Illumina	V4	Sweden	Training dataset 6	0	0	0	0	0	0	0	0	0	0	0	0	0	0	0	0	0	0	0	0	0	0	0	0	0	0	0	0	0	0	0	0	0	0	0	0	0	0	0	0	0	0	0	0
ERR1746882	CD	Illumina	V4	Sweden	Training dataset 6	0	0	0	0	0	0	0	0	0	0	0	0	0	0	0	0	0	0	0	0	0	0	0	0	0	0	0	0	0	0	0	0	0	0	0	0	0	0	0	0	0	0	0	0
ERR1746887	CD	Illumina	V4	Sweden	Training dataset 6	0	0	0	0	0	0	0	0	0	0	0	0	0	0	0	0	0	0	0	0	0	0	0	0	0	0	0	0	0	0	0	0	0	0	0	0	0	0	0	0	0	0	0	0
ERR1746888	CD	Illumina	V4	Sweden	Training dataset 6	0	0	0	0	0	0	0	0	0	0	0	0	0	0	0	0	0	0	0	0	0	0	0	0	0	0	0	0	0	0	0	0	0	0	0	0	0	0	0	0	0	0	0	0
ERR1746889	CD	Illumina	V4	Sweden	Training dataset 6	0	0	0	0	0	0	0	0	0	0	7.26e-06	0	2.42e-06	0	0	0	0	0	0	0	4.84e-06	0	0	0	0	0	0	0	0	0	0	0	0	0	0	0	0	0	0	0	0	0	0	0
ERR1746890	CD	Illumina	V4	Sweden	Training dataset 6	0	0	0	0	0	0	0	0	0	0	0	0	0	0	0	0	0	0	0	0	0	0	0	0	0	0	0	0	0	0	0	0	0	0	0	0	0	0	0	0	0	0	0	0
ERR1746893	CD	Illumina	V4	Sweden	Training dataset 6	0	0	0	0	0	0	0	0	0	0	0	0	0	0	0	0	0	0	0	0	0	0	0	0	0	0	0	0	0	0	0	0	0	0	0	0	0	0	0	0	0	0	0	0
ERR1746913	CD	Illumina	V4	Sweden	Training dataset 6	0	0	0	0	0	0	0	0	0	0	0	0	0	0	0	0	0	0	0	0	0	0	0	0	0	0	0	0	0	0	0	0	0	0	0	0	0	0	0	0	0	0	0	0
ERR1746959	CD	Illumina	V4	Sweden	Training dataset 6	0	0	0	0	0	0	0	0	0	0	0	0	0	0	0	0	0	0	0	0	0	0	0	0	0	0	0	0	0	0	0	0	0	0	0	0	0	0	0	0	0	0	0	0
ERR1746979	CD	Illumina	V4	Sweden	Training dataset 6	0	0	0	0	0	0	0	0	0	0	0	0	0	0	0	0	0	0	0	0	0	0	0	0	0	0	0	0	0	0	0	0	0	0	0	0	0	0	0	0	0	0	0	0
SRR1185977	CD	454	V1V3	South Korea	Training dataset 2	0	0	0	0	0	0	0	0	0	0	0	0	0	0	0	0	0	0	0	0	0	0	0	0	0	0	0	0	0	0	0	0	0	0	0	0	0	0	0	0	0	0	0	0
SRR1185978	CD	454	V1V3	South Korea	Training dataset 2	0	0	0	0	0	0	0	0	0	0	0	0	0	0	0	0	0	0	0	0	0	0	0	0	0	0	0	0	0	0	0	0	0	0	0	0	0	0	0	0	0	0	0	0
SRR1185981	CD	454	V1V3	South Korea	Training dataset 2	0	0	0	0	0	0	0	0	0	0	0	0	0	0	0	0	0	0	0	0	0	0	0	0	0	0	0	0	0	0	0	0	0	0	0	0	0	0	0	0	0	0	0	0
SRR1185982	CD	454	V1V3	South Korea	Training dataset 2	0	0	0	0	0	0	0	0	0	0	0	0	0	0	0	0	0	0	0	0	0	0	0	0	0	0	0	0	0	0	0	0	0	0	0	0	0	0	0	0	0	0	0	0
SRR1185983	CD	454	V1V3	South Korea	Training dataset 2	0	0	0	0	0	0	0	0	0	0	0	0	0	0	0	0	0	0	0	0	0	0	0	0	0	0	0	0	0	0	0	0	0	0	0	0	0	0	0	0	0	0	0	0
SRR1185985	CD	454	V1V3	South Korea	Training dataset 2	0	0	0	0	0	0	0	0	0	0	0	0	0	0	0	0	0	0	0	0	0	0	0	0	0	0	0	0	0	0	0	0	0	0	0	0	0	0	0	0	0	0	0	0
SRR1186018	CD	454	V1V3	South Korea	Training dataset 2	0	0	0	0	0	0	0	0	0	0	0	0	0	0	0	0	0	0	0	0	0	0	0	0	0	0	0	0	0	0	0	0	0	0	0	0	0	0	0	0	0	0	0	0
SRR1186022	CD	454	V1V3	South Korea	Training dataset 2	0	0	0	0	0	0	0	0	0	0	0	0	0	0	0	0	0	0	0	0	0	0	0	0	0	0	0	0	0	0	0	0	0	0	0	0	0	0	0	0	0	0	0	0
SRR1186031	CD	454	V1V3	South Korea	Training dataset 2	0	0	0	0	0	0	0	0	0	0	0	0	0	0	0	0	0	0	0	0	0	0	0	0	0	0	0	0	0	0	0	0	0	0	0	0	0	0	0	0	0	0	0	0
SRR1186032	CD	454	V1V3	South Korea	Training dataset 2	0	0	0	0	0	0	0	0	0	0	0	0	0	0	0	0	0	0	0	0	0	0	0	0	0	0	0	0	0	0	0	0	0	0	0	0	0	0	0	0	0	0	0	0
SRR1186035	CD	454	V1V3	South Korea	Training dataset 2	0	0	0	0	0	0	0	0	0	0	0	0	0	0	0	0	0	0	0	0	0	0	0	0	0	0	0	0	0	0	0	0	0	0	0	0	0	0	0	0	0	0	0	0
SRR578295	CD	454	V3V5	United States	Training dataset 3	0	0	0	0	0	0	0	0	0	0	0	0	0	0	0	0	0	0	0	0	0	0	0	0	0	0	0	0	0	0	0	0	0	0	0	0	0	0	0	0	0	0	0	0
SRR578322	CD	454	V3V5	United States	Training dataset 3	0	0	0	0	0	0	0	0	0	0	0	0	0	0	0	0	0	0	0	0	0	0	0	0	0	0	0	0	0	0	0	0	0	0	0	0	0	0	0	0	0	0	0	0
SRR578323	CD	454	V3V5	United States	Training dataset 3	0	0	0	0	0	0	0	0	0	0	0	0	0	0	0	0	0	0	0	0	0	0	0	0	0	0	0	0	0	0	0	0	0	0	0	0	0	0	0	0	0	0	0	0
SRR578325	CD	454	V3V5	United States	Training dataset 3	0	0	0	0	0	0	0	0	0	0	0	0	0	0	0	0	0	0	0	0	0	0	0	0	0	0	0	0	0	0	0	0	0	0	0	0	0	0	0	0	0	0	0	0
SRR578331	CD	454	V3V5	United States	Training dataset 3	0	0	0	0	0	0	0	0	0	0	0.000498504	0	0	0	0	0	0	0	0	0	0	0	0	0	0	0	0	0	0	0	0	0	0	0	0	0	0	0	0	0	0	0	0	0
SRR578333	CD	454	V3V5	United States	Training dataset 3	0	0	0	0	0	0	0	0	0	0	0	0	0	0	0	0	0	0	0	0	0	0	0	0	0	0	0	0	0	0	0	0	0	0	0	0	0	0	0	0	0	0	0	0
SRR578347	CD	454	V3V5	United States	Training dataset 3	0	0	0	0	0	0	0	0	0	0	0.000399202	0	0	0	0	0	0	0	0	0	0	0	0	0	0	0	0	0	0	0	0	0	0	0	0	0	0	0	0	0	0	0	0	0
SRR578351	CD	454	V3V5	United States	Training dataset 3	0	0	0	0	0	0	0	0	0	0	0	0	0	0	0	0	0	0	0	0	0	0	0	0	0	0	0	0	0	0	0	0	0	0	0	0	0	0	0	0	0	0	0	0
SRR578354	CD	454	V3V5	United States	Training dataset 3	0	0	0	0	0	0	0	0	0	0	0	0	0	0	0	0	0	0	0	0	0	0	0	0	0	0	0	0	0	0	0	0	0	0	0	0	0	0	0	0	0	0	0	0
SRR578361	CD	454	V3V5	United States	Training dataset 3	0	0	0	0	0	0	0	0	0	0	0	0	0	0	0	0	0	0	0	0	0	0	0	0	0	0	0	0	0	0	0	0	0	0	0	0	0	0	0	0	0	0	0	0
SRR578370	CD	454	V3V5	United States	Training dataset 3	0	0	0	0	0	0	0	0	0	0	0	0	0	0	0	0	0	0	0	0	0	0	0	0	0	0	0	0	0	0	0	0	0	0	0	0	0	0	0	0	0	0	0	0
SRR578371	CD	454	V3V5	United States	Training dataset 3	0	0	0	0	0	0	0	0	0	0	0	0	0	0	0	0	0	0	0	0	0	0	0	0	0	0	0	0	0	0	0	0	0	0	0	0	0	0	0	0	0	0	0	0
SRR578374	CD	454	V3V5	United States	Training dataset 3	0	0	0	0	0	0	0	0	0	0	0	0	0	0	0	0	0	0	0	0	0	0	0	0	0	0	0	0	0	0	0	0	0	0	0	0	0	0	0	0	0	0	0	0
SRR578388	CD	454	V3V5	United States	Training dataset 3	0	0	0	0	0	0	0	0	0	0	0	0	0	0	0	0	0	0	0	0	0	0	0	0	0	0	0	0	0	0	0	0	0	0	0	0	0	0	0	0	0	0	0	0
SRR578392	CD	454	V3V5	United States	Training dataset 3	0	0	0	0	0	0	0	0	0	0	0	0	0	0	0	0	0	0	0	0	0	0	0	0	0	0	0	0	0	0	0	0	0	0	0	0	0	0	0	0	0	0	0	0
SRR578393	CD	454	V3V5	United States	Training dataset 3	0	0	0	0	0	0	0	0	0	0	0	0	0	0	0	0	0	0	0	0	0	0	0	0	0	0	0	0	0	0	0	0	0	0	0	0	0	0	0	0	0	0	0	0
SRR578397	CD	454	V3V5	United States	Training dataset 3	0	0	0	0	0	0	0	0	0	0	0	0	0	0	0	0	0	0	0	0	0	0	0	0	0	0	0	0	0	0	0	0	0	0	0	0	0	0	0	0	0	0	0	0
SRR578402	CD	454	V3V5	United States	Training dataset 3	0	0	0	0	0	0	0	0	0	0	0	0	0	0	0	0	0	0	0	0	0	0	0	0	0	0	0	0	0	0	0	0	0	0	0	0	0	0	0	0	0	0	0	0
SRR578415	CD	454	V3V5	United States	Training dataset 3	0	0	0	0	0	0	0	0	0	0	0	0	0	0	0	0	0	0	0	0	0	0	0	0	0	0	0	0	0	0	0	0	0	0	0	0	0	0	0	0	0	0	0	0
SRR578420	CD	454	V3V5	United States	Training dataset 3	0	0	0	0	0	0	0	0	0	0	0	0	0	0	0	0	0	0	0	0	0	0	0	0	0	0	0	0	0	0	0	0	0	0	0	0	0	0	0	0	0	0	0	0
SRR578429	CD	454	V3V5	United States	Training dataset 3	0	0	0	0	0	0	0	0	0	0	0	0	0	0	0	0	0	0	0	0	0	0	0	0	0	0	0	0	0	0	0	0	0	0	0	0	0	0	0	0	0	0	0	0
SRR578431	CD	454	V3V5	United States	Training dataset 3	0	0	0	0	0	0	0	0	0	0	0	0	0	0	0	0	0	0	0	0	0	0	0	0	0	0	0	0	0	0	0	0	0	0	0	0	0	0	0	0	0	0	0	0
SRR578433	CD	454	V3V5	United States	Training dataset 3	0	0	0	0	0	0	0	0	0	0	0	0	0	0	0	0	0	0	0	0	0	0	0	0	0	0	0	0	0	0	0	0	0	0	0	0	0	0	0	0	0	0	0	0
SRR578438	CD	454	V3V5	United States	Training dataset 3	0	0	0	0	0	0	0	0	0	0	0	0	0	0	0	0	0	0	0	0	0	0	0	0	0	0	0	0	0	0	0	0	0	0	0	0	0	0	0	0	0	0	0	0
SRR578443	CD	454	V3V5	United States	Training dataset 3	0	0	0	0	0	0	0	0	0	0	0	0	0	0	0	0	0	0	0	0	0	0	0	0	0	0	0	0	0	0	0	0	0	0	0	0	0	0	0	0	0	0	0	0
SRR578449	CD	454	V3V5	United States	Training dataset 3	0	0	0	0	0	0	0	0	0	0	0	0	0	0	0	0	0	0	0	0	0	0	0	0	0	0	0	0	0	0	0	0	0	0	0	0	0	0	0	0	0	0	0	0
SRR578450	CD	454	V3V5	United States	Training dataset 3	0	0	0	0	0	0	0	0	0	0	0	0	0	0	0	0	0	0	0	0	0	0	0	0	0	0	0	0	0	0	0	0	0	0	0	0	0	0	0	0	0	0	0	0
SRR578452	CD	454	V3V5	United States	Training dataset 3	0	0	0	0	0	0	0	0	0	0	0	0	0	0	0	0	0	0	0	0	0	0	0	0	0	0	0	0	0	0	0	0	0	0	0	0	0	0	0	0	0	0	0	0
SRR578453	CD	454	V3V5	United States	Training dataset 3	0	0	0	0	0	0	0	0	0	0	0	0	0	0	0	0	0	0	0	0	0	0	0	0	0	0	0	0	0	0	0	0	0	0	0	0	0	0	0	0	0	0	0	0
SRR578456	CD	454	V3V5	United States	Training dataset 3	0	0	0	0	0	0	0	0	0	0	0	0	0	0	0	0	0	0	0	0	0	0	0	0	0	0	0	0	0	0	0	0	0	0	0	0	0	0	0	0	0	0	0	0
SRR578461	CD	454	V3V5	United States	Training dataset 3	0	0	0	0	0	0	0	0	0	0	0	0	0	0	0	0	0	0	0	0	0	0	0	0	0	0	0	0	0	0	0	0	0	0	0	0	0	0	0	0	0	0	0	0
SRR578462	CD	454	V3V5	United States	Training dataset 3	0	0	0	0	0	0	0	0	0	0	0.0040404	0	0.00707071	0	0	0	0	0	0	0	0	0	0	0	0	0	0	0	0	0	0	0	0	0	0	0	0	0	0	0	0	0	0	0
SRR578464	CD	454	V3V5	United States	Training dataset 3	0	0	0	0	0	0	0	0	0	0	0	0	0	0	0	0	0	0	0	0	0	0	0	0	0	0	0	0	0	0	0	0	0	0	0	0	0	0	0	0	0	0	0	0
SRR578470	CD	454	V3V5	United States	Training dataset 3	0	0	0	0	0	0	0	0	0	0	0	0	0	0	0	0	0	0	0	0	0	0	0	0	0	0	0	0	0	0	0	0	0	0	0	0	0	0	0	0	0	0	0	0
SRR578471	CD	454	V3V5	United States	Training dataset 3	0	0	0	0	0	0	0	0	0	0	0	0	0	0	0	0	0	0	0	0	0	0	0	0	0	0	0	0	0	0	0	0	0	0	0	0	0	0	0	0	0	0	0	0
SRR578476	CD	454	V3V5	United States	Training dataset 3	0	0	0	0	0	0	0	0	0	0	0	0	0	0	0	0	0	0	0	0	0	0	0	0	0	0	0	0	0	0	0	0	0	0	0	0	0	0	0	0	0	0	0	0
SRR578478	CD	454	V3V5	United States	Training dataset 3	0	0	0	0	0	0	0	0	0	0	0	0	0	0	0	0	0	0	0	0	0	0	0	0	0	0	0	0	0	0	0	0	0	0	0	0	0	0	0	0	0	0	0	0
SRR578486	CD	454	V3V5	United States	Training dataset 3	0	0	0	0	0	0	0	0	0	0	0	0	0	0	0	0	0	0	0	0	0	0	0	0	0	0	0	0	0	0	0	0	0	0	0	0	0	0	0	0	0	0	0	0
SRR578488	CD	454	V3V5	United States	Training dataset 3	0	0	0	0	0	0	0	0	0	0	0	0	0	0	0	0	0	0	0	0	0	0	0	0	0	0	0	0	0	0	0	0	0	0	0	0	0	0	0	0	0	0	0	0
SRR578496	CD	454	V3V5	United States	Training dataset 3	0	0	0	0	0	0	0	0	0	0	0	0	0	0	0	0	0	0	0	0	0	0	0	0	0	0	0	0	0	0	0	0	0	0	0	0	0	0	0	0	0	0	0	0
SRR578497	CD	454	V3V5	United States	Training dataset 3	0	0	0	0	0	0	0	0	0	0	0	0	0	0	0	0	0	0	0	0	0	0	0	0	0	0	0	0	0	0	0	0	0	0	0	0	0	0	0	0	0	0	0	0
SRR578503	CD	454	V3V5	United States	Training dataset 3	0	0	0	0	0	0	0	0	0	0	0	0	0	0	0	0	0	0	0	0	0	0	0	0	0	0	0	0	0	0	0	0	0	0	0	0	0	0	0	0	0	0	0	0
SRR578504	CD	454	V3V5	United States	Training dataset 3	0	0	0	0	0	0	0	0	0	0	0	0	0	0	0	0	0	0	0	0	0	0	0	0	0	0	0	0	0	0	0	0	0	0	0	0	0	0	0	0	0	0	0	0
SRR578505	CD	454	V3V5	United States	Training dataset 3	0	0	0	0	0	0	0	0	0	0	0	0	0	0	0	0	0	0	0	0	0	0	0	0	0	0	0	0	0	0	0	0	0	0	0	0	0	0	0	0	0	0	0	0
SRR578508	CD	454	V3V5	United States	Training dataset 3	0	0	0	0	0	0	0	0	0	0	0	0	0	0	0	0	0	0	0	0	0	0	0	0	0	0	0	0	0	0	0	0	0	0	0	0	0	0	0	0	0	0	0	0
SRR578521	CD	454	V3V5	United States	Training dataset 3	0	0	0	0	0	0	0	0	0	0	0	0	0	0	0	0	0	0	0	0	0	0	0	0	0	0	0	0	0	0	0	0	0	0	0	0	0	0	0	0	0	0	0	0
SRR578523	CD	454	V3V5	United States	Training dataset 3	0	0	0	0	0	0	0	0	0	0	0	0	0	0	0	0	0	0	0	0	0	0	0	0	0	0	0	0	0	0	0	0	0	0	0	0	0	0	0	0	0	0	0	0
SRR578529	CD	454	V3V5	United States	Training dataset 3	0	0	0	0	0	0	0	0	0	0	0	0	0	0	0	0	0	0	0	0	0	0	0	0	0	0	0	0	0	0	0	0	0	0	0	0	0	0	0	0	0	0	0	0
SRR578530	CD	454	V3V5	United States	Training dataset 3	0	0	0	0	0	0	0	0	0	0	0	0	0	0	0	0	0	0	0	0	0	0	0	0	0	0	0	0	0	0	0	0	0	0	0	0	0	0	0	0	0	0	0	0
SRR578532	CD	454	V3V5	United States	Training dataset 3	0	0	0	0	0	0	0	0	0	0	0.000716846	0	0	0	0	0	0	0	0	0	0	0	0	0	0	0	0	0	0	0	0	0	0	0	0	0	0	0	0	0	0	0	0	0
SRR578534	CD	454	V3V5	United States	Training dataset 3	0	0	0	0	0	0	0	0	0	0	0	0	0	0	0	0	0	0	0	0	0	0	0	0	0	0	0	0	0	0	0	0	0	0	0	0	0	0	0	0	0	0	0	0
SRR579604	CD	454	V3V5	United States	Training dataset 3	0	0	0	0	0	0	0	0	0	0	0	0	0	0	0	0	0	0	0	0	0	0	0	0	0	0	0	0	0	0	0	0	0	0	0	0	0	0	0	0	0	0	0	0
SRR579608	CD	454	V3V5	United States	Training dataset 3	0	0	0	0	0	0	0	0	0	0	0	0	0	0	0	0	0	0	0	0	0	0	0	0	0	0	0	0	0	0	0	0	0	0	0	0	0	0	0	0	0	0	0	0
SRR579611	CD	454	V3V5	United States	Training dataset 3	0	0	0	0	0	0	0	0	0	0	0	0	0	0	0	0	0	0	0	0	0	0	0	0	0	0	0	0	0	0	0	0	0	0	0	0	0	0	0	0	0	0	0	0
SRR579612	CD	454	V3V5	United States	Training dataset 3	0	0	0	0	0	0	0	0	0	0	0	0	0	0	0	0	0	0	0	0	0	0	0	0	0	0	0	0	0	0	0	0	0	0	0	0	0	0	0	0	0	0	0	0
SRR579614	CD	454	V3V5	United States	Training dataset 3	0	0	0	0	0	0	0	0	0	0	0	0	0	0	0	0	0	0	0	0	0	0	0	0	0	0	0	0	0	0	0	0	0	0	0	0	0	0	0	0	0	0	0	0
SRR579618	CD	454	V3V5	United States	Training dataset 3	0	0	0	0	0	0	0	0	0	0	0	0	0	0	0	0	0	0	0	0	0	0	0	0	0	0	0	0	0	0	0	0	0	0	0	0	0	0	0	0	0	0	0	0
SRR579619	CD	454	V3V5	United States	Training dataset 3	0	0	0	0	0	0	0	0	0	0	0	0	0	0	0	0	0	0	0	0	0	0	0	0	0	0	0	0	0	0	0	0	0	0	0	0	0	0	0	0	0	0	0	0
SRR579623	CD	454	V3V5	United States	Training dataset 3	0	0	0	0	0	0	0	0	0	0	0	0	0	0	0	0	0	0	0	0	0	0	0	0	0	0	0	0	0	0	0	0	0	0	0	0	0	0	0	0	0	0	0	0
SRR579627	CD	454	V3V5	United States	Training dataset 3	0	0	0	0	0	0	0	0	0	0	0	0	0	0	0	0	0	0	0	0	0	0	0	0	0	0	0	0	0	0	0	0	0	0	0	0	0	0	0	0	0	0	0	0
SRR579634	CD	454	V3V5	United States	Training dataset 3	0	0	0	0	0	0	0	0	0	0	0	0	0	0	0	0	0	0	0	0	0	0	0	0	0	0	0	0	0	0	0	0	0	0	0	0	0	0	0	0	0	0	0	0
SRR6463028	CD	Illumina	V4	Spain	Training dataset 5	0	0	0	0	0	0	0	0	0	0	0	0	0	0	0	0	0	0	0	0	0	0	0	0	0	0	0	0	0	0	0	0	0	0	0	0	0	0	0	0	0	0	0	0
SRR6463029	CD	Illumina	V4	Spain	Training dataset 5	0	0	0	0	0	0	0	0	0	0	0	0	0	0	0	0	0	0	0	0	0	0	0	0	0	0	0	0	0	0	0	0	0	0	0	0	0	0	0	0	0	0	0	0
SRR6463030	CD	Illumina	V4	Spain	Training dataset 5	0	0	0	0	0	0	0	0	0	0	0	0	0	0	0	0	0	0	0	0	0	0	0	0	0	0	0	0	0	0	0	0	0	0	0	0	0	0	0	0	0	0	0	0
SRR6463031	CD	Illumina	V4	Spain	Training dataset 5	0	0	0	0	0	0	0	0	0	0	2.03e-05	0	0	0	0	0	0	0	0	0	0	0	0	0	0	0	0	0	0	0	0	0	0	0	0	0	0	0	0	0	0	0	0	0
SRR6463032	CD	Illumina	V4	Spain	Training dataset 5	0	0	0	0	0	0	0	0	0	0	0	0	0	0	0	0	0	0	0	0	0	0	0	0	0	0	0	0	0	0	0	0	0	0	0	0	0	0	0	0	0	0	0	0
SRR6463033	CD	Illumina	V4	Spain	Training dataset 5	0	0	0	0	0	0	0	0	0	0	0	0	0	0	0	0	0	0	0	0	0	0	0	0	0	0	0	0	0	0	0	0	0	0	0	0	0	0	0	0	0	0	0	0
SRR6463034	CD	Illumina	V4	Spain	Training dataset 5	0	0	0	0	0	0	0	0	0	0	0	0	0	0	0	0	0	0	0	0	0	0	0	0	0	0	0	0	0	0	0	0	0	0	0	0	0	0	0	0	0	0	0	0
SRR6463035	CD	Illumina	V4	Spain	Training dataset 5	0	0	0	0	0	0	0	0	0	0	0	0	0	0	0	0	0	0	0	0	0	0	0	0	0	0	0	0	0	0	0	0	0	0	0	0	0	0	0	0	0	0	0	0
SRR6463036	CD	Illumina	V4	Spain	Training dataset 5	0	0	0	0	0	0	0	0	0	0	0	0	0	0	0	0	0	0	0	0	0	0	0	0	0	0	0	0	0	0	0	0	0	0	0	0	0	0	0	0	0	0	0	0
SRR6463037	CD	Illumina	V4	Spain	Training dataset 5	0	0	0	0	0	0	0	0	0	0	0	0	0	0	0	0	0	0	0	0	0	0	0	0	0	0	0	0	0	0	0	0	0	0	0	0	0	0	0	0	0	0	0	0
SRR6463050	CD	Illumina	V4	Spain	Training dataset 5	0	0	0	0	0	0	0	0	0	0	0	0	0	0	0	0	0	0	0	0	0	0	0	0	0	0	0	0	0	0	0	0	0	0	0	0	0	0	0	0	0	0	0	0
SRR6463051	CD	Illumina	V4	Spain	Training dataset 5	0	0	0	0	0	0	0	0	0	0	0	0	0	0	0	0	0	0	0	0	0	0	0	0	0	0	0	0	0	0	0	0	0	0	0	0	0	0	0	0	0	0	0	0
SRR6463052	CD	Illumina	V4	Spain	Training dataset 5	0	0	0	0	0	0	0	0	0	0	0	0	0	0	0	0	0	0	0	0	0	0	0	0	0	0	0	0	0	0	0	0	0	0	0	0	0	0	0	0	0	0	0	0
SRR6463053	CD	Illumina	V4	Spain	Training dataset 5	0	0	0	0	0	0	0	0	0	0	0	0	0	0	0	0	0	0	0	0	0	0	0	0	0	0	0	0	0	0	0	0	0	0	0	0	0	0	0	0	0	0	0	0
SRR6463054	CD	Illumina	V4	Spain	Training dataset 5	0	0	0	0	0	0	0	0	0	0	0	0	0	0	0	0	0	0	0	0	0	0	0	0	0	0	0	0	0	0	0	0	0	0	0	0	0	0	0	0	0	0	0	0
SRR6463055	CD	Illumina	V4	Spain	Training dataset 5	0	0	0	0	0	0	0	0	0	0	0	0	0	0	0	0	0	0	0	0	0	0	0	0	0	0	0	0	0	0	0	0	0	0	0	0	0	0	0	0	0	0	0	0
SRR6463056	CD	Illumina	V4	Spain	Training dataset 5	0	0	0	0	0	0	0	0	0	0	0	0	0	0	0	0	0	0	0	0	0	0	0	0	0	0	0	0	0	0	0	0	0	0	0	0	0	0	0	0	0	0	0	0
SRR6463057	CD	Illumina	V4	Spain	Training dataset 5	0	0	0	0	0	0	0	0	0	0	0	0	0	0	0	0	0	0	0	0	0	0	0	0	0	0	0	0	0	0	0	0	0	0	0	0	0	0	0	0	0	0	0	0
SRR6463058	CD	Illumina	V4	Spain	Training dataset 5	0	0	0	0	0	0	0	0	0	0	0	0	0	0	0	0	0	0	0	0	0	0	0	0	0	0	0	0	0	0	0	0	0	0	0	0	0	0	0	0	0	0	0	0
SRR6463059	CD	Illumina	V4	Spain	Training dataset 5	0	0	0	0	0	0	0	0	0	0	0	0	0	0	0	0	0	0	0	0	0	0	0	0	0	0	0	0	0	0	0	0	0	0	0	0	0	0	0	0	0	0	0	0
SRR6463098	CD	Illumina	V4	Spain	Training dataset 5	0	0	0	0	0	0	0	0	0	0	0	0	0	0	0	0	0	0	0	0	0	0	0	0	0	0	0	0	0	0	0	0	0	0	0	0	0	0	0	0	0	0	0	0
SRR6463099	CD	Illumina	V4	Spain	Training dataset 5	0	0	0	0	0	0	0	0	0	0	0	0	0	0	0	0	0	0	0	0	0	0	0	0	0	0	0	0	0	0	0	0	0	0	0	0	0	0	0	0	0	0	0	0
SRR6463100	CD	Illumina	V4	Spain	Training dataset 5	0	0	0	0	0	0	0	0	0	0	0	0	0	0	0	0	0	0	0	0	0	0	0	0	0	0	0	0	0	0	0	0	0	0	0	0	0	0	0	0	0	0	0	0
SRR6463101	CD	Illumina	V4	Spain	Training dataset 5	0	0	0	0	0	0	0	0	0	0	0	0	0	0	0	0	0	0	0	0	0	0	0	0	0	0	0	0	0	0	0	0	0	0	0	0	0	0	0	0	0	0	0	0
SRR6463102	CD	Illumina	V4	Spain	Training dataset 5	0	0	0	0	0	0	0	0	0	0	0	0	0	0	0	0	0	0	0	0	0	0	0	0	0	0	0	0	0	0	0	0	0	0	0	0	0	0	0	0	0	0	0	0
SRR6463103	CD	Illumina	V4	Spain	Training dataset 5	0	0	0	0	0	0	0	0	0	0	0	0	0	0	0	0	0	0	0	0	0	0	0	0	0	0	0	0	0	0	0	0	0	0	0	0	0	0	0	0	0	0	0	0
SRR6463104	CD	Illumina	V4	Spain	Training dataset 5	0	0	0	0	0	0	0	0	0	0	0	0	0	0	0	0	0	0	0	0	0	0	0	0	0	0	0	0	0	0	0	0	0	0	0	0	0	0	0	0	0	0	0	0
SRR6463105	CD	Illumina	V4	Spain	Training dataset 5	0	0	0	0	0	0	0	0	0	0	0	0	0	0	0	0	0	0	0	0	0	0	0	0	0	0	0	0	0	0	0	0	0	0	0	0	0	0	0	0	0	0	0	0
SRR6463106	CD	Illumina	V4	Spain	Training dataset 5	0	0	0	0	0	0	0	0	0	0	0	0	0	0	0	0	0	0	0	0	0	0	0	0	0	0	0	0	0	0	0	0	0	0	0	0	0	0	0	0	0	0	0	0
SRR6463107	CD	Illumina	V4	Spain	Training dataset 5	0	0	0	0	0	0	0	0	0	0	0	0	0	0	0	0	0	0	0	0	0	0	0	0	0	0	0	0	0	0	0	0	0	0	0	0	0	0	0	0	0	0	0	0
SRR6463134	CD	Illumina	V4	Spain	Training dataset 5	0	0	0	0	0	0	0	0	0	0	0	0	0	0	0	0	0	0	0	0	0	0	0	0	0	0	0	0	0	0	0	0	0	0	0	0	0	0	0	0	0	0	0	0
SRR6463135	CD	Illumina	V4	Spain	Training dataset 5	0	0	0	0	0	0	0	0	0	0	0	0	0	0	0	0	0	0	0	0	0	0	0	0	0	0	0	0	0	0	0	0	0	0	0	0	0	0	0	0	0	0	0	0
SRR6463136	CD	Illumina	V4	Spain	Training dataset 5	0	0	0	0	0	0	0	0	0	0	0	0	0	0	0	0	0	0	0	0	0	0	0	0	0	0	0	0	0	0	0	0	0	0	0	0	0	0	0	0	0	0	0	0
SRR6463137	CD	Illumina	V4	Spain	Training dataset 5	0	0	0	0	0	0	0	0	0	0	0	0	0	0	0	0	0	0	0	0	0	0	0	0	0	0	0	0	0	0	0	0	0	0	0	0	0	0	0	0	0	0	0	0
SRR6463138	CD	Illumina	V4	Spain	Training dataset 5	0	0	0	0	0	0	0	0	0	0	0	0	0	0	0	0	0	0	0	0	0	0	0	0	0	0	0	0	0	0	0	0	0	0	0	0	0	0	0	0	0	0	0	0
SRR6463139	CD	Illumina	V4	Spain	Training dataset 5	0	0	0	0	0	0	0	0	0	0	0	0	0	0	0	0	0	0	0	0	0	0	0	0	0	0	0	0	0	0	4.22e-05	0	0	0	0	0	0	0	0	0	0	0	0	0
SRR6463140	CD	Illumina	V4	Spain	Training dataset 5	0	0	0	0	0	0	0	0	0	0	0	0	0	0	0	0	0	0	0	0	0	0	0	0	0	0	0	0	0	0	0	0	0	0	0	0	0	0	0	0	0	0	0	0
SRR6463141	CD	Illumina	V4	Spain	Training dataset 5	0	0	0	0	0	0	0	0	0	0	0	0	0	0	0	0	0	0	0	0	0	0	0	0	0	0	0	0	0	0	0	0	0	0	0	0	0	0	0	0	0	0	0	0
SRR6463142	CD	Illumina	V4	Spain	Training dataset 5	0	0	0	0	0	0	0	0	0	0	0	0	0	0	0	0	0	0	0	0	0	0	0	0	0	0	0	0	0	0	0	0	0	0	0	0	0	0	0	0	0	0	0	0
SRR6463143	CD	Illumina	V4	Spain	Training dataset 5	0	0	0	0	0	0	0	0	0	0	0	0	0	0	0	0	0	0	0	0	0	0	0	0	0	0	0	0	0	0	0	0	0	0	0	0	0	0	0	0	0	0	0	0
SRR6463154	CD	Illumina	V4	Spain	Training dataset 5	0	0	0	0	0	0	0	0	0	0	0	0	0	0	0	0	0	0	0	0	0	0	0	0	0	0	0	0	0	0	0	0	0	0	0	0	0	0	0	0	0	0	0	0
SRR6463155	CD	Illumina	V4	Spain	Training dataset 5	0	0	0	0	0	0	0	0	0	0	0	0	0	0	0	0	0	0	0	0	0	0	0	0	0	0	0	0	0	0	0	0	0	0	0	0	0	0	0	0	0	0	0	0
SRR6463156	CD	Illumina	V4	Spain	Training dataset 5	0	0	0	0	0	0	0	0	0	0	0	0	0	0	0	0	0	0	0	0	0	0	0	0	0	0	0	0	0	0	0	0	0	0	0	0	0	0	0	0	0	0	0	0
SRR6463157	CD	Illumina	V4	Spain	Training dataset 5	0	0	0	0	0	0	0	0	0	0	0.000443036	0	0	0	0	0	0	0	0	0	0	0	0	0	0	0	0	0	0	0	0	0	0	0	0	0	0	0	0	0	0	0	0	0
SRR6463158	CD	Illumina	V4	Spain	Training dataset 5	0	0	0	0	0	0	0	0	0	0	0	0	0	0	0	0	0	0	0	0	0	0	0	0	0	0	0	0	0	0	0	0	0	0	0	0	0	0	0	0	0	0	0	0
SRR6463159	CD	Illumina	V4	Spain	Training dataset 5	0	0	0	0	0	0	0	0	0	0	0	0	0	0	0	0	0	0	0	0	0	0	0	0	0	0	0	0	0	0	0	0	0	0	0	0	0	0	0	0	0	0	0	0
SRR6463160	CD	Illumina	V4	Spain	Training dataset 5	0	0	0	0	0	0	0	0	0	0	0.000567906	0	0	0	0	0	0	0	0	0	0	0	0	0	0	0	0	0	0	0	0	0	0	0	0	0	0	0	0	0	0	0	0	0
SRR6463161	CD	Illumina	V4	Spain	Training dataset 5	0	0	0	0	0	0	0	0	0	0	0	0	0	0	0	0	0	0	0	0	0	0	0	0	0	0	0	0	0	0	0	0	0	0	0	0	0	0	0	0	0	0	0	0
SRR6463162	CD	Illumina	V4	Spain	Training dataset 5	0	0	0	0	0	0	0	0	0	0	0	0	0	0	0	0	0	0	0	0	0	0	0	0	0	0	0	0	0	0	0	0	0	0	0	0	0	0	0	0	0	0	0	0
SRR6463163	CD	Illumina	V4	Spain	Training dataset 5	0	0	0	0	0	0	0	0	0	0	0	0	0	0	0	0	0	0	0	0	0	0	0	0	0	0	0	0	0	0	0	0	0	0	0	0	0	0	0	0	0	0	0	0
SRR6463164	CD	Illumina	V4	Spain	Training dataset 5	0	0	0	0	0	0	0	0	0	0	0	0	0	0	0	0	0	0	0	0	0	0	0	0	0	0	0	0	0	0	0	0	0	0	0	0	0	0	0	0	0	0	0	0
SRR6463179	CD	Illumina	V4	Spain	Training dataset 5	0	0	0	0	0	0	0	0	0	0	0	0	0	0	0	0	0	0	0	0	0	0	0	0	0	0	0	0	0	0	0	0	0	0	0	0	0	0	0	0	0	0	0	0
SRR6463185	CD	Illumina	V4	Spain	Training dataset 5	0	0	0	0	0	0	0	0	0	0	0	0	0	0	0	0	0	0	0	0	0	0	0	0	0	0	0	0	0	0	0	0	0	0	0	0	0	0	0	0	0	0	0	0
SRR6463186	CD	Illumina	V4	Spain	Training dataset 5	0	0	0	0	0	0	0	0	0	0	0	0	0	0	0	0	0	0	0	0	0	0	0	0	0	0	0	0	0	0	0	0	0	0	0	0	0	0	0	0	0	0	0	0
SRR6463189	CD	Illumina	V4	Spain	Training dataset 5	0	0	0	0	0	0	0	0	0	0	0	0	0	0	0	0	0	0	0	0	0	0	0	0	0	0	0	0	0	0	0	0	0	0	0	0	0	0	0	0	0	0	0	0
SRR6463190	CD	Illumina	V4	Spain	Training dataset 5	0	0	0	0	0	0	0	0	0	0	0	0	0	0	0	0	0	0	0	0	0	0	0	0	0	0	0	0	0	0	0	0	0	0	0	0	0	0	0	0	0	0	0	0
SRR6463192	CD	Illumina	V4	Spain	Training dataset 5	0	0	0	0	0	0	0	0	0	0	0	0	0	0	0	0	0	0	0	0	0	0	0	0	0	0	0	0	0	0	0	0	0	0	0	0	0	0	0	0	0	0	0	0
SRR6463193	CD	Illumina	V4	Spain	Training dataset 5	0	0	0	0	0	0	0	0	0	0	0	0	0	0	0	0	0	0	0	0	0	0	0	0	0	0	0	0	0	0	0	0	0	0	0	0	0	0	0	0	0	0	0	0
SRR6463194	CD	Illumina	V4	Spain	Training dataset 5	0	0	0	0	0	0	0	0	0	0	0	0	0	0	0	0	0	0	0	0	0	0	0	0	0	0	0	0	0	0	0	0	0	0	0	0	0	0	0	0	0	0	0	0
SRR6463211	CD	Illumina	V4	Spain	Training dataset 5	0	0	0	0	0	0	0	0	0	0	0	0	0	0	0	0	0	0	0	0	0	0	0	0	0	0	0	0	0	0	0	0	0	0	0	0	0	0	0	0	0	0	0	0
SRR6463212	CD	Illumina	V4	Spain	Training dataset 5	0	0	0	0	0	0	0	0	0	0	0	0	0	0	0	0	0	0	0	0	0	0	0	0	0	0	0	0	0	0	0	0	0	0	0	0	0	0	0	0	0	0	0	0
SRR6463213	CD	Illumina	V4	Spain	Training dataset 5	0	0	0	0	0	0	0	0	0	0	0	0	0	0	0	0	0	0	0	0	0	0	0	0	0	0	0	0	0	0	0	0	0	0	0	0	0	0	0	0	0	0	0	0
SRR6463214	CD	Illumina	V4	Spain	Training dataset 5	0	0	0	0	0	0	0	0	0	0	0	0	0	0	0	0	0	0	0	0	0	0	0	0	0	0	0	0	0	0	0	0	0	0	0	0	0	0	0	0	0	0	0	0
SRR6463215	CD	Illumina	V4	Spain	Training dataset 5	0	0	0	0	0	0	0	0	0	0	0	0	0	0	0	0	0	0	0	0	0	0	0	0	0	0	0	0	0	0	0	0	0	0	0	0	0	0	0	0	0	0	0	0
SRR6463216	CD	Illumina	V4	Spain	Training dataset 5	0	0	0	0	0	0	0	0	0	0	0	0	0	0	0	0	0	0	0	0	0	0	0	0	0	0	0	0	0	0	0	0	0	0	0	0	0	0	0	0	0	0	0	0
SRR6463217	CD	Illumina	V4	Spain	Training dataset 5	0	0	0	0	0	0	0	0	0	0	0	0	0	0	0	0	0	0	0	0	0	0	0	0	0	0	0	0	0	0	0	0	0	0	0	0	0	0	0	0	0	0	0	0
SRR6463218	CD	Illumina	V4	Spain	Training dataset 5	0	0	0	0	0	0	0	0	0	0	0	0	0	0	0	0	0	0	0	0	0	0	0	0	0	0	0	0	0	0	0	0	0	0	0	0	0	0	0	0	0	0	0	0
SRR6463219	CD	Illumina	V4	Spain	Training dataset 5	0	0	0	0	0	0	0	0	0	0	0	0	0	0	0	0	0	0	0	0	0	0	0	0	0	0	0	0	0	0	0	0	0	0	0	0	0	0	0	0	0	0	0	0
SRR6463220	CD	Illumina	V4	Spain	Training dataset 5	0	0	0	0	0	0	0	0	0	0	0	0	0	0	0	0	0	0	0	0	0	0	0	0	0	0	0	0	0	0	0	0	0	0	0	0	0	0	0	0	0	0	0	0
SRR6463255	CD	Illumina	V4	Spain	Training dataset 5	0	0	0	0	0	0	0	0	0	0	0	0	0	0	0	0	0	0	0	0	0	0	0	0	0	0	0	0	0	0	0	0	0	0	0	0	0	0	0	0	0	0	0	0
SRR6463258	CD	Illumina	V4	Spain	Training dataset 5	0	0	0	0	0	0	0	0	0	0	0	0	0	0	0	0	0	0	0	0	0	0	0	0	0	0	0	0	0	0	0	0	0	0	0	0	0	0	0	0	0	0	0	0
SRR6463259	CD	Illumina	V4	Spain	Training dataset 5	0	0	0	0	0	0	0	0	0	0	0	0	0	0	0	0	0	0	0	0	0	0	0	0	0	0	0	0	0	0	0	0	0	0	0	0	0	0	0	0	0	0	0	0
SRR6463260	CD	Illumina	V4	Spain	Training dataset 5	0	0	0	0	0	0	0	0	0	0	0	0	0	0	0	0	0	0	0	0	0	0	0	0	0	0	0	0	0	0	0	0	0	0	0	0	0	0	0	0	0	0	0	0
SRR6463261	CD	Illumina	V4	Spain	Training dataset 5	0	0	0	0	0	0	0	0	0	0	0	0	0	0	0	0	0	0	0	0	0	0	0	0	0	0	0	0	0	0	0	0	0	0	0	0	0	0	0	0	0	0	0	0
SRR6463262	CD	Illumina	V4	Spain	Training dataset 5	0	0	0	0	0	0	0	0	0	0	0	0	0	0	0	0	0	0	0	0	0	0	0	0	0	0	0	0	0	0	0	0	0	0	0	0	0	0	0	0	0	0	0	0
SRR6463263	CD	Illumina	V4	Spain	Training dataset 5	0	0	0	0	0	0	0	0	0	0	0	0	0	0	0	0	0	0	0	0	0	0	0	0	0	0	0	0	0	0	0	0	0	0	0	0	0	0	0	0	0	0	0	0
SRR6463264	CD	Illumina	V4	Spain	Training dataset 5	0	0	0	0	0	0	0	0	0	0	0	0	0	0	0	0	0	0	0	0	0	0	0	0	0	0	0	0	0	0	0	0	0	0	0	0	0	0	0	0	0	0	0	0
SRR6463265	CD	Illumina	V4	Spain	Training dataset 5	0	0	0	0	0	0	0	0	0	0	0	0	0	0	0	0	0	0	0	0	0	0	0	0	0	0	0	0	0	0	0	0	0	0	0	0	0	0	0	0	0	0	0	0
SRR6463266	CD	Illumina	V4	Spain	Training dataset 5	0	0	0	0	0	0	0	0	0	0	0	0	0	0	0	0	0	0	0	0	0	0	0	0	0	0	0	0	0	0	0	0	0	0	0	0	0	0	0	0	0	0	0	0
SRR6463267	CD	Illumina	V4	Spain	Training dataset 5	0	0	0	0	0	0	0	0	0	0	0	0	0	0	0	0	0	0	0	0	0	0	0	0	0	0	0	0	0	0	0	0	0	0	0	0	0	0	0	0	0	0	0	0
SRR6463278	CD	Illumina	V4	Spain	Training dataset 5	0	0	0	0	0	0	0	0	0	0	0	0	0	0	0	0	0	0	0	0	0	0	0	0	0	0	0	0	0	0	0	0	0	0	0	0	0	0	0	0	0	0	0	0
SRR6463279	CD	Illumina	V4	Spain	Training dataset 5	0	0	0	0	0	0	0	0	0	0	0	0	0	0	0	0	0	0	0	0	0	0	0	0	0	0	0	0	0	0	0	0	0	0	0	0	0	0	0	0	0	0	0	0
SRR6463280	CD	Illumina	V4	Spain	Training dataset 5	0	0	0	0	0	0	0	0	0	0	0	0	0	0	0	0	0	0	0	0	0	0	0	0	0	0	0	0	0	0	0	0	0	0	0	0	0	0	0	0	0	0	0	0
SRR6463281	CD	Illumina	V4	Spain	Training dataset 5	0	0	0	0	0	0	0	0	0	0	0	0	0	0	0	0	0	0	0	0	0	0	0	0	0	0	0	0	0	0	0	0	0	0	0	0	0	0	0	0	0	0	0	0
SRR6463282	CD	Illumina	V4	Spain	Training dataset 5	0	0	0	0	0	0	0	0	0	0	0	0	0	0	0	0	0	0	0	0	0	0	0	0	0	0	0	0	0	0	0	0	0	0	0	0	0	0	0	0	0	0	0	0
SRR6463283	CD	Illumina	V4	Spain	Training dataset 5	0	0	0	0	0	0	0	0	0	0	0	0	0	0	0	0	0	0	0	0	0	0	0	0	0	0	0	0	0	0	0	0	0	0	0	0	0	0	0	0	0	0	0	0
SRR6463284	CD	Illumina	V4	Spain	Training dataset 5	0	0	0	0	0	0	0	0	0	0	0	0	0	0	0	0	0	0	0	0	0	0	0	0	0	0	0	0	0	0	0	0	0	0	0	0	0	0	0	0	0	0	0	0
SRR6463285	CD	Illumina	V4	Spain	Training dataset 5	0	0	0	0	0	0	0	0	0	0	0	0	0	0	0	0	0	0	0	0	0	0	0	0	0	0	0	0	0	0	0	0	0	0	0	0	0	0	0	0	0	0	0	0
SRR6463286	CD	Illumina	V4	Spain	Training dataset 5	0	0	0	0	0	0	0	0	0	0	0	0	0	0	0	0	0	0	0	0	0	0	0	0	0	0	0	0	0	0	0	0	0	0	0	0	0	0	0	0	0	0	0	0
SRR6463287	CD	Illumina	V4	Spain	Training dataset 5	0	0	0	0	0	0	0	0	0	0	0	0	0	0	0	0	0	0	0	0	0	0	0	0	0	0	0	0	0	0	0	0	0	0	0	0	0	0	0	0	0	0	0	0
SRR6463288	CD	Illumina	V4	Spain	Training dataset 5	0	0	0	0	0	0	0	0	0	0	0	0	0	0	0	0	0	0	0	0	0	0	0	0	0	0	0	0	0	0	0	0	0	0	0	0	0	0	0	0	0	0	0	0
SRR6463289	CD	Illumina	V4	Spain	Training dataset 5	0	0	0	0	0	0	0	0	0	0	0	0	0	0	0	0	0	0	0	0	0	0	0	0	0	0	0	0	0	0	0	0	0	0	0	0	0	0	0	0	0	0	0	0
SRR6463290	CD	Illumina	V4	Spain	Training dataset 5	0	0	0	0	0	0	0	0	0	0	0	0	0	0	0	0	0	0	0	0	0	0	0	0	0	0	0	0	0	0	0	0	0	0	0	0	0	0	0	0	0	0	0	0
SRR6463291	CD	Illumina	V4	Spain	Training dataset 5	0	0	0	0	0	0	0	0	0	0	0	0	0	0	0	0	0	0	0	0	0	0	0	0	0	0	0	0	0	0	0	0	0	0	0	0	0	0	0	0	0	0	0	0
SRR6463292	CD	Illumina	V4	Spain	Training dataset 5	0	0	0	0	0	0	0	0	0	0	5.44e-05	0	0	0	0	0	0	0	0	0	0	0	0	0	0	0	0	0	0	0	0	0	0	0	0	0	0	0	0	0	0	0	0	0
SRR6463293	CD	Illumina	V4	Spain	Training dataset 5	0	0	0	0	0	0	0	0	0	0	0	0	0	0	0	0	0	0	0	0	0	0	0	0	0	0	0	0	0	0	0	0	0	0	0	0	0	0	0	0	0	0	0	0
SRR6463294	CD	Illumina	V4	Spain	Training dataset 5	0	0	0	0	0	0	0	0	0	0	0	0	0	0	0	0	0	0	0	0	0	0	0	0	0	0	0	0	0	0	0	0	0	0	0	0	0	0	0	0	0	0	0	0
SRR6463295	CD	Illumina	V4	Spain	Training dataset 5	0	0	0	0	0	0	0	0	0	0	0	0	0	0	0	0	0	0	0	0	0	0	0	0	0	0	0	0	0	0	0	0	0	0	0	0	0	0	0	0	0	0	0	0
SRR6463296	CD	Illumina	V4	Spain	Training dataset 5	0	0	0	0	0	0	0	0	0	0	5.4e-05	0	0	0	0	0	0	0	0	0	0	0	0	0	0	0	0	0	0	0	0	0	0	0	0	0	0	0	0	0	0	0	0	0
SRR6463297	CD	Illumina	V4	Spain	Training dataset 5	0	0	0	0	0	0	0	0	0	0	0	0	0	0	0	0	0	0	0	0	0	0	0	0	0	0	0	0	0	0	0	0	0	0	0	0	0	0	0	0	0	0	0	0
SRR6463332	CD	Illumina	V4	Spain	Training dataset 5	0	0	0	0	0	0	0	0	0	0	0	0	0	0	0	0	0	0	0	0	0	0	0	0	0	0	0	0	0	0	0	0	0	0	0	0	0	0	0	0	0	0	0	0
SRR6463333	CD	Illumina	V4	Spain	Training dataset 5	0	0	0	0	0	0	0	0	0	0	0	0	0	0	0	0	0	0	0	0	0	0	0	0	0	0	0	0	0	0	0	0	0	0	0	0	0	0	0	0	0	0	0	0
SRR6463334	CD	Illumina	V4	Spain	Training dataset 5	0	0	0	0	0	0	0	0	0	0	3.5e-05	0	0	0	0	0	0	0	0	0	0	0	0	0	0	0	0	0	0	0	0	0	0	0	0	0	0	0	0	0	0	0	0	0
SRR6463335	CD	Illumina	V4	Spain	Training dataset 5	0	0	0	0	0	0	0	0	0	0	0	0	0	0	0	0	0	0	0	0	0	0	0	0	0	0	0	0	0	0	0	0	0	0	0	0	0	0	0	0	0	0	0	0
SRR6463336	CD	Illumina	V4	Spain	Training dataset 5	0	0	0	0	0	0	0	0	0	0	0	0	0	0	0	0	0	0	0	0	0	0	0	0	0	0	0	0	0	0	0	0	0	0	0	0	0	0	0	0	0	0	0	0
SRR6463337	CD	Illumina	V4	Spain	Training dataset 5	0	0	0	0	0	0	0	0	0	0	0	0	0	0	0	0	0	0	0	0	0	0	0	0	0	0	0	0	0	0	0	0	0	0	0	0	0	0	0	0	0	0	0	0
SRR6463338	CD	Illumina	V4	Spain	Training dataset 5	0	0	0	0	0	0	0	0	0	0	0	0	0	0	0	0	0	0	0	0	0	0	0	0	0	0	0	0	0	0	0	0	0	0	0	0	0	0	0	0	0	0	0	0
SRR6463339	CD	Illumina	V4	Spain	Training dataset 5	0	0	0	0	0	0	0	0	0	0	0	0	0	0	0	0	0	0	0	0	0	0	0	0	0	0	0	0	0	0	0	0	0	0	0	0	0	0	0	0	0	0	0	0
SRR6463340	CD	Illumina	V4	Spain	Training dataset 5	0	0	0	0	0	0	0	0	0	0	0	0	0	0	0	0	0	0	0	0	0	0	0	0	0	0	0	0	0	0	0	0	0	0	0	0	0	0	0	0	0	0	0	0
SRR6463341	CD	Illumina	V4	Spain	Training dataset 5	0	0	0	0	0	0	0	0	0	0	0	0	0	0	0	0	0	0	0	0	0	0	0	0	0	0	0	0	0	0	0	0	0	0	0	0	0	0	0	0	0	0	0	0
SRR6463348	CD	Illumina	V4	Spain	Training dataset 5	0	0	0	0	0	0	0	0	0	0	0	0	0	0	0	0	0	0	0	0	0	0	0	0	0	0	0	0	0	0	0	0	0	0	0	0	0	0	0	0	0	0	0	0
SRR6463349	CD	Illumina	V4	Spain	Training dataset 5	0	0	0	0	0	0	0	0	0	0	0	0	0	0	0	0	0	0	0	0	0	0	0	0	0	0	0	0	0	0	0	0	0	0	0	0	0	0	0	0	0	0	0	0
SRR6463350	CD	Illumina	V4	Spain	Training dataset 5	0	0	0	0	0	0	0	0	0	0	0	0	0	0	0	0	0	0	0	0	0	0	0	0	0	0	0	0	0	0	0	0	0	0	0	0	0	0	0	0	0	0	0	0
SRR6463351	CD	Illumina	V4	Spain	Training dataset 5	0	0	0	0	0	0	0	0	0	0	0	0	0	0	0	0	0	0	0	0	0	0	0	0	0	0	0	0	0	0	0	0	0	0	0	0	0	0	0	0	0	0	0	0
SRR6463352	CD	Illumina	V4	Spain	Training dataset 5	0	0	0	0	0	0	0	0	0	0	0	0	0	0	0	0	0	0	0	0	0	0	0	0	0	0	0	0	0	0	0	0	0	0	0	0	0	0	0	0	0	0	0	0
SRR6463353	CD	Illumina	V4	Spain	Training dataset 5	0	0	0	0	0	0	0	0	0	0	0	0	0	0	0	0	0	0	0	0	0	0	0	0	0	0	0	0	0	0	0	0	0	0	0	0	0	0	0	0	0	0	0	0
SRR6463354	CD	Illumina	V4	Spain	Training dataset 5	0	0	0	0	0	0	0	0	0	0	0	0	0	0	0	0	0	0	0	0	0	0	0	0	0	0	0	0	0	0	0	0	0	0	0	0	0	0	0	0	0	0	0	0
SRR6463355	CD	Illumina	V4	Spain	Training dataset 5	0	0	0	0	0	0	0	0	0	0	0	0	0	0	0	0	0	0	0	0	0	0	0	0	0	0	0	0	0	0	0	0	0	0	0	0	0	0	0	0	0	0	0	0
SRR6463356	CD	Illumina	V4	Spain	Training dataset 5	0	0	0	0	0	0	0	0	0	0	0	0	0	0	0	0	0	0	0	0	0	0	0	0	0	0	0	0	0	0	0	0	0	0	0	0	0	0	0	0	0	0	0	0
SRR6463357	CD	Illumina	V4	Spain	Training dataset 5	0	0	0	0	0	0	0	0	0	0	0	0	0	0	0	0	0	0	0	0	0	0	0	0	0	0	0	0	0	0	0	0	0	0	0	0	0	0	0	0	0	0	0	0
SRR6463401	CD	Illumina	V4	Spain	Training dataset 5	0	0	0	0	0	0	0	0	0	0	0	0	0	0	0	0	0	0	0	0	0	0	0	0	0	0	0	0	0	0	0	0	0	0	0	0	0	0	0	0	0	0	0	0
SRR6463402	CD	Illumina	V4	Spain	Training dataset 5	0	0	0	0	0	0	0	0	0	0	0	0	0	0	0	0	0	0	0	0	0	0	0	0	0	0	0	0	0	0	0	0	0	0	0	0	0	0	0	0	0	0	0	0
SRR6463403	CD	Illumina	V4	Spain	Training dataset 5	0	0	0	0	0	0	0	0	0	0	0	0	0	0	0	0	0	0	0	0	0	0	0	0	0	0	0	0	0	0	0	0	0	0	0	0	0	0	0	0	0	0	0	0
SRR6463404	CD	Illumina	V4	Spain	Training dataset 5	0	0	0	0	0	0	0	0	0	0	0	0	0	0	0	0	0	0	0	0	0	0	0	0	0	0	0	0	0	0	0	0	0	0	0	0	0	0	0	0	0	0	0	0
SRR6463405	CD	Illumina	V4	Spain	Training dataset 5	0	0	0	0	0	0	0	0	0	0	0	0	0	0	0	0	0	0	0	0	0	0	0	0	0	0	0	0	0	0	0	0	0	0	0	0	0	0	0	0	0	0	0	0
SRR6463406	CD	Illumina	V4	Spain	Training dataset 5	0	0	0	0	0	0	0	0	0	0	0	0	0	0	0	0	0	0	0	0	0	0	0	0	0	0	0	0	0	0	0	0	0	0	0	0	0	0	0	0	0	0	0	0
SRR6463407	CD	Illumina	V4	Spain	Training dataset 5	0	0	0	0	0	0	0	0	0	0	0	0	0	0	0	0	0	0	0	0	0	0	0	0	0	0	0	0	0	0	0	0	0	0	0	0	0	0	0	0	0	0	0	0
SRR6463408	CD	Illumina	V4	Spain	Training dataset 5	0	0	0	0	0	0	0	0	0	0	0	0	0	0	0	0	0	0	0	0	0	0	0	0	0	0	0	0	0	0	0	0	0	0	0	0	0	0	0	0	0	0	0	0
SRR6463409	CD	Illumina	V4	Spain	Training dataset 5	0	0	0	0	0	0	0	0	0	0	0	0	0	0	0	0	0	0	0	0	0	0	0	0	0	0	0	0	0	0	0	0	0	0	0	0	0	0	0	0	0	0	0	0
SRR6463410	CD	Illumina	V4	Spain	Training dataset 5	0	0	0	0	0	0	0	0	0	0	1.85e-05	0	0	0	0	0	0	0	0	0	0	0	0	0	0	0	0	0	0	0	0	0	0	0	0	0	0	0	0	0	0	0	0	0
SRR6463411	CD	Illumina	V4	Spain	Training dataset 5	0	0	0	0	0	0	0	0	0	0	0	0	0	0	0	0	0	0	0	0	0	0	0	0	0	0	0	0	0	0	0	0	0	0	0	0	0	0	0	0	0	0	0	0
SRR6463412	CD	Illumina	V4	Spain	Training dataset 5	0	0	0	0	0	0	0	0	0	0	0	0	0	0	0	0	0	0	0	0	0	0	0	0	0	0	0	0	0	0	0	0	0	0	0	0	0	0	0	0	0	0	0	0
SRR6463413	CD	Illumina	V4	Spain	Training dataset 5	0	0	0	0	0	0	0	0	0	0	0	0	0	0	0	0	0	0	0	0	0	0	0	0	0	0	0	0	0	0	0	0	0	0	0	0	0	0	0	0	0	0	0	0
SRR6463414	CD	Illumina	V4	Spain	Training dataset 5	0	0	0	0	0	0	0	0	0	0	0	0	0	0	0	0	0	0	0	0	0	0	0	0	0	0	0	0	0	0	0	0	0	0	0	0	0	0	0	0	0	0	0	0
SRR6463415	CD	Illumina	V4	Spain	Training dataset 5	0	0	0	0	0	0	0	0	0	0	0	0	0	0	0	0	0	0	0	0	0	0	0	0	0	0	0	0	0	0	0	0	0	0	0	0	0	0	0	0	0	0	0	0
SRR6463416	CD	Illumina	V4	Spain	Training dataset 5	0	0	0	0	0	0	0	0	0	0	0	0	0	0	0	0	0	0	0	0	0	0	0	0	0	0	0	0	0	0	0	0	0	0	0	0	0	0	0	0	0	0	0	0
SRR6463417	CD	Illumina	V4	Spain	Training dataset 5	0	0	0	0	0	0	0	0	0	0	0	0	0	0	0	0	0	0	0	0	0	0	0	0	0	0	0	0	0	0	0	0	0	0	0	0	0	0	0	0	0	0	0	0
SRR6463418	CD	Illumina	V4	Spain	Training dataset 5	0	0	0	0	0	0	0	0	0	0	0	0	0	0	0	0	0	0	0	0	0	0	0	0	0	0	0	0	0	0	0	0	0	0	0	0	0	0	0	0	0	0	0	0
SRR6463419	CD	Illumina	V4	Spain	Training dataset 5	0	0	0	0	0	0	0	0	0	0	0	0	0	0	0	0	0	0	0	0	0	0	0	0	0	0	0	0	0	0	0	0	0	0	0	0	0	0	0	0	0	0	0	0
SRR6463420	CD	Illumina	V4	Spain	Training dataset 5	0	0	0	0	0	0	0	0	0	0	0	0	0	0	0	0	0	0	0	0	0	0	0	0	0	0	0	0	0	0	0	0	0	0	0	0	0	0	0	0	0	0	0	0
SRR8417485	CD	454	V1V3	Italy	Training dataset 8	0	0	0	0	0	0	0	0	0	0	0	0	0	0	0	0	0	0	0	0	0	0	0	0	0	0	0	0	0	0	0	0	0	0	0	0	0	0	0	0	0	0	0	0
SRR8417488	CD	454	V1V3	Italy	Training dataset 8	0	0	0	0	0	0	0	0	0	0	0	0	0	0	0	0	0	0	0	0	0	0	0	0	0	0	0	0	0	0	0	0	0	0	0	0	0	0	0	0	0	0	0	0
SRR8534034	CD	Illumina	V4	Canada	Training dataset 7	0	0	0	0	0	0	0	0	0	0	0	0	0	0	0	0	0	0	0	0	0	0	0	0	0	0	0	0	0	0	0	0	0	0	0	0	0	0	0	0	0	0	0	0
SRR8534035	CD	Illumina	V4	Canada	Training dataset 7	0	0	0	0	0	0	0	0	0	0	0.000448713	0	3.62e-05	0	0	0	0	0	0	0	0	0	0	0	0	0	0	0	0	0	0	0	0	0	0	0	0	0	0	0	0	0	0	0
SRR8534036	CD	Illumina	V4	Canada	Training dataset 7	0	0	0	0	0	0	0	0	0	0	8.08999e-06	0	0	0	0	0	0	0	0	0	0	0	0	0	0	0	0	0	0	0	0	0	0	0	0	0	0	0	0	0	0	0	0	0
SRR8534037	CD	Illumina	V4	Canada	Training dataset 7	0	0	0	0	0	0	0	0	0	0	0	0	8.64e-06	0	0	0	0	0	0	0	0	0	0	0	0	0	0	0	0	0	0	0	0	0	0	0	0	0	0	0	0	0	0	0
SRR8534038	CD	Illumina	V4	Canada	Training dataset 7	0	0	0	0	0	0	0	0	0	0	0.00012139	0	5.52e-06	0	0	0	0	0	0	0	0	0	0	0	0	0	0	0	0	0	0	0	0	0	0	0	0	0	0	0	0	0	0	0
SRR8534039	CD	Illumina	V4	Canada	Training dataset 7	0	0	0	0	0	0	0	0	0	0	0.000221585	0	6.71001e-06	0	0	0	0	0	0	0	0	0	0	0	0	0	0	0	0	0	0	0	0	0	0	0	0	0	0	0	0	0	0	0
SRR8534040	CD	Illumina	V4	Canada	Training dataset 7	0	0	0	0	0	0	0	0	0	0	0.000118486	0	0	0	0	0	0	0	0	0	0	0	0	0	0	0	0	0	0	0	0	0	0	0	0	0	0	0	0	0	0	0	0	0
SRR8534041	CD	Illumina	V4	Canada	Training dataset 7	0	0	0	0	0	0	0	0	0	0	1.31e-05	0	0	0	0	0	0	0	0	0	0	0	0	0	0	0	0	0	0	0	0	0	0	0	0	0	0	0	0	0	0	0	0	0
SRR8534042	CD	Illumina	V4	Canada	Training dataset 7	0	0	0	0	0	0	0	0	0	0	3.81e-05	0	6.34e-06	0	0	0	0	0	0	0	0	0	0	0	0	0	0	0	0	0	0	0	0	0	0	0	0	0	0	0	0	0	0	0
SRR8534055	CD	Illumina	V4	Canada	Training dataset 7	0	0	0	0	0	0	0	0	0	0	2.82e-05	0	0	0	0	0	0	0	0	0	0	0	0	0	0	0	0	0	0	0	0	0	0	0	0	0	0	0	0	0	0	0	0	0
SRR8534057	CD	Illumina	V4	Canada	Training dataset 7	0	0	0	0	0	0	0	0	0	0	0	0	0	0	0	0	0	0	0	0	0	0	0	0	0	0	0	0	0	0	0	0	0	0	0	0	0	0	0	0	0	0	0	0
SRR8534058	CD	Illumina	V4	Canada	Training dataset 7	0	0	0	0	0	0	0	0	0	0	0	0	6.47e-06	0	1.29e-05	0	0	0	0	0	0	0	0	0	0	0	0	0	0	0	0	0	0	0	0	0	0	0	0	0	0	0	0	0
SRR8534074	CD	Illumina	V4	Canada	Training dataset 7	0	0	0	0	0	0	0	0	0	0	7.04e-06	0	0	0	0	0	0	0	0	0	0	0	0	0	0	0	0	0	0	0	0	0	0	0	0	0	0	0	0	0	0	0	0	0
SRR8534076	CD	Illumina	V4	Canada	Training dataset 7	0	0	0	0	0	0	0	0	0	0	4.14e-05	0	0	0	0	0	0	0	0	0	0	0	0	0	0	0	0	0	0	0	0	0	0	0	0	0	0	0	0	0	0	0	0	0
SRR8534085	CD	Illumina	V4	Canada	Training dataset 7	0	0	0	0	0	0	0	0	0	0	0	0	0	0	0	0	0	0	0	0	0	0	0	0	0	0	0	0	0	0	0	0	0	0	0	0	0	0	0	0	0	0	0	0
SRR8534086	CD	Illumina	V4	Canada	Training dataset 7	0	0	0	0	0	0	0	0	0	0	2.99e-05	0	0	0	0	0	0	0	0	0	0	0	0	0	0	0	0	0	0	0	0	0	0	0	0	0	0	0	0	0	0	0	0	0
SRR8534088	CD	Illumina	V4	Canada	Training dataset 7	0	0	0	0	0	0	0	0	0	0	0.00041628	0	4.62999e-05	0	0	0	0	0	0	0	0	0	0	0	0	0	0	0	0	0	0	0	0	0	0	0	0	0	0	0	0	0	0	0
SRR8534089	CD	Illumina	V4	Canada	Training dataset 7	0	0	0	0	0	0	0	0	0	0	0.00037895	0	0	0	0	0	0	0	0	0	0	0	0	0	0	0	0	0	0	0	0	0	0	0	0	0	0	0	0	0	0	0	0	0
SRR8534091	CD	Illumina	V4	Canada	Training dataset 7	0	0	0	0	0	0	0	0	0	0	0	0	1.34e-05	0	0	0	0	0	0	0	0	0	0	0	0	0	0	0	0	0	0	0	0	0	0	0	0	0	0	0	0	0	0	0
SRR8534092	CD	Illumina	V4	Canada	Training dataset 7	0	0	0	0	0	0	0	0	0	0	1.41e-05	0	1.41e-05	0	0	0	0	0	0	0	0	0	0	0	0	0	0	0	0	0	0	0	0	0	0	0	0	0	0	0	0	0	0	0
SRR8534093	CD	Illumina	V4	Canada	Training dataset 7	0	0	0	0	0	0	0	0	0	0	5.84e-05	0	2.92e-05	0	0	0	0	0	0	0	0	0	0	0	0	0	0	0	0	0	0	0	0	0	0	0	0	0	0	0	0	0	0	0
SRR8534094	CD	Illumina	V4	Canada	Training dataset 7	0	0	0	0	0	0	0	0	0	0	1.39e-05	0	6.93e-06	0	0	0	0	0	0	0	0	0	0	0	0	0	0	0	0	0	0	0	0	0	0	0	0	0	0	0	0	0	0	0
SRR8534095	CD	Illumina	V4	Canada	Training dataset 7	0	0	0	0	0	0	0	0	0	0	0.000109885	0	0	0	7.32999e-06	0	0	0	0	0	0	0	0	0	0	0	0	0	0	0	0	0	0	0	0	0	0	0	0	0	0	0	0	0
SRR8534096	CD	Illumina	V4	Canada	Training dataset 7	0	0	0	0	0	0	0	0	0	0	0	0	0	0	0	0	0	0	0	0	0	0	0	0	0	0	0	0	0	0	0	0	0	0	0	0	0	0	0	0	0	0	0	0
SRR8534097	CD	Illumina	V4	Canada	Training dataset 7	0	0	0	0	0	0	0	0	0	0	8.48e-06	0	0	0	8.48e-06	0	0	0	0	0	0	0	0	0	0	0	0	0	0	0	0	0	0	0	0	0	0	0	0	0	0	0	0	0
SRR8534098	CD	Illumina	V4	Canada	Training dataset 7	0	0	0	0	0	0	0	0	0	0	0.000200422	0	2e-05	0	0	0	0	0	0	0	0	0	0	0	0	0	0	0	0	0	0	0	0	0	0	0	0	0	0	0	0	0	0	0
SRR8534124	CD	Illumina	V4	Canada	Training dataset 7	0	0	0	0	0	0	0	0	0	0	0	0	0	0	0	0	0	0	0	0	0	0	0	0	0	0	0	0	0	0	0	0	0	0	0	0	0	0	0	0	0	0	0	0
SRR8534125	CD	Illumina	V4	Canada	Training dataset 7	0	0	0	0	0	0	0	0	0	0	2.44e-05	0	0	0	0	0	0	0	0	0	0	0	0	0	0	0	0	0	0	0	0	0	0	0	0	0	0	0	0	0	0	0	0	0
SRR8534131	CD	Illumina	V4	Canada	Training dataset 7	0	0	0	0	0	0	0	0	0	0	6.87e-05	0	2.75e-05	0	0	0	0	0	0	0	0	0	0	0	0	0	0	0	0	0	0	0	0	0	0	0	0	0	0	0	0	0	0	0
SRR8534171	CD	Illumina	V4	Canada	Training dataset 7	0	0	0	0	0	0	0	0	0	0	7.68e-06	0	0	0	0	0	0	0	0	0	0	0	0	0	0	0	0	0	0	0	0	0	0	0	0	0	0	0	0	0	0	0	0	0
SRR8534172	CD	Illumina	V4	Canada	Training dataset 7	0	0	0	0	0	0	0	0	0	0	0	0	9.24999e-06	0	0	0	0	0	0	0	0	0	0	0	0	0	0	0	0	0	0	0	0	0	0	0	0	0	0	0	0	0	0	0
SRR8534200	CD	Illumina	V4	Canada	Training dataset 7	0	0	0	0	0	0	0	0	0	0	8.36e-06	0	8.36e-06	0	0	0	0	0	0	0	0	0	0	0	0	0	0	0	0	0	0	0	0	0	0	0	0	0	0	0	0	0	0	0
SRR8534203	CD	Illumina	V4	Canada	Training dataset 7	0	0	0	0	0	0	0	0	0	0	0	0	0	0	0	0	0	0	0	0	0	0	0	0	0	0	0	0	0	0	0	0	0	0	0	0	0	0	0	0	0	0	0	0
SRR8534229	CD	Illumina	V4	Canada	Training dataset 7	0	0	0	0	0	0	0	0	0	0	0	0	0	0	0	0	0	0	0	0	0	0	0	0	0	0	0	0	0	0	0	0	0	0	0	0	0	0	0	0	0	0	0	0
SRR8534230	CD	Illumina	V4	Canada	Training dataset 7	0	0	0	0	0	0	0	0	0	0	3.68e-05	0	0	0	0	0	0	0	0	0	0	0	0	0	0	0	0	0	0	0	0	0	0	0	0	0	0	0	0	0	0	0	0	0
SRR8534231	CD	Illumina	V4	Canada	Training dataset 7	0	0	0	0	0	0	0	0	0	0	8.52e-06	0	0	0	0	0	0	0	0	0	0	0	0	0	0	0	0	0	0	0	0	0	0	0	0	0	0	0	0	0	0	0	0	0
SRR8534233	CD	Illumina	V4	Canada	Training dataset 7	0	0	0	0	0	0	0	0	0	0	0.00014749	0	4.34e-05	0	0	0	0	0	0	0	0	0	0	0	0	0	0	0	0	0	0	0	0	0	0	0	0	0	0	0	0	0	0	0
SRR8534236	CD	Illumina	V4	Canada	Training dataset 7	0	0	0	0	0	0	0	0	0	0	0.00011995	0	1.33e-05	0	0	0	0	0	0	0	0	0	0	0	0	0	0	0	0	0	0	0	0	0	0	0	0	0	0	0	0	0	0	0
SRR8534237	CD	Illumina	V4	Canada	Training dataset 7	0	0	0	0	0	0	0	0	0	0	0.000690572	0	1.5e-05	0	0	0	0	0	0	0	0	0	0	0	0	0	0	0	0	0	0	0	0	0	0	0	0	0	0	0	0	0	0	0
SRR8534238	CD	Illumina	V4	Canada	Training dataset 7	0	0	0	0	0	0	0	0	0	0	0	0	0	0	0	0	0	0	0	0	0	0	0	0	0	0	0	0	0	0	0	0	0	0	0	0	0	0	0	0	0	0	0	0
SRR8534239	CD	Illumina	V4	Canada	Training dataset 7	0	0	0	0	0	0	0	0	0	0	0	0	0	0	0	0	0	0	0	0	0	0	0	0	0	0	0	0	0	0	0	0	0	0	0	0	0	0	0	0	0	0	0	0
SRR8534241	CD	Illumina	V4	Canada	Training dataset 7	0	0	0	0	0	0	0	0	0	0	1.93e-05	0	6.42e-06	0	0	0	0	0	0	0	0	0	0	0	0	0	0	0	0	0	0	0	0	0	0	0	0	0	0	0	0	0	0	0
DA00044	CDI	454	V3V5	United States	Training dataset 22	0	0	0	0	0	0	0	0	0	0	0	0	0	0	0	0	0	0	0	0	0	0	0	0	0	0	0	0	0	0	0	0	0	0	0	0	0	0	0	0	0	0	0	0
DA00065	CDI	454	V3V5	United States	Training dataset 22	0	0	0	0	0	0	0	0	0	0	0	0	0	0	0	0	0	0	0	0	0	0	0	0	0	0	0	0	0	0	0	0	0	0	0	0	0	0	0	0	0	0	0	0
DA00154	CDI	454	V3V5	United States	Training dataset 22	0	0	0	0	0	0	0	0	0	0	0	0	0	0	0	0	0	0	0	0	0	0	0	0	0	0	0	0	0	0	0	0	0	0	0	0	0	0	0	0	0	0	0	0
DA00165	CDI	454	V3V5	United States	Training dataset 22	0	0	0	0	0	0	0	0	0	0	0	0	0	0	0	0	0	0	0	0	0	0	0	0	0	0	0	0	0	0	0	0	0	0	0	0	0	0	0	0	0	0	0	0
DA00170	CDI	454	V3V5	United States	Training dataset 22	0	0	0	0	0	0	0	0	0	0	0	0	0	0	0	0	0	0	0	0	0	0	0	0	0	0	0	0	0	0	0	0	0	0	0	0	0	0	0	0	0	0	0	0
DA00210	CDI	454	V3V5	United States	Training dataset 22	0	0	0	0	0	0	0	0	0	0	0	0	0	0	0	0	0	0	0	0	0	0	0	0	0	0	0	0	0	0	0	0	0	0	0	0	0	0	0	0	0	0	0	0
DA00280	CDI	454	V3V5	United States	Training dataset 22	0	0	0	0	0	0	0	0	0	0	0	0	0	0	0	0	0	0	0	0	0	0	0	0	0	0	0	0	0	0	0	0	0	0	0	0	0	0	0	0	0	0	0	0
DA00282	CDI	454	V3V5	United States	Training dataset 22	0	0	0	0	0	0	0	0	0	0	0	0	0	0	0	0	0	0	0	0	0	0	0	0	0	0	0	0	0	0	0	0	0	0	0	0	0	0	0	0	0	0	0	0
DA00283	CDI	454	V3V5	United States	Training dataset 22	0	0	0	0	0	0	0	0	0	0	0	0	0	0	0	0	0	0	0	0	0	0	0	0	0	0	0	0	0	0	0	0	0	0	0	0	0	0	0	0	0	0	0	0
DA00299	CDI	454	V3V5	United States	Training dataset 22	0	0	0	0	0	0	0	0	0	0	0	0	0	0	0	0	0	0	0	0	0	0	0	0	0	0	0	0	0	0	0	0	0	0	0	0	0	0	0	0	0	0	0	0
DA00307	CDI	454	V3V5	United States	Training dataset 22	0	0	0	0	0	0	0	0	0	0	0	0	0	0	0	0	0	0	0	0	0	0	0	0	0	0	0	0	0	0	0	0	0	0	0	0	0	0	0	0	0	0	0	0
DA00318	CDI	454	V3V5	United States	Training dataset 22	0	0	0	0	0	0	0	0	0	0	0	0	0	0	0	0	0	0	0	0	0	0	0	0	0	0	0	0	0	0	0	0	0	0	0	0	0	0	0	0	0	0	0	0
DA00330	CDI	454	V3V5	United States	Training dataset 22	0	0	0	0	0	0	0	0	0	0	0	0	0	0	0	0	0	0	0	0	0	0	0	0	0	0	0	0	0	0	0	0	0	0	0	0	0	0	0	0	0	0	0	0
DA00382	CDI	454	V3V5	United States	Training dataset 22	0	0	0	0	0	0	0	0	0	0	0	0	0	0	0	0	0	0	0	0	0	0	0	0	0	0	0	0	0	0	0	0	0	0	0	0	0	0	0	0	0	0	0	0
DA00383	CDI	454	V3V5	United States	Training dataset 22	0	0	0	0	0	0	0	0	0	0	0.000489356	0	0.000244678	0	0	0	0	0	0	0	0	0	0	0	0	0	0	0	0	0	0	0	0	0	0	0	0	0	0	0	0	0	0	0
DA00394	CDI	454	V3V5	United States	Training dataset 22	0	0	0	0	0	0	0	0	0	0	0	0	0	0	0	0	0	0	0	0	0	0	0	0	0	0	0	0	0	0	0	0	0	0	0	0	0	0	0	0	0	0	0	0
DA00397	CDI	454	V3V5	United States	Training dataset 22	0	0	0	0	0	0	0	0	0	0	0	0	0	0	0	0	0	0	0	0	0	0	0	0	0	0	0	0	0	0	0	0	0	0	0	0	0	0	0	0	0	0	0	0
DA00431	CDI	454	V3V5	United States	Training dataset 22	0	0	0	0	0	0	0	0	0	0	0	0	0	0	0	0	0	0	0	0	0	0	0	0	0	0	0	0	0	0	0	0	0	0	0	0	0	0	0	0	0	0	0	0
DA00458	CDI	454	V3V5	United States	Training dataset 22	0	0	0	0	0	0	0	0	0	0	0	0	0	0	0	0	0	0	0	0	0	0	0	0	0	0	0	0	0	0	0	0	0	0	0	0	0	0	0	0	0	0	0	0
DA00461	CDI	454	V3V5	United States	Training dataset 22	0	0	0	0	0	0	0	0	0	0	0	0	0	0	0	0	0	0	0	0	0	0	0	0	0	0	0	0	0	0	0	0	0	0	0	0	0	0	0	0	0	0	0	0
DA00470	CDI	454	V3V5	United States	Training dataset 22	0	0	0	0	0	0	0	0	0	0	0	0	0	0	0	0	0	0	0	0	0	0	0	0	0	0	0	0	0	0	0	0	0	0	0	0	0	0	0	0	0	0	0	0
DA00491	CDI	454	V3V5	United States	Training dataset 22	0	0	0	0	0	0	0	0	0	0	0.000187652	0	0	0	0	0	0	0	0	0	0	0	0	0	0	0	0	0	0	0	0	0	0	0	0	0	0	0	0	0	0	0	0	0
DA00498	CDI	454	V3V5	United States	Training dataset 22	0	0	0	0	0	0	0	0	0	0	0	0	0	0	0	0	0	0	0	0	0	0	0	0	0	0	0	0	0	0	0	0	0	0	0	0	0	0	0	0	0	0	0	0
DA00530	CDI	454	V3V5	United States	Training dataset 22	0	0	0	0	0	0	0	0	0	0	0	0	0	0	0	0	0	0	0	0	0	0	0	0	0	0	0	0	0	0	0	0	0	0	0	0	0	0	0	0	0	0	0	0
DA00556	CDI	454	V3V5	United States	Training dataset 22	0	0	0	0	0	0	0	0	0	0	0	0	0	0	0	0	0	0	0	0	0	0	0	0	0	0	0	0	0	0	0	0	0	0	0	0	0	0	0	0	0	0	0	0
DA00563	CDI	454	V3V5	United States	Training dataset 22	0	0	0	0	0	0	0	0	0	0	0	0	0	0	0	0	0	0	0	0	0	0	0	0	0	0	0	0	0	0	0	0	0	0	0	0	0	0	0	0	0	0	0	0
DA00568	CDI	454	V3V5	United States	Training dataset 22	0	0	0	0	0	0	0	0	0	0	0	0	0	0	0	0	0	0	0	0	0	0	0	0	0	0	0	0	0	0	0	0	0	0	0	0	0	0	0	0	0	0	0	0
DA00575	CDI	454	V3V5	United States	Training dataset 22	0	0	0	0	0	0	0	0	0	0	0	0	0	0	0	0	0	0	0	0	0	0	0	0	0	0	0	0	0	0	0	0	0	0	0	0	0	0	0	0	0	0	0	0
DA00600	CDI	454	V3V5	United States	Training dataset 22	0	0	0	0	0	0	0	0	0	0	0	0	0	0	0	0	0	0	0	0	0	0	0	0	0	0	0	0	0	0	0	0	0	0	0	0	0	0	0	0	0	0	0	0
DA00603	CDI	454	V3V5	United States	Training dataset 22	0	0	0	0	0	0	0	0	0	0	0	0	0	0	0	0	0	0	0	0	0	0	0	0	0	0	0	0	0	0	0	0	0	0	0	0	0	0	0	0	0	0	0	0
DA00605	CDI	454	V3V5	United States	Training dataset 22	0	0	0	0	0	0	0	0	0	0	0	0	0	0	0	0	0	0	0	0	0	0	0	0	0	0	0	0	0	0	0	0	0	0	0	0	0	0	0	0	0	0	0	0
DA00632	CDI	454	V3V5	United States	Training dataset 22	0	0	0	0	0	0	0	0	0	0	0	0	0	0	0	0	0	0	0	0	0	0	0	0	0	0	0	0	0	0	0	0	0	0	0	0	0	0	0	0	0	0	0	0
DA00658	CDI	454	V3V5	United States	Training dataset 22	0	0	0	0	0	0	0	0	0	0	0.000244918	0	0	0	0	0	0	0	0	0	0	0	0	0	0	0	0	0	0	0	0	0	0	0	0	0	0	0	0	0	0	0	0	0
DA00673	CDI	454	V3V5	United States	Training dataset 22	0	0	0	0	0	0	0	0	0	0	0	0	0	0	0	0	0	0	0	0	0	0	0	0	0	0	0	0	0	0	0	0	0	0	0	0	0	0	0	0	0	0	0	0
DA00675	CDI	454	V3V5	United States	Training dataset 22	0	0	0	0	0	0	0	0	0	0	0	0	0	0	0	0	0	0	0	0	0	0	0	0	0	0	0	0	0	0	0	0	0	0	0	0	0	0	0	0	0	0	0	0
DA00678	CDI	454	V3V5	United States	Training dataset 22	0	0	0	0	0	0	0	0	0	0	0	0	0	0	0	0	0	0	0	0	0	0	0	0	0	0	0	0	0	0	0	0	0	0	0	0	0	0	0	0	0	0	0	0
DA00691	CDI	454	V3V5	United States	Training dataset 22	0	0	0	0	0	0	0	0	0	0	0	0	0	0	0	0	0	0	0	0	0	0	0	0	0	0	0	0	0	0	0	0	0	0	0	0	0	0	0	0	0	0	0	0
DA00720	CDI	454	V3V5	United States	Training dataset 22	0	0	0	0	0	0	0	0	0	0	0	0	0	0	0	0	0	0	0	0	0	0	0	0	0	0	0	0	0	0	0	0	0	0	0	0	0	0	0	0	0	0	0	0
DA00721	CDI	454	V3V5	United States	Training dataset 22	0	0	0	0	0	0	0	0	0	0	0	0	0	0	0	0	0	0	0	0	0	0	0	0	0	0	0	0	0	0	0	0	0	0	0	0	0	0	0	0	0	0	0	0
DA00735	CDI	454	V3V5	United States	Training dataset 22	0	0	0	0	0	0	0	0	0	0	0	0	0	0	0	0	0	0	0	0	0	0	0	0	0	0	0	0	0	0	0	0	0	0	0	0	0	0	0	0	0	0	0	0
DA00754	CDI	454	V3V5	United States	Training dataset 22	0	0	0	0	0	0	0	0	0	0	0	0	0	0	0	0	0	0	0	0	0	0	0	0	0	0	0	0	0	0	0	0	0	0	0	0	0	0	0	0	0	0	0	0
DA00778	CDI	454	V3V5	United States	Training dataset 22	0	0	0	0	0	0	0	0	0	0	0	0	0	0	0	0	0	0	0	0	0	0	0	0	0	0	0	0	0	0	0	0	0	0	0	0	0	0	0	0	0	0	0	0
DA00779	CDI	454	V3V5	United States	Training dataset 22	0	0	0	0	0	0	0	0	0	0	0	0	0	0	0	0	0	0	0	0	0	0	0	0	0	0	0	0	0	0	0	0	0	0	0	0	0	0	0	0	0	0	0	0
DA00815	CDI	454	V3V5	United States	Training dataset 22	0	0	0	0	0	0	0	0	0	0	0	0	0	0	0	0	0	0	0	0	0	0	0	0	0	0	0	0	0	0	0	0	0	0	0	0	0	0	0	0	0	0	0	0
DA00886	CDI	454	V3V5	United States	Training dataset 22	0	0	0	0	0	0	0	0	0	0	0.000327547	0	0	0	0	0	0	0	0	0	0	0	0	0	0	0	0	0	0	0	0	0	0	0	0	0	0	0	0	0	0	0	0	0
DA00898	CDI	454	V3V5	United States	Training dataset 22	0	0	0	0	0	0	0	0	0	0	0	0	0	0	0	0	0	0	0	0	0	0	0	0	0	0	0	0	0	0	0	0	0	0	0	0	0	0	0	0	0	0	0	0
DA00904	CDI	454	V3V5	United States	Training dataset 22	0	0	0	0	0	0	0	0	0	0	0	0	0	0	0	0	0	0	0	0	0	0	0	0	0	0	0	0	0	0	0	0	0	0	0	0	0	0	0	0	0	0	0	0
DA00908	CDI	454	V3V5	United States	Training dataset 22	0	0	0	0	0	0	0	0	0	0	0	0	0	0	0	0	0	0	0	0	0	0	0	0	0	0	0	0	0	0	0	0	0	0	0	0	0	0	0	0	0	0	0	0
DA00918	CDI	454	V3V5	United States	Training dataset 22	0	0	0	0	0	0	0	0	0	0	0	0	0	0	0	0	0	0	0	0	0	0	0	0	0	0	0	0	0	0	0	0	0	0	0	0	0	0	0	0	0	0	0	0
DA00926	CDI	454	V3V5	United States	Training dataset 22	0	0	0	0	0	0	0	0	0	0	0	0	0	0	0	0	0	0	0	0	0	0	0	0	0	0	0	0	0	0	0	0	0	0	0	0	0	0	0	0	0	0	0	0
DA00927	CDI	454	V3V5	United States	Training dataset 22	0	0	0	0	0	0	0	0	0	0	0	0	0	0	0	0	0	0	0	0	0	0	0	0	0	0	0	0	0	0	0	0	0	0	0	0	0	0	0	0	0	0	0	0
DA00943	CDI	454	V3V5	United States	Training dataset 22	0	0	0	0	0	0	0	0	0	0	0	0	0	0	0	0	0	0	0	0	0	0	0	0	0	0	0	0	0	0	0	0	0	0	0	0	0	0	0	0	0	0	0	0
DA00949	CDI	454	V3V5	United States	Training dataset 22	0	0	0	0	0	0	0	0	0	0	0	0	0	0	0	0	0	0	0	0	0	0	0	0	0	0	0	0	0	0	0	0	0	0	0	0	0	0	0	0	0	0	0	0
DA00955	CDI	454	V3V5	United States	Training dataset 22	0	0	0	0	0	0	0	0	0	0	0	0	0	0	0	0	0	0	0	0	0	0	0	0	0	0	0	0	0	0	0	0	0	0	0	0	0	0	0	0	0	0	0	0
DA00989	CDI	454	V3V5	United States	Training dataset 22	0	0	0	0	0	0	0	0	0	0	0	0	0	0	0	0	0	0	0	0	0	0	0	0	0	0	0	0	0	0	0	0	0	0	0	0	0	0	0	0	0	0	0	0
DA01018	CDI	454	V3V5	United States	Training dataset 22	0	0	0	0	0	0	0	0	0	0	0	0	0	0	0	0	0	0	0	0	0	0	0	0	0	0	0	0	0	0	0	0	0	0	0	0	0	0	0	0	0	0	0	0
DA01024	CDI	454	V3V5	United States	Training dataset 22	0	0	0	0	0	0	0	0	0	0	0	0	0	0	0	0	0	0	0	0	0	0	0	0	0	0	0	0	0	0	0	0	0	0	0	0	0	0	0	0	0	0	0	0
DA01026	CDI	454	V3V5	United States	Training dataset 22	0	0	0	0	0	0	0	0	0	0	0	0	0	0	0	0	0	0	0	0	0	0	0	0	0	0	0	0	0	0	0	0	0	0	0	0	0	0	0	0	0	0	0	0
DA01030	CDI	454	V3V5	United States	Training dataset 22	0	0	0	0	0	0	0	0	0	0	0	0	0	0	0	0	0	0	0	0	0	0	0	0	0	0	0	0	0	0	0	0	0	0	0	0	0	0	0	0	0	0	0	0
DA01044	CDI	454	V3V5	United States	Training dataset 22	0	0	0	0	0	0	0	0	0	0	0	0	0	0	0	0	0	0	0	0	0	0	0	0	0	0	0	0	0	0	0	0	0	0	0	0	0	0	0	0	0	0	0	0
DA01068	CDI	454	V3V5	United States	Training dataset 22	0	0	0	0	0	0	0	0	0	0	0	0	0	0	0	0	0	0	0	0	0	0	0	0	0	0	0	0	0	0	0	0	0	0	0	0	0	0	0	0	0	0	0	0
DA01071	CDI	454	V3V5	United States	Training dataset 22	0	0	0	0	0	0	0	0	0	0	0	0	0	0	0	0	0	0	0	0	0	0	0	0	0	0	0	0	0	0	0	0	0	0	0	0	0	0	0	0	0	0	0	0
DA01073	CDI	454	V3V5	United States	Training dataset 22	0	0	0	0	0	0	0	0	0	0	0	0	0	0	0	0	0	0	0	0	0	0	0	0	0	0	0	0	0	0	0	0	0	0	0	0	0	0	0	0	0	0	0	0
DA01076	CDI	454	V3V5	United States	Training dataset 22	0	0	0	0	0	0	0	0	0	0	0	0	0	0	0	0	0	0	0	0	0	0	0	0	0	0	0	0	0	0	0	0	0	0	0	0	0	0	0	0	0	0	0	0
DA01089	CDI	454	V3V5	United States	Training dataset 22	0	0	0	0	0	0	0	0	0	0	0	0	0	0	0	0	0	0	0	0	0	0	0	0	0	0	0	0	0	0	0	0	0	0	0	0	0	0	0	0	0	0	0	0
DA01119	CDI	454	V3V5	United States	Training dataset 22	0	0	0	0	0	0	0	0	0	0	0	0	0	0	0	0	0	0	0	0	0	0	0	0	0	0	0	0	0	0	0	0	0	0	0	0	0	0	0	0	0	0	0	0
DA01129	CDI	454	V3V5	United States	Training dataset 22	0	0	0	0	0	0	0	0	0	0	0	0	0	0	0	0	0	0	0	0	0	0	0	0	0	0	0	0	0	0	0	0	0	0	0	0	0	0	0	0	0	0	0	0
DA01161	CDI	454	V3V5	United States	Training dataset 22	0	0	0	0	0	0	0	0	0	0	0	0	0	0	0	0	0	0	0	0	0	0	0	0	0	0	0	0	0	0	0	0	0	0	0	0	0	0	0	0	0	0	0	0
DA01167	CDI	454	V3V5	United States	Training dataset 22	0	0	0	0	0	0	0	0	0	0	0	0	0	0	0	0	0	0	0	0	0	0	0	0	0	0	0	0	0	0	0	0	0	0	0	0	0	0	0	0	0	0	0	0
DA01186	CDI	454	V3V5	United States	Training dataset 22	0	0	0	0	0	0	0	0	0	0	0	0	0	0	0	0	0	0	0	0	0	0	0	0	0	0	0	0	0	0	0	0	0	0	0	0	0	0	0	0	0	0	0	0
DA01193	CDI	454	V3V5	United States	Training dataset 22	0	0	0	0	0	0	0	0	0	0	0	0	0	0	0	0	0	0	0	0	0	0	0	0	0	0	0	0	0	0	0	0	0	0	0	0	0	0	0	0	0	0	0	0
DA01203	CDI	454	V3V5	United States	Training dataset 22	0	0	0	0	0	0	0	0	0	0	0	0	0	0	0	0	0	0	0	0	0	0	0	0	0	0	0	0	0	0	0	0	0	0	0	0	0	0	0	0	0	0	0	0
DA01205	CDI	454	V3V5	United States	Training dataset 22	0	0	0	0	0	0	0	0	0	0	0	0	0	0	0	0	0	0	0	0	0	0	0	0	0	0	0	0	0	0	0	0	0	0	0	0	0	0	0	0	0	0	0	0
DA01210	CDI	454	V3V5	United States	Training dataset 22	0	0	0	0	0	0	0	0	0	0	0	0	0	0	0	0	0	0	0	0	0	0	0	0	0	0	0	0	0	0	0	0	0	0	0	0	0	0	0	0	0	0	0	0
DA01211	CDI	454	V3V5	United States	Training dataset 22	0	0	0	0	0	0	0	0	0	0	0	0	0	0	0	0	0	0	0	0	0	0	0	0	0	0	0	0	0	0	0	0	0	0	0	0	0	0	0	0	0	0	0	0
DA01223	CDI	454	V3V5	United States	Training dataset 22	0	0	0	0	0	0	0	0	0	0	0	0	0	0	0	0	0	0	0	0	0	0	0	0	0	0	0	0	0	0	0	0	0	0	0	0	0	0	0	0	0	0	0	0
DA01227	CDI	454	V3V5	United States	Training dataset 22	0	0	0	0	0	0	0	0	0	0	0	0	0	0	0	0	0	0	0	0	0	0	0	0	0	0	0	0	0	0	0	0	0	0	0	0	0	0	0	0	0	0	0	0
DA01231	CDI	454	V3V5	United States	Training dataset 22	0	0	0	0	0	0	0	0	0	0	0	0	0	0	0	0	0	0	0	0	0	0	0	0	0	0	0	0	0	0	0	0	0	0	0	0	0	0	0	0	0	0	0	0
DA01235	CDI	454	V3V5	United States	Training dataset 22	0	0	0	0	0	0	0	0	0	0	0	0	0	0	0	0	0	0	0	0	0	0	0	0	0	0	0	0	0	0	0	0	0	0	0	0	0	0	0	0	0	0	0	0
DA01242	CDI	454	V3V5	United States	Training dataset 22	0	0	0	0	0	0	0	0	0	0	0	0	0	0	0	0	0	0	0	0	0	0	0	0	0	0	0	0	0	0	0	0	0	0	0	0	0	0	0	0	0	0	0	0
DA01270	CDI	454	V3V5	United States	Training dataset 22	0	0	0	0	0	0	0	0	0	0	0	0	0	0	0	0	0	0	0	0	0	0	0	0	0	0	0	0	0	0	0	0	0	0	0	0	0	0	0	0	0	0	0	0
DA01291	CDI	454	V3V5	United States	Training dataset 22	0	0	0	0	0	0	0	0	0	0	0	0	0	0	0	0	0	0	0	0	0	0	0	0	0	0	0	0	0	0	0	0	0	0	0	0	0	0	0	0	0	0	0	0
DA01311	CDI	454	V3V5	United States	Training dataset 22	0	0	0	0	0	0	0	0	0	0	0	0	0	0	0	0	0	0	0	0	0	0	0	0	0	0	0	0	0	0	0	0	0	0	0	0	0	0	0	0	0	0	0	0
DA01320	CDI	454	V3V5	United States	Training dataset 22	0	0	0	0	0	0	0	0	0	0	0	0	0	0	0	0	0	0	0	0	0	0	0	0	0	0	0	0	0	0	0	0	0	0	0	0	0	0	0	0	0	0	0	0
DA01335	CDI	454	V3V5	United States	Training dataset 22	0	0	0	0	0	0	0	0	0	0	0	0	0	0	0	0	0	0	0	0	0	0	0	0	0	0	0	0	0	0	0	0	0	0	0	0	0	0	0	0	0	0	0	0
DA01370	CDI	454	V3V5	United States	Training dataset 22	0	0	0	0	0	0	0	0	0	0	0.00126103	0	0	0	0	0	0	0	0	0	0	0	0	0	0	0	0	0	0	0	0	0	0	0	0	0	0	0	0	0	0	0	0	0
DA01384	CDI	454	V3V5	United States	Training dataset 22	0	0	0	0	0	0	0	0	0	0	0	0	0	0	0	0	0	0	0	0	0	0	0	0	0	0	0	0	0	0	0	0	0	0	0	0	0	0	0	0	0	0	0	0
DA01388	CDI	454	V3V5	United States	Training dataset 22	0	0	0	0	0	0	0	0	0	0	0	0	0	0	0	0	0	0	0	0	0	0	0	0	0	0	0	0	0	0	0	0	0	0	0	0	0	0	0	0	0	0	0	0
DA01468	CDI	454	V3V5	United States	Training dataset 22	0	0	0	0	0	0	0	0	0	0	0.000424689	0	0	0	0	0	0	0	0	0	0	0	0	0	0	0	0	0	0	0	0	0	0	0	0	0	0	0	0	0	0	0	0	0
DA01482	CDI	454	V3V5	United States	Training dataset 22	0	0	0	0	0	0	0	0	0	0	0	0	0	0	0	0	0	0	0	0	0	0	0	0	0	0	0	0	0	0	0	0	0	0	0	0	0	0	0	0	0	0	0	0
DA01547	CDI	454	V3V5	United States	Training dataset 22	0	0	0	0	0	0	0	0	0	0	0	0	0	0	0	0	0	0	0	0	0	0	0	0	0	0	0	0	0	0	0	0	0	0	0	0	0	0	0	0	0	0	0	0
DA01563	CDI	454	V3V5	United States	Training dataset 22	0	0	0	0	0	0	0	0	0	0	0	0	0	0	0	0	0	0	0	0	0	0	0	0	0	0	0	0	0	0	0	0	0	0	0	0	0	0	0	0	0	0	0	0
DA01588	CDI	454	V3V5	United States	Training dataset 22	0	0	0	0	0	0	0	0	0	0	0	0	0	0	0	0	0	0	0	0	0	0	0	0	0	0	0	0	0	0	0	0	0	0	0	0	0	0	0	0	0	0	0	0
SRR3102356	CDI	Illumina	V4	United States	Training dataset 26	0	0	0	0	0	0	0	0	0	0	0	0	0	0	0	0	0	0	0	0	0	0	0	0	0	0	0	0	0	0	0	0	0	0	0	0	0	0	0	0	0	0	0	0
SRR3102357	CDI	Illumina	V4	United States	Training dataset 26	0	0	0	0	0	0	0	0	0	0	0	0	0	0	0	0	0	0	0	0	0	0	0	0	0	0	0	0	0	0	0	0	0	0	0	0	0	0	0	0	0	0	0	0
SRR3102358	CDI	Illumina	V4	United States	Training dataset 26	0	0	0	0	0	0	0	0	0	0	0	0	0	0	0	0	0	0	0	0	0	0	0	0	0	0	0	0	0	0	0	0	0	0	0	0	0	0	0	0	0	0	0	0
SRR3102359	CDI	Illumina	V4	United States	Training dataset 26	0	0	0	0	0	0	0	0	0	0	0	0	0	0	0	0	0	0	0	0	0	0	0	0	0	0	0	0	0	0	0	0	0	0	0	0	0	0	0	0	0	0	0	0
SRR3102360	CDI	Illumina	V4	United States	Training dataset 26	0	0	0	0	0	0	0	0	0	0	0	0	0	0	0	0	0	0	0	0	0	0	0	0	0	0	0	0	0	0	0	0	0	0	0	0	0	0	0	0	0	0	0	0
SRR3102363	CDI	Illumina	V4	United States	Training dataset 26	0	0	0	0	0	0	0	0	0	0	0	0	0	0	0	0	0	0	0	0	0	0	0	0	0	0	0	0	0	0	0	0	0	0	0	0	0	0	0	0	0	0	0	0
SRR3102364	CDI	Illumina	V4	United States	Training dataset 26	0	0	0	0	0	0	0	0	0	0	0	0	0	0	0	0	0	0	0	0	0	0	0	0	0	0	0	0	0	0	0	0	0	0	0	0	0	0	0	0	0	0	0	0
SRR3102367	CDI	Illumina	V4	United States	Training dataset 26	0	0	0	0	0	0	0	0	0	0	0.000649265	0	0	0	0	0	0	0	0	0	0	0	0	0	0.000173138	0.000562696	0	0	0	0	0	0	0	0.000216422	0	0	0	0.000129853	0	8.65999e-05	0	0	0.000173138	0
SRR3102368	CDI	Illumina	V4	United States	Training dataset 26	0	0	0	0	0	0	0	0	0	0	0	0	0	0	0	0	0	0	0	0	0	0	0	0	0	0	0	0	0	0	0	0	0	0	0	0	0	0	0	0	0	0	0	0
SRR3102369	CDI	Illumina	V4	United States	Training dataset 26	0	0	0	0	0	0	0	0	0	0	0	0	0	0	0	0	0	0	0	0	0	0	0	0	0	0	0	0	0	0	0	0	0	0	0	0	0	0	0	0	0	0	0	0
SRR3102372	CDI	Illumina	V4	United States	Training dataset 26	0	0	0	0	0	0	0	0	0	0	0	0	0	0	0	0	0	0	0	0	0	0	0	0	0	0	0	0	0	0	0	0	0	0	0	0	0	0	0	0	0	0	0	0
SRR3102374	CDI	Illumina	V4	United States	Training dataset 26	0	0	0	0	0	0	0	0	0	0	0.000550488	0	0	0	0	0	0	0	0	0	0	0	0	0	0	0	0	0	0	0	0	0	0	0	0	0	0	0	0	0	0	0	0	0
SRR3102375	CDI	Illumina	V4	United States	Training dataset 26	0	0	0	0	0	0	0	0	0	0	0.00314633	0	0.000213311	0	0	0	0	0	0	0	0	0	0	0	0	0	0	0	0	0	0	0	0	0	0	0	0	0	0	0	0	0	0	0
SRR3102376	CDI	Illumina	V4	United States	Training dataset 26	0	0	0	0	0	0	0	0	0	0	0	0	0	0	0	0	0	0	0	0	0	0	0	0	0	0	0	0	0	0	0	0	0	0	0	0	0	0	0	0	0	0	0	0
SRR3102377	CDI	Illumina	V4	United States	Training dataset 26	0	0	0	0	0	0	0	0	0	0	0	0	0	0	0	0	0	0	0	0	0	0	0	0	0	0	0	0	0	0	0	0	0	0	0	0	0	0	0	0	0	0	0	0
SRR3102380	CDI	Illumina	V4	United States	Training dataset 26	0	0	0	0	0	0	0	0	0	0	0.00507951	0	3.32e-05	0	0	0	0	0	0	0	0	0	0	0	0	0	0	0	0	0	0	0	0	0	0	0	0	0	0	0	0	0	0	0
SRR3102384	CDI	Illumina	V4	United States	Training dataset 26	0	0	0	0	0	0	0	0	0	0	0	0	0	0	0	0	0	0	0	0	0	0	0	0	0	0	0	0	0	0	0	0	0	0	0	0	0	0	0	0	0	0	0	0
SRR3102386	CDI	Illumina	V4	United States	Training dataset 26	0	0	0	0	0	0	0	0	0	0	0.00049137	0	0	0	0	0	0	0	0	0	0	0	0	0	0	0	0	0	0	0	0	0	0	0	0	0	0	0	0	0	0	0	0	0
SRR3102387	CDI	Illumina	V4	United States	Training dataset 26	0	0	0	0	0	0	0	0	0	0	0	0	0	0	0	0	0	0	0	0	0	0	0	0	0	0	0	0	0	0	0	0	0	0	0	0	0	0	0	0	0	0	0	0
SRR3102395	CDI	Illumina	V4	United States	Training dataset 26	0	0	0	0	0	0	0	0	0	0	0.0370348	0	0.000236267	0	0	0	0	0	0	0	0	0	0	0	0	0	0	0	0	0	0	0	0	0	0	0	0	0	0	0	0	0	0	0
SRR3102396	CDI	Illumina	V4	United States	Training dataset 26	0	0	0	0	0	0	0	0	0	0	0	0	0	0	0	0	0	0	0	0	0	0	0	0	0	0	0	0	0	0	0	0	0	0	0	0	0	0	0	0	0	0	0	0
SRR3102397	CDI	Illumina	V4	United States	Training dataset 26	0	0	0	0	0	0	0	0	0	0	0	0	0	0	0	0	0	0	0	0	0	0	0	0	0	0	0	0	0	0	0	0	0	0	0	0	0	0	0	0	0	0	0	0
SRR3102399	CDI	Illumina	V4	United States	Training dataset 26	0	0	0	0	0	0	0	0	0	0	0	0	0	0	0	0	0	0	0	0	0	0	0	0	0	0	0	0	0	0	0	0	0	0	0	0	0	0	0	0	0	0	0	0
SRR3102401	CDI	Illumina	V4	United States	Training dataset 26	0	0	0	0	0	0	0	0	0	0	0	0	0	0	0	0	0	0	0	0	0	0	0	0	0	0	0	0	0	0	0	0	0	0	0	0	0	0	0	0	0	0	0	0
SRR3102402	CDI	Illumina	V4	United States	Training dataset 26	0	0	0	0	0	0	0	0	0	0	0.0503896	0	0	0	0	0	0	0	0	0	0	0	0	0	0	0	0	0	0	0	0	0	0	0	0	0	0	0	0	0	0	0	0	0
SRR3102403	CDI	Illumina	V4	United States	Training dataset 26	0	0	0	0	0	0	0	0	0	0	0	0	0	0	0	0	0	0	0	0	0	0	0	0	0	0	0	0	0	0	0	0	0	0	0	0	0	0	0	0	0	0	0	0
SRR3102407	CDI	Illumina	V4	United States	Training dataset 26	0	0	0	0	0	0	0	0	0	0	0	0	0	0	0	0	0	0	0	0	0	0	0	0	0	0	0	0	0	0	0	0	0	0	0	0	0	0	0	0	0	0	0	0
SRR3102408	CDI	Illumina	V4	United States	Training dataset 26	0	0	0	0	0	0	0	0	0	0	0	0	0	0	0	0	0	0	0	0	0	0	0	0	0	0	0	0	0	0	0	0	0	0	0	0	0	0	0	0	0	0	0	0
SRR3102409	CDI	Illumina	V4	United States	Training dataset 26	0	0	0	0	0	0	0	0	0	0	0	0	0	0	0	0	0	0	0	0	0	0	0	0	0	0	0	0	0	0	0	0	0	0	0	0	0	0	0	0	0	0	0	0
SRR3102410	CDI	Illumina	V4	United States	Training dataset 26	0	0	0	0	0	0	0	0	0	0	0	0	0	0	0	0	0	0	0	0	0	0	0	0	0	0	0	0	0	0	0	0	0	0	0	0	0	0	0	0	0	0	0	0
SRR3102412	CDI	Illumina	V4	United States	Training dataset 26	0	0	0	0	0	0	0	0	0	0	0	0	0	0	0	0	0	0	0	0	0	0	0	0	0	0	0	0	0	0	0	0	0	0	0	0	0	0	0	0	0	0	0	0
SRR3102413	CDI	Illumina	V4	United States	Training dataset 26	0	0	0	0	0	0	0	0	0	0	0	0	0	0	0	0	0	0	0	0	0	0	0	0	0	0	0	0	0	0	0	0	0	0	0	0	0	0	0	0	0	0	0	0
SRR3102415	CDI	Illumina	V4	United States	Training dataset 26	0	0	0	0	0	0	0	0	0	0	0	0	0	0	0	0	0	0	0	0	0	0	0	0	0	0	0	0	0	0	0	0	0	0	0	0	0	0	0	0	0	0	0	0
SRR3102416	CDI	Illumina	V4	United States	Training dataset 26	0	0	0	0	0	0	0	0	0	0	0	0	0	0	0	0	0	0	0	0	0	0	0	0	0	0	0	0	0	0	0	0	0	0	0	0	0	0	0	0	0	0	0	0
SRR3102420	CDI	Illumina	V4	United States	Training dataset 26	0	0	0	0	0	0	0	0	0	0	0	0	0	0	0	0	0	0	0	0	0	0	0	0	0	0	0	0	0	0	0	0	0	0	0	0	0	0	0	0	0	0	0	0
SRR3102421	CDI	Illumina	V4	United States	Training dataset 26	0	0	0	0	0	0	0	0	0	0	0	0	0	0	0	0	0	0	0	0	0	0	0	0	0	0	0	0	0	0	0	0	0	0	0	0	0	0	0	0	0	0	0	0
SRR3102425	CDI	Illumina	V4	United States	Training dataset 26	0	0	0	0	0	0	0	0	0	0	0	0	0	0	0	0	0	0	0	0	0	0	0	0	0	0	0	0	0	0	0	0	0	0	0	0	0	0	0	0	0	0	0	0
SRR3102427	CDI	Illumina	V4	United States	Training dataset 26	0	0	0	0	0	0	0	0	0	0	0	0	0	0	0	0	0	0	0	0	0	0	0	0	0	0	0	0	0	0	0	0	0	0	0	0	0	0	0	0	0	0	0	0
SRR3102428	CDI	Illumina	V4	United States	Training dataset 26	0	0	0	0	0	0	0	0	0	0	0	0	0	0	0	0	0	0	0	0	0	0	0	0	0	0	0	0	0	0	0	0	0	0	0	0	0	0	0	0	0	0	0	0
SRR3102429	CDI	Illumina	V4	United States	Training dataset 26	0	0	0	0	0	0	0	0	0	0	0	0	0	0	0	0	0	0	0	0	0	0	0	0	0	0	0	0	0	0	0	0	0	0	0	0	0	0	0	0	0	0	0	0
SRR3102431	CDI	Illumina	V4	United States	Training dataset 26	0	0	0	0	0	0	0	0	0	0	0	0	0	0	0	0	0	0	0	0	0	0	0	0	0	0	0	0	0	0	0	0	0	0	0	0	0	0	0	0	0	0	0	0
SRR3102433	CDI	Illumina	V4	United States	Training dataset 26	0	0	0	0	0	0	0	0	0	0	0	0	0	0	0	0	0	0	0	0	0	0	0	0	0	0	0	0	0	0	0	0	0	0	0	0	0	0	0	0	0	0	0	0
SRR3102434	CDI	Illumina	V4	United States	Training dataset 26	0	0	0	0	0	0	0	0	0	0	0	0	0	0	0	0	0	0	0	0	0	0	0	0	0	0	0	0	0	0	0	0	0	0	0	0	0	0	0	0	0	0	0	0
SRR3102435	CDI	Illumina	V4	United States	Training dataset 26	0	0	0	0	0	0	0	0	0	0	0	0	0	0	0	0	0	0	0	0	0	0	0	0	0	0	0	0	0	0	0	0	0	0	0	0	0	0	0	0	0	0	0	0
SRR3102436	CDI	Illumina	V4	United States	Training dataset 26	0	0	0	0	0	0	0	0	0	0	0	0	0	0	0	0	0	0	0	0	0	0	0	0	0	0	0	0	0	0	0	0	0	0	0	0	0	0	0	0	0	0	0	0
SRR3102437	CDI	Illumina	V4	United States	Training dataset 26	0	0	0	0	0	0	0	0	0	0	0	0	0	0	0	0	0	0	0	0	0	0	0	0	0	0	0	0	0	0	0	0	0	0	0	0	0	0	0	0	0	0	0	0
SRR3102438	CDI	Illumina	V4	United States	Training dataset 26	0	0	0	0	0	0	0	0	0	0	0	0	0	0	0	0	0	0	0	0	0	0	0	0	0	0	0	0	0	0	0	0	0	0	0	0	0	0	0	0	0	0	0	0
SRR3102440	CDI	Illumina	V4	United States	Training dataset 26	0	0	0	0	0	0	0	0	0	0	0	0	0	0	0	0	0	0	0	0	0	0	0	0	0	0	0	0	0	0	0	0	0	0	0	0	0	0	0	0	0	0	0	0
SRR3102442	CDI	Illumina	V4	United States	Training dataset 26	0	0	0	0	0	0	0	0	0	0	0	0	0	0	0	0	0	0	0	0	0	0	0	0	0	0	0	0	0	0	0	0	0	0	0	0	0	0	0	0	0	0	0	0
SRR3102444	CDI	Illumina	V4	United States	Training dataset 26	0	0	0	0	0	0	0	0	0	0	0	0	0	0	0	0	0	0	0	0	0	0	0	0	0	0	0	0	0	0	0	0	0	0	0	0	0	0	0	0	0	0	0	0
SRR3102445	CDI	Illumina	V4	United States	Training dataset 26	0	0	0	0	0	0	0	0	0	0	0	0	0	0	0	0	0	0	0	0	0	0	0	0	0	0	0	0	0	0	0	0	0	0	0	0	0	0	0	0	0	0	0	0
SRR3102446	CDI	Illumina	V4	United States	Training dataset 26	0	0	0	0	0	0	0	0	0	0	0	0	0	0	0	0	0	0	0	0	0	0	0	0	0	0	0	0	0	0	0	0	0	0	0	0	0	0	0	0	0	0	0	0
SRR3102450	CDI	Illumina	V4	United States	Training dataset 26	0	0	0	0	0	0	0	0	0	0	0.0031277	0	0	0	0	0	0	0	0	0	0	0	0	0	0	0	0	0	0	0	0	0	0	0	0	0	0	0	0	0	0	0	0	0
SRR3102453	CDI	Illumina	V4	United States	Training dataset 26	0	0	0	0	0	0	0	0	0	0	0	0	0	0	0	0	0	0	0	0	0	0	0	0	0	0	0	0	0	0	0	0	0	0	0	0	0	0	0	0	0	0	0	0
SRR3102454	CDI	Illumina	V4	United States	Training dataset 26	0	0	0	0	0	0	0	0	0	0	0	0	0	0	0	0	0	0	0	0	0	0	0	0	0	0	0	0	0	0	0	0	0	0	0	0	0	0	0	0	0	0	0	0
SRR3102455	CDI	Illumina	V4	United States	Training dataset 26	0	0	0	0	0	0	0	0	0	0	0	0	0	0	0	0	0	0	0	0	0	0	0	0	0	0	0	0	0	0	0	0	0	0	0	0	0	0	0	0	0	0	0	0
SRR3102458	CDI	Illumina	V4	United States	Training dataset 26	0	0	0	0	0	0	0	0	0	0	0	0	0	0	0	0	0	0	0	0	0	0	0	0	0	0	0	0	0	0	0	0	0	0	0	0	0	0	0	0	0	0	0	0
SRR3102459	CDI	Illumina	V4	United States	Training dataset 26	0	0	0	0	0	0	0	0	0	0	0	0	0	0	0	0	0	0	0	0	0	0	0	0	0	0	0	0	0	0	0	0	0	0	0	0	0	0	0	0	0	0	0	0
SRR3102461	CDI	Illumina	V4	United States	Training dataset 26	0	0	0	0	0	0	0	0	0	0	5.66e-05	0	0	0	0	0	0	0	0	0	0	0	0	0	0	0	0	0	0	0	0	0	0	0	0	0	0	0	0	0	0	0	0	0
SRR3102462	CDI	Illumina	V4	United States	Training dataset 26	0	0	0	0	0	0	0	0	0	0	0	0	0	0	0	0	0	0	0	0	0	0	0	0	0	0	0	0	0	0	0	0	0	0	0	0	0	0	0	0	0	0	0	0
SRR3102463	CDI	Illumina	V4	United States	Training dataset 26	0	0	0	0	0	0	0	0	0	0	0.0110218	0	0.000103008	0	0	0	0	0	0	0	0	0	0	0	0	0	0	0	0	0	0	0	0	0	0	0	0	0	0	0	0	0	0	0
SRR3102464	CDI	Illumina	V4	United States	Training dataset 26	0	0	0	0	0	0	0	0	0	0	0	0	0	0	0	0	0	0	0	0	0	0	0	0	5.18e-05	0.000155432	0	0	0	0	0	0	0	0	0	0	0	0	0	0	0	0	0	0
SRR3102466	CDI	Illumina	V4	United States	Training dataset 26	0	0	0	0	0	0	0	0	0	0	0	0	0	0	0	0	0	0	0	0	0	0	0	0	0	0	0	0	0	0	0	0	0	0	0	0	0	0	0	0	0	0	0	0
SRR3102467	CDI	Illumina	V4	United States	Training dataset 26	0	0	0	0	0	0	0	0	0	0	0	0	0	0	0	0	0	0	0	0	0	0	0	0	0	0	0	0	0	0	0	0	0	0	0	0	0	0	0	0	0	0	0	0
SRR3102468	CDI	Illumina	V4	United States	Training dataset 26	0	0	0	0	0	0	0	0	0	0	0	0	0	0	0	0	0	0	0	0	0	0	0	0	0	0	0	0	0	0	0	0	0	0	0	0	0	0	0	0	0	0	0	0
SRR3102470	CDI	Illumina	V4	United States	Training dataset 26	0	0	0	0	0	0	0	0	0	0	0.000635203	0	0	0	0	0	0	0	0	0	0	0	0	0	0	0	0	0	0	0	0	0	0	0	0	0	0	0	0	0	0	0	0	0
SRR3102471	CDI	Illumina	V4	United States	Training dataset 26	0	0	0	0	0	0	0	0	0	0	0	0	0	0	0	0	0	0	0	0	0	0	0	0	0	0	0	0	0	0	0	0	0	0	0	0	0	0	0	0	0	0	0	0
SRR3102472	CDI	Illumina	V4	United States	Training dataset 26	0	0	0	0	0	0	0	0	0	0	0	0	0	0	0	0	0	0	0	0	0	0	0	0	0	0	0	0	0	0	0	0	0	0	0	0	0	0	0	0	0	0	0	0
SRR3102473	CDI	Illumina	V4	United States	Training dataset 26	0	0	0	0	0	0	0	0	0	0	0	0	0	0	0	0	0	0	0	0	0	0	0	0	0	0	0	0	0	0	0	0	0	0	0	0	0	0	0	0	0	0	0	0
SRR3102474	CDI	Illumina	V4	United States	Training dataset 26	0	0	0	0	0	0	0	0	0	0	0	0	0	0	0	0	0	0	0	0	0	0	0	0	0	0	0	0	0	0	0	0	0	0	0	0	0	0	0	0	0	0	0	0
SRR3102479	CDI	Illumina	V4	United States	Training dataset 26	0	0	0	0	0	0	0	0	0	0	0	0	0	0	0	0	0	0	0	0	0	0	0	0	0	0	0	0	0	0	0	0	0	0	0	0	0	0	0	0	0	0	0	0
SRR3102480	CDI	Illumina	V4	United States	Training dataset 26	0	0	0	0	0	0	0	0	0	0	0	0	0	0	0	0	0	0	0	0	0	0	0	0	0	0	0	0	0	0	0	0	0	0	0	0	0	0	0	0	0	0	0	0
SRR3102482	CDI	Illumina	V4	United States	Training dataset 26	0	0	0	0	0	0	0	0	0	0	0	0	0	0	0	0	0	0	0	0	0	0	0	0	0	0	0	0	0	0	0	0	0	0	0	0	0	0	0	0	0	0	0	0
SRR3102483	CDI	Illumina	V4	United States	Training dataset 26	0	0	0	0	0	0	0	0	0	0	0	0	0	0	0	0	0	0	0	0	0	0	0	0	0	0	0	0	0	0	0	0	0	0	0	0	0	0	0	0	0	0	0	0
SRR3102486	CDI	Illumina	V4	United States	Training dataset 26	0	0	0	0	0	0.00164792	0	0	0	0	0	0	0	0	0	0	0	0	0	0	0	0	0	0	0	0	0	0	0	0	0	0	0	0	0	0	0	0	0	0	0	0	0	0
SRR3102487	CDI	Illumina	V4	United States	Training dataset 26	0	0	0	0	0	0	0	0	0	0	0	0	0	0	0	0	0	0	0	0	0	0	0	0	0	0	0	0	0	0	0	0	0	0	0	0	0	0	0	0	0	0	0	0
SRR3102488	CDI	Illumina	V4	United States	Training dataset 26	0	0	0	0	0	0	0	0	0	0	7.4e-05	0	0	0	0	0	0	0	0	0	0	0	0	0	0	0	0	0	0	0	0	0	0	0	0	0	0	0	0	0	0	0	0	0
SRR3102489	CDI	Illumina	V4	United States	Training dataset 26	0	0	0	0	0	0	0	0	0	0	0	0	0	0	0	0	0	0	0	0	0	0	0	0	0	0	0	0	0	0	0	0	0	0	0	0	0	0	0	0	0	0	0	0
SRR3102491	CDI	Illumina	V4	United States	Training dataset 26	0	0	0	0	0	0	0	0	0	0	0	0	0	0	0	0	0	0	0	0	0	0	0	0	0	0	0	0	0	0	0	0	0	0	0	0	0	0	0	0	0	0	0	0
SRR3102492	CDI	Illumina	V4	United States	Training dataset 26	0	0	0	0	0	0	0	0	0	0	0	0	0	0	0	0	0	0	0	0	0	0	0	0	0	0	0	0	0	0	0	0	0	0	0	0	0	0	0	0	0	0	0	0
SRR3102493	CDI	Illumina	V4	United States	Training dataset 26	0	0	0	0	0	0	0	0	0	0	0	0	0	0	0	0	0	0	0	0	0	0	0	0	0	0	0	0	0	0	0	0	0	0	0	0	0	0	0	0	0	0	0	0
SRR3102494	CDI	Illumina	V4	United States	Training dataset 26	0	0	0	0	0	0	0	0	0	0	0	0	0	0	0	0	0	0	0	0	0	0	0	0	0	0	0	0	0	0	0	0	0	0	0	0	0	0	0	0	0	0	0	0
SRR3102497	CDI	Illumina	V4	United States	Training dataset 26	0	0	0	0	0	0	0	0	0	0	0	0	0	0	0	0	0	0	0	0	0	0	0	0	0	0	0	0	0	0	0	0	0	0	0	0	0	0	0	0	0	0	0	0
SRR3102498	CDI	Illumina	V4	United States	Training dataset 26	0	0	0	0	0	0	0	0	0	0	0	0	0	0	0	0	0	0	0	0	0	0	0	0	0	0	0	0	0	0	0	0	0	0	0	0	0	0	0	0	0	0	0	0
SRR3102501	CDI	Illumina	V4	United States	Training dataset 26	0	0	0	0	0	0	0	0	0	0	0	0	0	0	0	0	0	0	0	0	0	0	0	0	0	0	0	0	0	0	0	0	0	0	0	0	0	0	0	0	0	0	0	0
SRR3102504	CDI	Illumina	V4	United States	Training dataset 26	0	0	0	0	0	0	0	0	0	0	0	0	0	0	0	0	0	0	0	0	0	0	0	0	0	0	0	0	0	0	0	0	0	0	0	0	0	0	0	0	0	0	0	0
SRR3102505	CDI	Illumina	V4	United States	Training dataset 26	0	0	0	0	0	0	0	0	0	0	0	0	0	0	0	0	0	0	0	0	0	0	0	0	0	0	0	0	0	0	0	0	0	0	0	0	0	0	0	0	0	0	0	0
SRR3102506	CDI	Illumina	V4	United States	Training dataset 26	0	0	0	0	0	0	0	0	0	0	0	0	0	0	0	0	0	0	0	0	0	0	0	0	0	0	0	0	0	0	0	0	0	0	0	0	0	0	0	0	0	0	0	0
SRR3102510	CDI	Illumina	V4	United States	Training dataset 26	0	0	0	0	0	0	0	0	0	0	0	0	0	0	0	0	0	0	0	0	0	0	0	0	0	0	0	0	0	0	0	0	0	0	0	0	0	0	0	0	0	0	0	0
SRR3102511	CDI	Illumina	V4	United States	Training dataset 26	0	0	0	0	0	0	0	0	0	0	0	0	0	0	0	0	0	0	0	0	0	0	0	0	0	0	0	0	0	0	0	0	0	0	0	0	0	0	0	0	0	0	0	0
SRR3102512	CDI	Illumina	V4	United States	Training dataset 26	0	0	0	0	0	0	0	0	0	0	0	0	0	0	0	0	0	0	0	0	0	0	0	0	0	0	0	0	0	0	0	0	0	0	0	0	0	0	0	0	0	0	0	0
SRR3102513	CDI	Illumina	V4	United States	Training dataset 26	0	0	0	0	0	0	0	0	0	0	0	0	0	0	0	0	0	0	0	0	0	0	0	0	0	0	0	0	0	0	0	0	0	0	0	0	0	0	0	0	0	0	0	0
SRR3102514	CDI	Illumina	V4	United States	Training dataset 26	0	0	0	0	0	0	0	0	0	0	0	0	0	0	0	0	0	0	0	0	0	0	0	0	0	0	0	0	0	0	0	0	0	0	0	0	0	0	0	0	0	0	0	0
SRR3102515	CDI	Illumina	V4	United States	Training dataset 26	0	0	0	0	0	0	0	0	0	0	0.0118923	0	7.48e-05	0	0	0	0	0	0	0	0	0	0	0	0	0	0	0	0	0	0	0	0	0	0	0	0	0	0	0	0	0	0	0
SRR3102517	CDI	Illumina	V4	United States	Training dataset 26	0	0	0	0	0	0	0	0	0	0	0	0	0	0	0	0	0	0	0	0	0	0	0	0	0	0	0	0	0	0	0	0	0	0	0	0	0	0	0	0	0	0	0	0
SRR3102520	CDI	Illumina	V4	United States	Training dataset 26	0	0	0	0	0	0	0	0	0	0	0.000138456	0	0	0	0	0	0	0	0	0	0	0	0	0	0	0	0	0	0	0	0	0	0	0	0	0	0	0	0	0	0	0	0	0
SRR3102522	CDI	Illumina	V4	United States	Training dataset 26	0	0	0	0	0	0	0	0	0	0	0	0	0	0	0	0	0	0	0	0	0	0	0	0	0	0	0	0	0	0	0	0	0	0	0	0	0	0	0	0	0	0	0	0
SRR3102523	CDI	Illumina	V4	United States	Training dataset 26	0	0	0	0	0	0	0	0	0	0	0	0	0	0	0	0	0	0	0	0	0	0	0	0	0	0	0	0	0	0	0	0	0	0	0	0	0	0	0	0	0	0	0	0
SRR3102524	CDI	Illumina	V4	United States	Training dataset 26	0	0	0	0	0	0	0	0	0	0	0.0435387	0	0	0	0	0	0	0	0	0	0	0	0	0	0	0	0	0	0	0	0	0	0	0	0	0	0	0	0	0	0	0	0	0
SRR3102525	CDI	Illumina	V4	United States	Training dataset 26	0	0	0	0	0	0	0	0	0	0	0	0	0	0	0	0	0	0	0	0	0	0	0	0	0	0	0	0	0	0	0	0	0	0	0	0	0	0	0	0	0	0	0	0
SRR3102526	CDI	Illumina	V4	United States	Training dataset 26	0	0	0	0	0	0	0	0	0	0	0	0	0	0	0	0	0	0	0	0	0	0	0	0	0	0	0	0	0	0	0	0	0	0	0	0	0	0	0	0	0	0	0	0
SRR3102527	CDI	Illumina	V4	United States	Training dataset 26	0	0	0	0	0	0	0	0	0	0	0.000722065	0	0	0	0	0	0	0	0	0	0	0	0	0	0	0	0	0	0	0	0	0	0	0	0	0	0	0	0	0	0	0	0	0
SRR3102528	CDI	Illumina	V4	United States	Training dataset 26	0	0	0	0	0	0	0	0	0	0	0	0	0	0	0	0	0	0	0	0	0	0	0	0	0	0	0	0	0	0	0	0	0	0	0	0	0	0	0	0	0	0	0	0
SRR3102529	CDI	Illumina	V4	United States	Training dataset 26	0	0	0	0	0	0	0	0	0	0	0	0	0	0	0	0	0	0	0	0	0	0	0	0	0	0	0	0	0	0	0	0	0	0	0	0	0	0	0	0	0	0	0	0
SRR3102530	CDI	Illumina	V4	United States	Training dataset 26	0	0	0	0	0	0	0	0	0	0	0	0	0	0	0	0	0	0	0	0	0	0	0	0	0	0	0	0	0	0	0	0	0	0	0	0	0	0	0	0	0	0	0	0
SRR3102531	CDI	Illumina	V4	United States	Training dataset 26	0	0	0	0	0	0	0	0	0	0	0.00742716	0	0	0	0	0	0	0	0	0	0	0	0	0	0	0	0	0	0	0	0	0	0	0	0	0	0	0	0	0	0	0	0	0
SRR3102532	CDI	Illumina	V4	United States	Training dataset 26	0	0	0	0	0	0	0	0	0	0	0	0	0	0	0	0	0	0	0	0	0	0	0	0	0	0	0	0	0	0	0	0	0	0	0	0	0	0	0	0	0	0	0	0
SRR3102533	CDI	Illumina	V4	United States	Training dataset 26	0	0	0	0	0	0	0	0	0	0	0	0	0	0	0	0	0	0	0	0	0	0	0	0	0	0	0	0	0	0	0	0	0	0	0	0	0	0	0	0	0	0	0	0
SRR3102535	CDI	Illumina	V4	United States	Training dataset 26	0	0	0	0	0	0	0	0	0	0	0.000149981	0	0	0	0	0	0	0	0	0	0	0	0	0	0	0	0	0	0	0	0	0	0	0	0	0	0	0	0	0	0	0	0	0
SRR3102536	CDI	Illumina	V4	United States	Training dataset 26	0	0	0	0	0	0	0	0	0	0	0.0415926	0	0.000118497	0	0	0	0	0	0	0	0	0	0	0	0	0	0	0	0	0	0	0	0	0	0	0	0	0	0	0	0	0	0	0
SRR3102537	CDI	Illumina	V4	United States	Training dataset 26	0	0	0	0	0	0	0	0	0	0	0	0	0	0	0	0	0	0	0	0	0	0	0	0	0	0	0	0	0	0	0	0	0	0	0	0	0	0	0	0	0	0	0	0
SRR3102538	CDI	Illumina	V4	United States	Training dataset 26	0	0	0	0	0	0	0	0	0	0	0	0	0	0	0	0	0	0	0	0	0	0	0	0	0	0	0	0	0	0	0	0	0	0	0	0	0	0	0	0	0	0	0	0
SRR3102539	CDI	Illumina	V4	United States	Training dataset 26	0	0	0	0	0	0	0	0	0	0	0	0	0	0	0	0	0	0	0	0	0	0	0	0	0	0	0	0	0	0	0	0	0	0	0	0	0	0	0	0	0	0	0	0
SRR3102540	CDI	Illumina	V4	United States	Training dataset 26	0	0	0	0	0	0	0	0	0	0	0	0	0	0	0	0	0	0	0	0	0	0	0	0	0	0	0	0	0	0	0	0	0	0	0	0	0	0	0	0	0	0	0	0
SRR3102541	CDI	Illumina	V4	United States	Training dataset 26	0	0	0	0	0	0	0	0	0	0	0	0	0	0	0	0	0	0	0	0	0	0	0	0	0	0	0	0	0	0	0	0	0	0	0	0	0	0	0	0	0	0	0	0
SRR3102542	CDI	Illumina	V4	United States	Training dataset 26	0	0	0	0	0	0	0	0	0	0	0	0	0	0	0	0	0	0	0	0	0	0	0	0	0	0	0	0	0	0	0	0	0	0	0	0	0	0	0	0	0	0	0	0
SRR3102543	CDI	Illumina	V4	United States	Training dataset 26	0	0	0	0	0	0	0	0	0	0	0	0	0	0	0	0	0	0	0	0	0	0	0	0	0	0	0	0	0	0	0	0	0	0	0	0	0	0	0	0	0	0	0	0
SRR3102544	CDI	Illumina	V4	United States	Training dataset 26	0	0	0	0	0	0	0	0	0	0	0	0	0	0	0	0	0	0	0	0	0	0	0	0	0	0	0	0	0	0	0	0	0	0	0	0	0	0	0	0	0	0	0	0
SRR3102545	CDI	Illumina	V4	United States	Training dataset 26	0	0	0	0	0	0	0	0	0	0	0	0	0	0	0	0	0	0	0	0	0	0	0	0	0	0	0	0	0	0	0	0	0	0	0	0	0	0	0	0	0	0	0	0
SRR3102546	CDI	Illumina	V4	United States	Training dataset 26	0	0	0	0	0	0	0	0	0	0	0	0	0	0	0	0	0	0	0	0	0	0	0	0	0	0	0	0	0	0	0	0	0	0	0	0	0	0	0	0	0	0	0	0
SRR3102547	CDI	Illumina	V4	United States	Training dataset 26	0	0	0	0	0	0	0	0	0	0	0	0	0	0	0	0	0	0	0	0	0	0	0	0	0	0	0	0	0	0	0	0	0	0	0	0	0	0	0	0	0	0	0	0
SRR3102549	CDI	Illumina	V4	United States	Training dataset 26	0	0	0	0	0	0	0	0	0	0	0	0	0	0	0	0	0	0	0	0	0	0	0	0	0	0	0	0	0	0	0	0	0	0	0	0	0	0	0	0	0	0	0	0
SRR3102550	CDI	Illumina	V4	United States	Training dataset 26	0	0	0	0	0	0	0	0	0	0	0	0	0	0	0	0	0	0	0	0	0	0	0	0	0	0	0	0	0	0	0	0	0	0	0	0	0	0	0	0	0	0	0	0
SRR3102551	CDI	Illumina	V4	United States	Training dataset 26	0	0	0	0	0	0	0	0	0	0	0	0	0	0	0	0	0	0	0	0	0	0	0	0	0	0	0	0	0	0	0	0	0	0	0	0	0	0	0	0	0	0	0	0
SRR3102556	CDI	Illumina	V4	United States	Training dataset 26	0	0	0	0	0	0	0	0	0	0	0	0	0	0	0	0	0	0	0	0	0	0	0	0	0	0	0	0	0	0	0	0	0	0	0	0	0	0	0	0	0	0	0	0
SRR3102557	CDI	Illumina	V4	United States	Training dataset 26	0	0	0	0	0	0	0	0	0	0	0.0212479	0	0.000168634	0	0	0	0	0	0	0	0	0	0	0	0	0	0	0	0	0	0	0	0	0	0	0	0	0	0	0	0	0	0	0
SRR3102558	CDI	Illumina	V4	United States	Training dataset 26	0	0	0	0	0	0	0	0	0	0	0	0	0	0	0	0	0	0	0	0	0	0	0	0	0	0	0	0	0	0	0	0	0	0	0	0	0	0	0	0	0	0	0	0
SRR3102561	CDI	Illumina	V4	United States	Training dataset 26	0	0	0	0	0	0	0	0	0	0	0	0	0	0	0	0	0	0	0	0	0	0	0	0	0	0	0	0	0	0	0	0	0	0	0	0	0	0	0	0	0	0	0	0
SRR3102562	CDI	Illumina	V4	United States	Training dataset 26	0	0	0	0	0	0	0	0	0	0	0	0	0	0	0	0	0	0	0	0	0	0	0	0	0	0	0	0	0	0	0	0	0	0	0	0	0	0	0	0	0	0	0	0
SRR3102563	CDI	Illumina	V4	United States	Training dataset 26	0	0	0	0	0	0	0	0	0	0	0	0	0	0	0	0	0	0	0	0	0	0	0	0	0	0	0	0	0	0	0	0	0	0	0	0	0	0	0	0	0	0	0	0
SRR3102564	CDI	Illumina	V4	United States	Training dataset 26	0	0	0	0	0	0	0	0	0	0	0	0	0	0	0	0	0	0	0	0	0	0	0	0	0	0	0	0	0	0	0	0	0	0	0	0	0	0	0	0	0	0	0	0
SRR3102567	CDI	Illumina	V4	United States	Training dataset 26	0	0	0	0	0	0	0	0	0	0	0	0	0	0	0	0	0	0	0	0	0	0	0	0	0	0	0	0	0	0	0	0	0	0	0	0	0	0	0	0	0	0	0	0
SRR3102570	CDI	Illumina	V4	United States	Training dataset 26	0	0	0	0	0	0	0	0	0	0	0	0	0	0	0	0	0	0	0	0	0	0	0	0	0	0	0	0	0	0	0	0	0	0	0	0	0	0	0	0	0	0	0	0
SRR3102572	CDI	Illumina	V4	United States	Training dataset 26	0	0	0	0	0	0	0	0	0	0	0	0	0	0	0	0	0	0	0	0	0	0	0	0	0	0	0	0	0	0	0	0	0	0	0	0	0	0	0	0	0	0	0	0
SRR3102573	CDI	Illumina	V4	United States	Training dataset 26	0	0	0	0	0	0	0	0	0	0	0	0	0	0	0	0	0	0	0	0	0	0	0	0	0	0	0	0	0	0	0	0	0	0	0	0	0	0	0	0	0	0	0	0
SRR3102574	CDI	Illumina	V4	United States	Training dataset 26	0	0	0	0	0	0	0	0	0	0	0	0	0	0	0	0	0	0	0	0	0	0	0	0	0	0	0	0	0	0	0	0	0	0	0	0	0	0	0	0	0	0	0	0
SRR3102575	CDI	Illumina	V4	United States	Training dataset 26	0	0	0	0	0	0	0	0	0	0	0	0	0	0	0	0	0	0	0	0	0	0	0	0	0	0	0	0	0	0	0	0	0	0	0	0	0	0	0	0	0	0	0	0
SRR3102576	CDI	Illumina	V4	United States	Training dataset 26	0	0	0	0	0	0	0	0	0	0	0	0	0	0	0	0	0	0	0	0	0	0	0	0	0	0	0	0	0	0	0	0	0	0	0	0	0	0	0	0	0	0	0	0
SRR3102578	CDI	Illumina	V4	United States	Training dataset 26	0	0	0	0	0	0	0	0	0	0	0	0	0	0	0	0	0	0	0	0	0	0	0	0	0	0	0	0	0	0	0	0	0	0	0	0	0	0	0	0	0	0	0	0
SRR3102579	CDI	Illumina	V4	United States	Training dataset 26	0	0	0	0	0	0	0	0	0	0	0	0	0	0	0	0	0	0	0	0	0	0	0	0	0	0	0	0	0	0	0	0	0	0	0	0	0	0	0	0	0	0	0	0
SRR3102580	CDI	Illumina	V4	United States	Training dataset 26	0	0	0	0	0	0	0	0	0	0	0	0	0	0	0	0	0	0	0	0	0	0	0	0	0	0	0	0	0	0	0	0	0	0	0	0	0	0	0	0	0	0	0	0
SRR3102581	CDI	Illumina	V4	United States	Training dataset 26	0	0	0	0	0	0	0	0	0	0	0	0	0	0	0	0	0	0	0	0	0	0	0	0	0	0	0	0	0	0	0	0	0	0	0	0	0	0	0	0	0	0	0	0
SRR3102582	CDI	Illumina	V4	United States	Training dataset 26	0	0	0	0	0	0	0	0	0	0	0	0	0	0	0	0	0	0	0	0	0	0	0	0	0	0	0	0	0	0	0	0	0	0	0	0	0	0	0	0	0	0	0	0
SRR3102583	CDI	Illumina	V4	United States	Training dataset 26	0	0	0	0	0	0	0	0	0	0	0	0	0	0	0	0	0	0	0	0	0	0	0	0	0	0	0	0	0	0	0	0	0	0	0	0	0	0	0	0	0	0	0	0
SRR3102584	CDI	Illumina	V4	United States	Training dataset 26	0	0	0	0	0	0	0	0	0	0	0	0	0	0	0	0	0	0	0	0	0	0	0	0	0	0	0	0	0	0	0	0	0	0	0	0	0	0	0	0	0	0	0	0
SRR3102585	CDI	Illumina	V4	United States	Training dataset 26	0	0	0	0	0	0	0	0	0	0	0	0	0	0	0	0	0	0	0	0	0	0	0	0	0	0	0	0	0	0	0	0	0	0	0	0	0	0	0	0	0	0	0	0
SRR3560207	CDI	Illumina	V4	United States	Training dataset 25	0	0	0	0	0	0	0	0	0	0	0	0	0	0	0	0	0	0	0	0	0	0	0	0	0	0	0	0	0	0	0	0	0	0	0	0	0	0	0	0	0	0	0	0
SRR3560208	CDI	Illumina	V4	United States	Training dataset 25	0	0	0	0	0	0	0	0	0	0	0	0	0	0	0	0	0	0	0	0	0	0	0	0	0	0	0	0	0	0	0	0	0	0	0	0	0	0	0	0	0	0	0	0
SRR3560209	CDI	Illumina	V4	United States	Training dataset 25	0	0	0	0	0	0	0	0	0	0	0	0	0	0	0	0	0	0	0	0	0	0	0	0	0	0	0	0	0	0	0	0	0	0	0	0	0	0	0	0	0	0	0	0
SRR3560210	CDI	Illumina	V4	United States	Training dataset 25	0	0	0	0	0	0	0	0	0	0	0	0	0	0	0	0	0	0	0	0	0	0	0	0	0	0	0	0	0	0	0	0	0	0	0	0	0	0	0	0	0	0	0	0
SRR3560211	CDI	Illumina	V4	United States	Training dataset 25	0	0	0	0	0	0	0	0	0	0	0	0	0	0	0	0	0	0	0	0	0	0	0	0	0	0	0	0	0	0	0	0	0	0	0	0	0	0	0	0	0	0	0	0
SRR3560220	CDI	Illumina	V4	United States	Training dataset 25	0	0	0	0	0	0	0	0	0	0	0	0	0	0	0	0	0	0	0	0	0	0	0	0	0	0	0	0	0	0	0	0	0	0	0	0	0	0	0	0	0	0	0	0
SRR3560223	CDI	Illumina	V4	United States	Training dataset 25	0	0	0	0	0	0	0	0	0	0	8.94999e-05	0	0	0	0	0	0	0	0	0	0	0	0	0	0	0	0	0	0	0	0	0	0	0	0	0	0	0	0	0	0	0	0	0
SRR3560224	CDI	Illumina	V4	United States	Training dataset 25	0	0	0	0	0	0	0	0	0	0	0.000148495	0	0	0	0	0	0	0	0	0	0	0	0	0	0	0	0	0	0	0	0	0	0	0	0	0	0	0	0	0	0	0	0	0
SRR3560225	CDI	Illumina	V4	United States	Training dataset 25	0	0	0	0	0	0	0	0	0	0	0	0	0	0	0	0	0	0	0	0	0	0	0	0	0	0	0	0	0	0	0	0	0	0	0	0	0	0	0	0	0	0	0	0
SRR3560226	CDI	Illumina	V4	United States	Training dataset 25	0	0	0	0	0	0	0	0	0	0	0	0	0	0	0	0	0	0	0	0	0	0	0	0	0	0	0	0	0	0	0	0	0	0	0	0	0	0	0	0	0	0	0	0
SRR3560227	CDI	Illumina	V4	United States	Training dataset 25	0	0	0	0	0	0	0	0	0	0	2.28999e-05	0	0	0	0	0	0	0	0	0	0	0	0	0	0	0	0	0	0	0	0	0	0	0	0	0	0	0	0	0	0	0	0	0
SRR3560228	CDI	Illumina	V4	United States	Training dataset 25	0	0	0	0	0	0	0	0	0	0	0	0	0	0	0	0	0	0	0	0	0	0	0	0	0	0	0	0	0	0	0	0	0	0	0	0	0	0	0	0	0	0	0	0
SRR3560229	CDI	Illumina	V4	United States	Training dataset 25	0	0	0	0	0	0	0	0	0	0	0	0	0	0	0	0	0	0	0	0	0	0	0	0	0	0	0	0	0	0	0	0	0	0	0	0	0	0	0	0	0	0	0	0
SRR3560230	CDI	Illumina	V4	United States	Training dataset 25	0	0	0	0	0	0	0	0	0	0	0	0	0	0	0	0	0	0	0	0	0	0	0	0	0	0	0	0	0	0	0	0	0	0	0	0	0	0	0	0	0	0	0	0
SRR3560231	CDI	Illumina	V4	United States	Training dataset 25	0	0	0	0	0	0	0	0	0	0	0	0	0	0	0	0	0	0	0	0	0	0	0	0	0	0	0	0	0	0	0	0	0	0	0	0	0	0	0	0	0	0	0	0
SRR3560232	CDI	Illumina	V4	United States	Training dataset 25	0	0	0	0	0	0	0	0	0	0	0	0	0	0	0	0	0	0	0	0	0	0	0	0	0	0	0	0	0	0	0	0	0	0	0	0	0	0	0	0	0	0	0	0
SRR3560233	CDI	Illumina	V4	United States	Training dataset 25	0	0	0	0	0	0	0	0	0	0	0	0	0	0	0	0	0	0	0	0	0	0	0	0	0	0	0	0	0	0	0	0	0	0	0	0	0	0	0	0	0	0	0	0
SRR3560234	CDI	Illumina	V4	United States	Training dataset 25	0	0	0	0	0	0	0	0	0	0	0	0	0	0	0	0	0	0	0	0	0	0	0	0	0	0	0	0	0	0	0	0	0	0	0	0	0	0	0	0	0	0	0	0
SRR3560242	CDI	Illumina	V4	United States	Training dataset 25	0	0	0	0	0	0	0	0	0	0	7.64001e-05	0	0	0	0	0	0	0	0	0	0	0	0	0	0	0	0	0	0	0	0	0	0	0	0	0	0	0	0	0	0	0	0	0
SRR3560253	CDI	Illumina	V4	United States	Training dataset 25	0	0	0	0	0	0	0	0	0	0	0	0	0	0	0	0	0	0	0	0	0	0	0	0	0	0	0	0	0	0	0	0	0	0	0	0	0	0	0	0	0	0	0	0
SRR3560264	CDI	Illumina	V4	United States	Training dataset 25	0	0	0	0	0	0	0	0	0	0	0	0	0	0	0	4.67e-05	0	0	0	0	0	0	0	0	0	0	0	0	0	0	0	0	0	0	0	0	0	0	0	0	0	0	0	0
SRR3560275	CDI	Illumina	V4	United States	Training dataset 25	0	0	0	0	0	0	0	0	0	0	0	0	0	0	0	0	0	0	0	0	0	0	0	0	0	0	0	0	0	0	0	0	0	0	0	0	0	0	0	0	0	0	0	0
SRR3560286	CDI	Illumina	V4	United States	Training dataset 25	0	0	0	0	0	0	0	0	0	0	0	0	0	0	0	0	0	0	0	0	0	0	0	0	0	0	0	0	0	0	0	0	0	0	0	0	0	0	0	0	0	0	0	0
SRR3560297	CDI	Illumina	V4	United States	Training dataset 25	0	0	0	0	0	0	0	0	0	0	0	0	0	0	0	0	0	0	0	0	0	0	0	0	0	0	0	0	0	0	0	0	0	0	0	0	0	0	0	0	0	0	0	0
SRR3560308	CDI	Illumina	V4	United States	Training dataset 25	0	0	0	0	0	0	0	0	0	0	0	0	0	0	0	0	0	0	0	0	0	0	0	0	0	0	0	0	0	0	0	0	0	0	0	0	0	0	0	0	0	0	0	0
SRR3560327	CDI	Illumina	V4	United States	Training dataset 25	0	0	0	0	0	0	0	0	0	0	0	0	0	0	0	0	0	0	0	0	0	0	0	0	0	0	0	0	0	0	0	0	0	0	0	0	0	0	0	0	0	0	0	0
SRR3560328	CDI	Illumina	V4	United States	Training dataset 25	0	0	0	0	0	0	0	0	0	0	0	0	0	0	0	0	0	0	0	0	0	0	0	0	0	0	0	0	0	0	0	0	0	0	0	0	0	0	0	0	0	0	0	0
SRR3560339	CDI	Illumina	V4	United States	Training dataset 25	0	0	0	0	0	0	0	0	0	0	0	0	0	0	0	0	0	0	0	0	0	0	0	0	0	0	0	0	0	0	0	0	0	0	0	0	0	0	0	0	0	0	0	0
SRR3560350	CDI	Illumina	V4	United States	Training dataset 25	0	0	0	0	0	0	0	0	0	0	0	0	0	0	0	0	0	0	0	0	0	0	0	0	0	0	0	0	0	0	0	0	0	0	0	0	0	0	0	0	0	0	0	0
SRR3560361	CDI	Illumina	V4	United States	Training dataset 25	0	0	0	0	0	0	0	0	0	0	0	0	0	0	0	0	0	0	0	0	0	0	0	0	0	0	0	0	0	0	0	0	0	0	0	0	0	0	0	0	0	0	0	0
SRR3560372	CDI	Illumina	V4	United States	Training dataset 25	0	0	0	0	0	0	0	0	0	0	0	0	0	0	0	0	0	0	0	0	0	0	0	0	0	0	0	0	0	0	0	0	0	0	0	0	0	0	0	0	0	0	0	0
SRR3560421	CDI	Illumina	V4	United States	Training dataset 25	0	0	0	0	0	0	0	0	0	0	0	0	0	0	0	0	0	0	0	0	0	0	0	0	0	0	0	0	0	0	0	0	0	0	0	0	0	0	0	0	0	0	0	0
SRR3560472	CDI	Illumina	V4	United States	Training dataset 25	0	0	0	0	0	0	0	0	0	0	0	0	0	0	0	0	0	0	0	0	0	0	0	0	0	0	0	0	0	0	0	0	0	0	0	0	0	0	0	0	0	0	0	0
SRR3560499	CDI	Illumina	V4	United States	Training dataset 25	0	0	0	0	0	0	0	0	0	0	2.57e-05	0	0	0	0	0	0	0	0	0	0	0	0	0	0	0	0	0	0	0	0	0	0	0	0	0	0	0	0	0	0	0	0	0
SRR3560510	CDI	Illumina	V4	United States	Training dataset 25	0	0	0	0	0	0	0	0	0	0	0	0	0	0	0	0	0	0	0	0	0	0	0	0	0	0	0	0	0	0	0	0	0	0	0	0	0	0	0	0	0	0	0	0
SRR3560521	CDI	Illumina	V4	United States	Training dataset 25	0	0	0	0	0	0	0	0	0	0	0	0	0	0	0	0	0	0	0	0	0	0	0	0	0	0	0	0	0	0	0	0	0	0	0	0	0	0	0	0	0	0	0	0
SRR3560532	CDI	Illumina	V4	United States	Training dataset 25	0	0	0	0	0	0	0	0	0	0	0	0	0	0	0	0	0	0	0	0	0	0	0	0	0	0	0	0	0	0	0	0	0	0	0	0	0	0	0	0	0	0	0	0
SRR3560533	CDI	Illumina	V4	United States	Training dataset 25	0	0	0	0	0	0	0	0	0	0	0	0	2.66e-05	0	0	0	0	0	0	0	0	0	0	0	0	0	0	0	0	0	0	0	0	0	0	0	0	0	0	0	0	0	0	0
SRR3560544	CDI	Illumina	V4	United States	Training dataset 25	0	0	0	0	0	0	0	0	0	0	0	0	0	0	0	0	0	0	0	0	0	0	0	0	0	0	0	0	0	0	0	0	0	0	0	0	0	0	0	0	0	0	0	0
SRR3560555	CDI	Illumina	V4	United States	Training dataset 25	0	0	0	0	0	0	0	0	0	0	0	0	0	0	0	0	0	0	0	0	0	0	0	0	0	0	0	0	0	0	0	0	0	0	0	0	0	0	0	0	0	0	0	0
SRR3560563	CDI	Illumina	V4	United States	Training dataset 25	0	0	0	0	0	0	0	0	0	0	0	0	0	0	0	0	0	0	0	0	0	0	0	0	0	0	0	0	0	0	0	0	0	0	0	0	0	0	0	0	0	0	0	0
SRR3560564	CDI	Illumina	V4	United States	Training dataset 25	0	0	0	0	0	0	0	0	0	0	0	0	0	0	0	0	0	0	0	0	0	0	0	0	0	0	0	0	0	0	0	0	0	0	0	0	0	0	0	0	0	0	0	0
SRR3560565	CDI	Illumina	V4	United States	Training dataset 25	0	0	0	0	0	0	0	0	0	0	0	0	0	0	0	0	0	0	0	0	0	0	0	0	0	0	0	0	0	0	0	0	0	0	0	0	0	0	0	0	0	0	0	0
SRR3560566	CDI	Illumina	V4	United States	Training dataset 25	0	0	0	0	0	0	0	0	0	0	0	0	0	0	0	0	0	0	0	0	0	0	0	0	0	0	0	0	0	0	0	0	0	0	0	0	0	0	0	0	0	0	0	0
SRR3560567	CDI	Illumina	V4	United States	Training dataset 25	0	0	0	0	0	0	0	0	0	0	2.71e-05	0	0	0	0	0	0	0	0	0	0	0	0	0	0	0	0	0	0	0	0	0	0	0	0	0	0	0	0	0	0	0	0	0
SRR3560568	CDI	Illumina	V4	United States	Training dataset 25	0	0	0	0	0	0	0	0	0	0	0	0	0	0	0	0	0	0	0	0	0	0	0	0	0	0	0	0	0	0	0	0	0	0	0	0	0	0	0	0	0	0	0	0
SRR3560569	CDI	Illumina	V4	United States	Training dataset 25	0	0	0	0	0	0	0	0	0	0	0	0	0	0	0	0	0	0	0	0	0	0	0	0	0	0	0	0	0	0	0	0	0	0	0	0	0	0	0	0	0	0	0	0
SRR3560570	CDI	Illumina	V4	United States	Training dataset 25	0	0	0	0	0	0	0	0	0	0	0	0	0	0	0	0	0	0	0	0	0	0	0	0	0	0	0	0	0	0	0	0	0	0	0	0	0	0	0	0	0	0	0	0
SRR3560571	CDI	Illumina	V4	United States	Training dataset 25	0	0	0	0	0	0	0	0	0	0	0	0	0	0	0	0	0	0	0	0	0	0	0	0	0	0	0	0	0	0	0	0	0	0	0	0	0	0	0	0	0	0	0	0
SRR3560572	CDI	Illumina	V4	United States	Training dataset 25	0	0	0	0	0	0	0	0	0	0	0	0	0	0	0	0	0	0	0	0	0	0	0	0	0	0	0	0	0	0	0	0	0	0	0	0	0	0	0	0	0	0	0	0
SRR3560573	CDI	Illumina	V4	United States	Training dataset 25	0	0	0	0	0	0	0	0	0	0	0	0	0	0	0	0	0	0	0	0	0	0	0	0	0	0	0	0	0	0	0	0	0	0	0	0	0	0	0	0	0	0	0	0
SRR3560574	CDI	Illumina	V4	United States	Training dataset 25	0	0	0	0	0	0	0	0	0	0	0	0	0	0	0	0	0	0	0	0	0	0	0	0	0	0	0	0	0	0	0	0	0	0	0	0	0	0	0	0	0	0	0	0
SRR3560575	CDI	Illumina	V4	United States	Training dataset 25	0	0	0	0	0	0	0	0	0	0	0	0	0	0	0	0	0	0	0	0	0	0	0	0	0	0	0	0	0	0	0	0	0	0	0	0	0	0	0	0	0	0	0	0
SRR3560576	CDI	Illumina	V4	United States	Training dataset 25	0	0	0	0	0	0	0	0	0	0	0	0	0	0	0	0	0	0	0	0	0	0	0	0	0	0	0	0	0	0	0	0	0	0	0	0	0	0	0	0	0	0	0	0
SRR3560577	CDI	Illumina	V4	United States	Training dataset 25	0	0	0	0	0	0	0	0	0	0	0	0	0	0	0	0	0	0	0	0	0	0	0	0	0	0	0	0	0	0	0	0	0	0	0	0	0	0	0	0	0	0	0	0
SRR3560578	CDI	Illumina	V4	United States	Training dataset 25	0	0	0	0	0	0	0	0	0	0	0	0	0	0	0	0	0	0	0	0	0	0	0	0	0	0	0	0	0	0	0	0	0	0	0	0	0	0	0	0	0	0	0	0
SRR3560579	CDI	Illumina	V4	United States	Training dataset 25	0	0	0	0	0	0	0	0	0	0	0	0	0	0	0	0	0	0	0	0	0	0	0	0	0	0	0	0	0	0	0	0	0	0	0	0	0	0	0	0	0	0	0	0
SRR3560581	CDI	Illumina	V4	United States	Training dataset 25	0	0	0	0	0	0	0	0	0	0	0	0	0	0	0	0	0	0	0	0	0	0	0	0	0	0	0	0	0	0	0	0	0	0	0	0	0	0	0	0	0	0	0	0
SRR3560592	CDI	Illumina	V4	United States	Training dataset 25	0	0	0	0	0	0	0	0	0	0	0	0	0	0	0	0	0	0	0	0	0	0	0	0	0	0	0	0	0	0	0	0	0	0	0	0	0	0	0	0	0	0	0	0
SRR3560596	CDI	Illumina	V4	United States	Training dataset 25	0	0	0	0	0	0	0	0	0	0	0	0	0	0	0	0	0	0	0	0	0	0	0	0	0	0	0	0	0	0	0	0	0	0	0	0	0	0	0	0	0	0	0	0
SRR3560597	CDI	Illumina	V4	United States	Training dataset 25	0	0	0	0	0	0	0	0	0	0	0	0	0	0	0	0	0	0	0	0	0	0	0	0	0	0	0	0	0	0	0	0	0	0	0	0	0	0	0	0	0	0	0	0
SRR3560598	CDI	Illumina	V4	United States	Training dataset 25	0	0	0	0	0	0	0	0	0	0	0	0	0	0	0	0	0	0	0	0	0	0	0	0	0	0	0	0	0	0	0	0	0	0	0	0	0	0	0	0	0	0	0	0
SRR3560599	CDI	Illumina	V4	United States	Training dataset 25	0	0	0	0	0	0	0	0	0	0	0	0	0	0	0	0	0	0	0	0	0	0	0	0	0	0	0	0	0	0	0	0	0	0	0	0	0	0	0	0	0	0	0	0
SRR3560600	CDI	Illumina	V4	United States	Training dataset 25	0	0	0	0	0	0	0	0	0	0	0	0	0	0	0	0	0	0	0	0	0	0	0	0	0	0	0	0	0	0	0	0	0	0	0	0	0	0	0	0	0	0	0	0
SRR3560601	CDI	Illumina	V4	United States	Training dataset 25	0	0	0	0	0	0	0	0	0	0	0	0	0	0	0	0	0	0	0	0	0	0	0	0	0	0	0	0	0	0	0	0	0	0	0	0	0	0	0	0	0	0	0	0
SRR3560602	CDI	Illumina	V4	United States	Training dataset 25	0	0	0	0	0	0	0	0	0	0	0	0	0	0	0	0	0	0	0	0	0	0	0	0	0	0	0	0	0	0	0	0	0	0	0	0	0	0	0	0	0	0	0	0
SRR3560603	CDI	Illumina	V4	United States	Training dataset 25	0	0	0	0	0	0	0	0	0	0	0	0	0	0	0	0	0	0	0	0	0	0	0	0	0	0	0	0	0	0	0	0	0	0	0	0	0	0	0	0	0	0	0	0
SRR3560604	CDI	Illumina	V4	United States	Training dataset 25	0	0	0	0	0	0	0	0	0	0	0	0	0	0	0	0	0	0	0	0	0	0	0	0	0	0	0	0	0	0	0	0	0	0	0	0	0	0	0	0	0	0	0	0
SRR3560605	CDI	Illumina	V4	United States	Training dataset 25	0	0	0	0	0	0	0	0	0	0	0	0	0	0	0	0	0	0	0	0	0	0	0	0	0	0	0	0	0	0	0	0	0	0	0	0	0	0	0	0	0	0	0	0
SRR3560606	CDI	Illumina	V4	United States	Training dataset 25	0	0	0	0	0	0	0	0	0	0	0	0	0	0	0	0	0	0	0	0	0	0	0	0	0	0	0	0	0	0	0	0	0	0	0	0	0	0	0	0	0	0	0	0
SRR3560607	CDI	Illumina	V4	United States	Training dataset 25	0	0	0	0	0	0	0	0	0	0	2.17e-05	0	0	0	0	0	0	0	0	0	0	0	0	0	0	0	0	0	0	0	0	0	0	0	0	0	0	0	0	0	0	0	0	0
SRR3560608	CDI	Illumina	V4	United States	Training dataset 25	0	0	0	0	0	0	0	0	0	0	0	0	0	0	0	0	0	0	0	0	0	0	0	0	0	0	0	0	0	0	0	0	0	0	0	0	0	0	0	0	0	0	0	0
SRR3560609	CDI	Illumina	V4	United States	Training dataset 25	0	0	0	0	0	0	0	0	0	0	0.00262813	0	0.000154595	0	0	0	0	0	0	0	0	0	0	0	0	0	0	0	0	0	0	0	0	0	0	0	0	0	0	0	0	0	0	0
SRR3560610	CDI	Illumina	V4	United States	Training dataset 25	0	0	0	0	0	0	0	0	0	0	0	0	0	0	0	0	0	0	0	0	0	0	0	0	0	0	0	0	0	0	0	0	0	0	0	0	0	0	0	0	0	0	0	0
SRR3560611	CDI	Illumina	V4	United States	Training dataset 25	0	0	0	0	0	0	0	0	0	0	0	0	0	0	0	0	0	0	0	0	0	0	0	0	0	0	0	0	0	0	0	0	0	0	0	0	0	0	0	0	0	0	0	0
SRR3560612	CDI	Illumina	V4	United States	Training dataset 25	0	0	0	0	0	0	0	0	0	0	0	0	0	0	0	0	0	0	0	0	0	0	0	0	0	0	0	0	0	0	0	0	0	0	0	0	0	0	0	0	0	0	0	0
SRR3560613	CDI	Illumina	V4	United States	Training dataset 25	0	0	0	0	0	0	0	0	0	0	0	0	0	0	0	0	0	0	0	0	0	0	0	0	0	0	0	0	0	0	0	0	0	0	0	0	0	0	0	0	0	0	0	0
SRR3560614	CDI	Illumina	V4	United States	Training dataset 25	0	0	0	0	0	0	0	0	0	0	0	0	0	0	0	0	0	0	0	0	0	0	0	0	0	0	0	0	0	0	0	0	0	0	0	0	0	0	0	0	0	0	0	0
SRR3560625	CDI	Illumina	V4	United States	Training dataset 25	0	0	0	0	0	0	0	0	0	0	0	0	0	0	0	0	0	0	0	0	0	0	0	0	0	0	0	0	0	0	0	0	0	0	0	0	0	0	0	0	0	0	0	0
SRR3560631	CDI	Illumina	V4	United States	Training dataset 25	0	0	0	0	0	0	0	0	0	0	0	0	0	0	0	0	0	0	0	0	0	0	0	0	0	0	0	0	0	0	0	0	0	0	0	0	0	0	0	0	0	0	0	0
SRR3560632	CDI	Illumina	V4	United States	Training dataset 25	0	0	0	0	0	0	0	0	0	0	0	0	0	0	0	0	0	0	0	0	0	0	0	0	0	0	0	0	0	0	0	0	0	0	0	0	0	0	0	0	0	0	0	0
SRR3560633	CDI	Illumina	V4	United States	Training dataset 25	0	0	0	0	0	0	0	0	0	0	0	0	0	0	0	0	0	0	0	0	0	0	0	0	0	0	0	0	0	0	0	0	0	0	0	0	0	0	0	0	0	0	0	0
SRR3560634	CDI	Illumina	V4	United States	Training dataset 25	0	0	0	0	0	0	0	0	0	0	0	0	0	0	0	0	0	0	0	0	0	0	0	0	0	0	0	0	0	0	0	0	0	0	0	0	0	0	0	0	0	0	0	0
SRR3560635	CDI	Illumina	V4	United States	Training dataset 25	0	0	0	0	0	0	0	0	0	0	0.0107648	0	0.000914655	0.000633222	0	0	0	0	0	0	0.000914655	0	0	0	0	0	0	0	0	0	0	0	0	0	0	0	0	0	0	0	0	0	0	0
SRR4206564	CDI	Illumina	V4	United States	Training dataset 24	0	0	0	0	0	0	0	0	0	0	0	0	0	0	0	0	0	0	0	0	0	0	0	0	0	0	0	0	0	0	0	0	0	0	0	0	0	0	0	0	0	0	0	0
SRR4206566	CDI	Illumina	V4	United States	Training dataset 24	0	0	0	0	0	0	0	0	0	0	0	0	0	0	0	0	0	0	0	0	0	0	0	0	0	0	0	0	0	0	0	0	0	0	0	0	0	0	0	0	0	0	0	0
SRR4206567	CDI	Illumina	V4	United States	Training dataset 24	0	0	0	0	0	0	0	0	0	0	0	0	0	0	0	0	0	0	0	0	0	0	0	0	0	0	0	0	0	0	0	0	0	0	0	0	0	0	0	0	0	0	0	0
SRR4206568	CDI	Illumina	V4	United States	Training dataset 24	0	0	0	0	0	0	0	0	0	0	0	0	0	0	0	0	0	0	0	0	0	0	0	0	0	0	0	0	0	0	0	0	0	0	0	0	0	0	0	0	0	0	0	0
SRR4206569	CDI	Illumina	V4	United States	Training dataset 24	0	0	0	0	0	0	0	0	0	0	0	0	0	0	0	0	0	0	0	0	0	0	0	0	0	0	0	0	0	0	0	0	0	0	0	0	0	0	0	0	0	0	0	0
SRR4206570	CDI	Illumina	V4	United States	Training dataset 24	0	0	0	0	0	0	0	0	0	0	0	0	0	0	0	0	0	0	0	0	0	0	0	0	0	0	0	0	0	0	0	0	0	0	0	0	0	0	0	0	0	0	0	0
SRR4206571	CDI	Illumina	V4	United States	Training dataset 24	0	0	0	0	0	0	0	0	0	0	0	0	0	0	0	0	0	0	0	0	0	0	0	0	0	0	0	0	0	0	0	0	0	0	0	0	0	0	0	0	0	0	0	0
SRR4206573	CDI	Illumina	V4	United States	Training dataset 24	0	0	0	0	0	0	0	0	0	0	0	0	0	0	0	0	0	0	0	0	0	0	0	0	0	0	0	0	0	0	0	0	0	0	0	0	0	0	0	0	0	0	0	0
SRR4206574	CDI	Illumina	V4	United States	Training dataset 24	0	0	0	0	0	0	0	0	0	0	0	0	0	0	0	0	0	0	0	0	0	0	0	0	0	0	0	0	0	0	0	0	0	0	0	0	0	0	0	0	0	0	0	0
SRR4206575	CDI	Illumina	V4	United States	Training dataset 24	0	0	0	0	0	0	0	0	0	0	0	0	0	0	0	0	0	0	0	0	0	0	0	0	0	0	0	0	0	0	0	0	0	0	0	0	0	0	0	0	0	0	0	0
SRR4206576	CDI	Illumina	V4	United States	Training dataset 24	0	0	0	0	0	0	0	0	0	0	0	0	0	0	0	0	0	0	0	0	0	0	0	0	0	0	0	0	0	0	0	0	0	0	0	0	0	0	0	0	0	0	0	0
SRR4206577	CDI	Illumina	V4	United States	Training dataset 24	0	0	0	0	0	0	0	0	0	0	0	0	0	0	0	0	0	0	0	0	0	0	0	0	0	0	0	0	0	0	0	0	0	0	0	0	0	0	0	0	0	0	0	0
SRR4206578	CDI	Illumina	V4	United States	Training dataset 24	0	0	0	0	0	0	0	0	0	0	0	0	0	0	0	0	0	0	0	0	0	0	0	0	0	0	0	0	0	0	0	0	0	0	0	0	0	0	0	0	0	0	0	0
SRR4206579	CDI	Illumina	V4	United States	Training dataset 24	0	0	0	0	0	0	0	0	0	0	0	0	0	0	0	0	0	0	0	0	0	0	0	0	0	0	0	0	0	0	0	0	0	0	0	0	0	0	0	0	0	0	0	0
SRR4206580	CDI	Illumina	V4	United States	Training dataset 24	0	0	0	0	0	0	0	0	0	0	0	0	0	0	0	0	0	0	0	0	0	0	0	0	0	0	0	0	0	0	0	0	0	0	0	0	0	0	0	0	0	0	0	0
SRR4206581	CDI	Illumina	V4	United States	Training dataset 24	0	0	0	0	0	0	0	0	0	0	0	0	0	0	0	0	0	0	0	0	0	0	0	0	0	0	0	0	0	0	0	0	0	0	0	0	0	0	0	0	0	0	0	0
SRR4206582	CDI	Illumina	V4	United States	Training dataset 24	0	0	0	0	0	0	0	0	0	0	0	0	0	0	0	0	0	0	0	0	0	0	0	0	0	0	0	0	0	0	0	0	0	0	0	0	0	0	0	0	0	0	0	0
SRR4206583	CDI	Illumina	V4	United States	Training dataset 24	0	0	0	0	0	0	0	0	0	0	0	0	0	0	0	0	0	0	0	0	0	0	0	0	0	0	0	0	0	0	0	0	0	0	0	0	0	0	0	0	0	0	0	0
SRR4209537	CDI	Illumina	V4	United States	Training dataset 24	0	0	0	0	0	0	0	0	0	0	0	0	0	0	0	0	0	0	0	0	0	0	0	0	0	0	0	0	0	0	0	0	0	0	0	0	0	0	0	0	0	0	0	0
SRR4209538	CDI	Illumina	V4	United States	Training dataset 24	0	0	0	0	0	0	0	0	0	0	0	0	0	0	0	0	0	0	0	0	0	0	0	0	0	0	0	0	0	0	0	0	0	0	0	0	0	0	0	0	0	0	0	0
SRR4209539	CDI	Illumina	V4	United States	Training dataset 24	0	0	0	0	0	0	0	0	0	0	0	0	0	0	0	0	0	0	0	0	0	0	0	0	0	0	0	0	0	0	0	0	0	0	0	0	0	0	0	0	0	0	0	0
SRR4209540	CDI	Illumina	V4	United States	Training dataset 24	0	0	0	0	0	0	0	0	0	0	0	0	0	0	0	0	0	0	0	0	0	0	0	0	0	0	0	0	0	0	0	0	0	0	0	0	0	0	0	0	0	0	0	0
SRR4209541	CDI	Illumina	V4	United States	Training dataset 24	0	0	0	0	0	0	0	0	0	0	0	0	0	0	0	0	0	0	0	0	0	0	0	0	0	0	0	0	0	0	0	0	0	0	0	0	0	0	0	0	0	0	0	0
SRR4209542	CDI	Illumina	V4	United States	Training dataset 24	0	0	0	0	0	0	0	0	0	0	0	0	0	0	0	0	0	0	0	0	0	0	0	0	0	0	0	0	0	0	0	0	0	0	0	0	0	0	0	0	0	0	0	0
SRR4209543	CDI	Illumina	V4	United States	Training dataset 24	0	0	0	0	0	0	0	0	0	0	0	0	0	0	0	0	0	0	0	0	0	0	0	0	0	0	0	0	0	0	0	0	0	0	0	0	0	0	0	0	0	0	0	0
SRR4209544	CDI	Illumina	V4	United States	Training dataset 24	0	0	0	0	0	0	0	0	0	0	0	0	0	0	0	0	0	0	0	0	0	0	0	0	0	0	0	0	0	0	0	0	0	0	0	0	0	0	0	0	0	0	0	0
SRR4209545	CDI	Illumina	V4	United States	Training dataset 24	0	0	0	0	0	0	0	0	0	0	0	0	0	0	0	0	0	0	0	0	0	0	0	0	0	0	0	0	0	0	0	0	0	0	0	0	0	0	0	0	0	0	0	0
SRR4209546	CDI	Illumina	V4	United States	Training dataset 24	0	0	0	0	0	0	0	0	0	0	0	0	0	0	0	0	0	0	0	0	0	0	0	0	0	0	0	0	0	0	0	0	0	0	0	0	0	0	0	0	0	0	0	0
SRR4209547	CDI	Illumina	V4	United States	Training dataset 24	0	0	0	0	0	0	0	0	0	0	0	0	0	0	0	0	0	0	0	0	0	0	0	0	0	0	0	0	0	0	0	0	0	0	0	0	0	0	0	0	0	0	0	0
SRR4209548	CDI	Illumina	V4	United States	Training dataset 24	0	0	0	0	0	0	0	0	0	0	0	0	0	0	0	0	0	0	0	0	0	0	0	0	0	0	0	0	0	0	0	0	0	0	0	0	0	0	0	0	0	0	0	0
SRR4209549	CDI	Illumina	V4	United States	Training dataset 24	0	0	0	0	0	0	0	0	0	0	0	0	0	0	0	0	0	0	0	0	0	0	0	0	0	0	0	0	0	0	0	0	0	0	0	0	0	0	0	0	0	0	0	0
SRR4209550	CDI	Illumina	V4	United States	Training dataset 24	0	0	0	0	0	0	0	0	0	0	0	0	0	0	0	0	0	0	0	0	0	0	0	0	0	0	0	0	0	0	0	0	0	0	0	0	0	0	0	0	0	0	0	0
SRR4209551	CDI	Illumina	V4	United States	Training dataset 24	0	0	0	0	0	0	0	0	0	0	0	0	0	0	0	0	0	0	0	0	0	0	0	0	0	0	0	0	0	0	0	0	0	0	0	0	0	0	0	0	0	0	0	0
SRR4209552	CDI	Illumina	V4	United States	Training dataset 24	0	0	0	0	0	0	0	0	0	0	0.00150979	0	0.000260308	0	0	0	0	0	0	0	0	0	0	0	0	0	0	0	0	0	0	0	0	0	0	0	0	0	0	0	0	0	0	0
SRR4209553	CDI	Illumina	V4	United States	Training dataset 24	0	0	0	0	0	0	0	0	0	0	0	0	0	0	0	0	0	0	0	0	0	0	0	0	0	0	0	0	0	0	0	0	0	0	0	0	0	0	0	0	0	0	0	0
SRR4209554	CDI	Illumina	V4	United States	Training dataset 24	0	0	0	0	0	0	0	0	0	0	0	0	0	0	0	0	0	0	0	0	0	0	0	0	0	0	0	0	0	0	0	0	0	0	0	0	0	0	0	0	0	0	0	0
SRR4209555	CDI	Illumina	V4	United States	Training dataset 24	0	0	0	0	0	0	0	0	0	0	0	0	0	0	0	0	0	0	0	0	0	0	0	0	0	0	0	0	0	0	0	0	0	0	0	0	0	0	0	0	0	0	0	0
SRR4209556	CDI	Illumina	V4	United States	Training dataset 24	0	0	0	0	0	0	0	0	0	0	0	0	0	0	0	0	0	0	0	0	0	0	0	0	0	0	0	0	0	0	0	0	0	0	0	0	0	0	0	0	0	0	0	0
SRR4209557	CDI	Illumina	V4	United States	Training dataset 24	0	0	0	0	0	0	0	0	0	0	0	0	0	0	0	0	0	0	0	0	0	0	0	0	0	0	0	0	0	0	0	0	0	0	0	0	0	0	0	0	0	0	0	0
SRR4209558	CDI	Illumina	V4	United States	Training dataset 24	0	0	0	0	0	0	0	0	0	0	0	0	0	0	0	0	0	0	0	0	0	0	0	0	0	0	0	0	0	0	0	0	0	0	0	0	0	0	0	0	0	0	0	0
SRR4209559	CDI	Illumina	V4	United States	Training dataset 24	0	0	0	0	0	0	0	0	0	0	0	0	0	0	0	0	0	0	0	0	0	0	0	0	0	0	0	0	0	0	0	0	0	0	0	0	0	0	0	0	0	0	0	0
SRR4209560	CDI	Illumina	V4	United States	Training dataset 24	0	0	0	0	0	0	0	0	0	0	0	0	0	0	0	0	0	0	0	0	0	0	0	0	0	0	0	0	0	0	0	0	0	0	0	0	0	0	0	0	0	0	0	0
SRR4209561	CDI	Illumina	V4	United States	Training dataset 24	0	0	0	0	0	0	0	0	0	0	0	0	0	0	0	0	0	0	0	0	0	0	0	0	0	0	0	0	0	0	0	0	0	0	0	0	0	0	0	0	0	0	0	0
SRR4209562	CDI	Illumina	V4	United States	Training dataset 24	0	0	0	0	0	0	0	0	0	0	0	0	0	0	0	0	0	0	0	0	0	0	0	0	0	0	0	0	0	0	0	0	0	0	0	0	0	0	0	0	0	0	0	0
SRR4209563	CDI	Illumina	V4	United States	Training dataset 24	0	0	0	0	0	0	0	0	0	0	0	0	0	0	0	0	0	0	0	0	0	0	0	0	0	0	0	0	0	0	0	0	0	0	0	0	0	0	0	0	0	0	0	0
SRR4209564	CDI	Illumina	V4	United States	Training dataset 24	0	0	0	0	0	0	0	0	0	0	0	0	0	0	0	0	0	0	0	0	0	0	0	0	0	0	0	0	0	0	0	0	0	0	0	0	0	0	0	0	0	0	0	0
SRR4209565	CDI	Illumina	V4	United States	Training dataset 24	0	0	0	0	0	0	0	0	0	0	0	0	0	0	0	0	0	0	0	0	0	0	0	0	0	0	0	0	0	0	0	0	0	0	0	0	0	0	0	0	0	0	0	0
SRR4209566	CDI	Illumina	V4	United States	Training dataset 24	0	0	0	0	0	0	0	0	0	0	0	0	0	0	0	0	0	0	0	0	0	0	0	0	0	0	0	0	0	0	0	0	0	0	0	0	0	0	0	0	0	0	0	0
SRR4209567	CDI	Illumina	V4	United States	Training dataset 24	0	0	0	0	0	0	0	0	0	0	0.0129683	0	0.00144538	0	0	0	0	0	0	0	0	0	0	0	0	0	0	0	0	0	0	0	0	0	0	0	0	0	0	0	0	0	0	0
SRR4209568	CDI	Illumina	V4	United States	Training dataset 24	0	0	0	0	0	0	0	0	0	0	0	0	0	0	0	0	0	0	0	0	0	0	0	0	0	0	0	0	0	0	0	0	0	0	0	0	0	0	0	0	0	0	0	0
SRR4209569	CDI	Illumina	V4	United States	Training dataset 24	0	0	0	0	0	0	0	0	0	0	0	0	0	0	0	0	0	0	0	0	0	0	0	0	0	0	0	0	0	0	0	0	0	0	0	0	0	0	0	0	0	0	0	0
SRR4209570	CDI	Illumina	V4	United States	Training dataset 24	0	0	0	0	0	0	0	0	0	0	0	0	0	0	0	0	0	0	0	0	0	0	0	0	0	0	0	0	0	0	0	0	0	0	0	0	0	0	0	0	0	0	0	0
SRR4209571	CDI	Illumina	V4	United States	Training dataset 24	0	0	0	0	0	0	0	0	0	0	0	0	0	0	0	0	0	0	0	0	0	0	0	0	0	0	0	0	0	0	0	0	0	0	0	0	0	0	0	0	0	0	0	0
SRR4209572	CDI	Illumina	V4	United States	Training dataset 24	0	0	0	0	0	0	0	0	0	0	0	0	0	0	0	0	0	0	0	0	0	0	0	0	0	0	0	0	0	0	0	0	0	0	0	0	0	0	0	0	0	0	0	0
SRR4209573	CDI	Illumina	V4	United States	Training dataset 24	0	0	0	0	0	0	0	0	0	0	0	0	0	0	0	0	0	0	0	0	0	0	0	0	0	0	0	0	0	0	0	0	0	0	0	0	0	0	0	0	0	0	0	0
SRR4209574	CDI	Illumina	V4	United States	Training dataset 24	0	0	0	0	0	0	0	0	0	0	0	0	0	0	0	0	0	0	0	0	0	0	0	0	0	0	0	0	0	0	0	0	0	0	0	0	0	0	0	0	0	0	0	0
SRR4209575	CDI	Illumina	V4	United States	Training dataset 24	0	0	0	0	0	0	0	0	0	0	0	0	0	0	0	0	0	0	0	0	0	0	0	0	0	0	0	0	0	0	0	0	0	0	0	0	0	0	0	0	0	0	0	0
SRR4209576	CDI	Illumina	V4	United States	Training dataset 24	0	0	0	0	0	0	0	0	0	0	0	0	0	0	0	0	0	0	0	0	0	0	0	0	0	0	0	0	0	0	0	0	0	0	0	0	0	0	0	0	0	0	0	0
SRR4209577	CDI	Illumina	V4	United States	Training dataset 24	0	0	0	0	0	0	0	0	0	0	0	0	0	0	0	0	0	0	0	0	0	0	0	0	0	0	0	0	0	0	0	0	0	0	0	0	0	0	0	0	0	0	0	0
SRR4209578	CDI	Illumina	V4	United States	Training dataset 24	0	0	0	0	0	0	0	0	0	0	0	0	0	0	0	0	0	0	0	0	0	0	0	0	0	0	0	0	0	0	0	0	0	0	0	0	0	0	0	0	0	0	0	0
SRR4209579	CDI	Illumina	V4	United States	Training dataset 24	0	0	0	0	0	0	0	0	0	0	0	0	0	0	0	0	0	0	0	0	0	0	0	0	0	0	0	0	0	0	0	0	0	0	0	0	0	0	0	0	0	0	0	0
SRR4209580	CDI	Illumina	V4	United States	Training dataset 24	0	0	0	0	0	0	0	0	0	0	0	0	0	0	0	0	0	0	0	0	0	0	0	0	0	0	0	0	0	0	0	0	0	0	0	0	0	0	0	0	0	0	0	0
SRR4209581	CDI	Illumina	V4	United States	Training dataset 24	0	0	0	0	0	0	0	0	0	0	0	0	0	0	0	0	0	0	0	0	0	0	0	0	0	0	0	0	0	0	0	0	0	0	0	0	0	0	0	0	0	0	0	0
SRR4209582	CDI	Illumina	V4	United States	Training dataset 24	0	0	0	0	0	0	0	0	0	0	0	0	0	0	0	0	0	0	0	0	0	0	0	0	0	0	0	0	0	0	0	0	0	0	0	0	0	0	0	0	0	0	0	0
SRR4209583	CDI	Illumina	V4	United States	Training dataset 24	0	0	0	0	0	0	0	0	0	0	0	0	0	0	0	0	0	0	0	0	0	0	0	0	0	0	0	0	0	0	0	0	0	0	0	0	0	0	0	0	0	0	0	0
SRR4209584	CDI	Illumina	V4	United States	Training dataset 24	0	0	0	0	0	0	0	0	0	0	0	0	0	0	0	0	0	0	0	0	0	0	0	0	0	0	0	0	0	0	0	0	0	0	0	0	0	0	0	0	0	0	0	0
SRR4209585	CDI	Illumina	V4	United States	Training dataset 24	0	0	0	0	0	0	0	0	0	0	0	0	2.16e-05	0	0	0	0	0	0	0	0	0	0	0	0	0	0	0	0	0	0	0	0	0	0	0	0	0	0	0	0	0	0	0
SRR4209586	CDI	Illumina	V4	United States	Training dataset 24	0	0	0	0	0	0	0	0	0	0	0	0	0	0	0	0	0	0	0	0	0	0	0	0	0	0	0	0	0	0	0	0	0	0	0	0	0	0	0	0	0	0	0	0
SRR4209587	CDI	Illumina	V4	United States	Training dataset 24	0	0	0	0	0	0	0	0	0	0	0	0	0	0	0	0	0	0	0	0	0	0	0	0	0	0	0	0	0	0	0	0	0	0	0	0	0	0	0	0	0	0	0	0
SRR4209588	CDI	Illumina	V4	United States	Training dataset 24	0	0	0	0	0	0	0	0	0	0	0	0	0	0	0	0	0	0	0	0	0	0	0	0	0	0	0	0	0	0	0	0	0	0	0	0	0	0	0	0	0	0	0	0
SRR4209589	CDI	Illumina	V4	United States	Training dataset 24	0	0	0	0	0	0	0	0	0	0	0	0	0	0	0	0	0	0	0	0	0	0	0	0	0	0	0	0	0	0	0	0	0	0	0	0	0	0	0	0	0	0	0	0
SRR4209590	CDI	Illumina	V4	United States	Training dataset 24	0	0	0	0	0	0	0	0	0	0	0	0	0	0	0	0	0	0	0	0	0	0	0	0	0	0	0	0	0	0	0	0	0	0	0	0	0	0	0	0	0	0	0	0
SRR4209591	CDI	Illumina	V4	United States	Training dataset 24	0	0	0	0	0	0	0	0	0	0	0	0	0	0	0	0	0	0	0	0	0	0	0	0	0	0	0	0	0	0	0	0	0	0	0	0	0	0	0	0	0	0	0	0
SRR4209592	CDI	Illumina	V4	United States	Training dataset 24	0	0	0	0	0	0	0	0	0	0	0	0	0	0	0	0	0	0	0	0	0	0	0	0	0	0	0	0	0	0	0	0	0	0	0	0	0	0	0	0	0	0	0	0
SRR4209593	CDI	Illumina	V4	United States	Training dataset 24	0	0	0	0	0	0	0	0	0	0	0	0	0	0	0	0	0	0	0	0	0	0	0	0	0	0	0	0	0	0	0	0	0	0	0	0	0	0	0	0	0	0	0	0
SRR4209594	CDI	Illumina	V4	United States	Training dataset 24	0	0	0	0	0	0	0	0	0	0	0	0	0	0	0	0	0	0	0	0	0	0	0	0	0	0	0	0	0	0	0	0	0	0	0	0	0	0	0	0	0	0	0	0
SRR4209595	CDI	Illumina	V4	United States	Training dataset 24	0	0	0	0	0	0	0	0	0	0	0	0	0	0	0	0	0	0	0	0	0	0	0	0	0	0	0	0	0	0	0	0	0	0	0	0	0	0	0	0	0	0	0	0
SRR4209596	CDI	Illumina	V4	United States	Training dataset 24	0	0	0	0	0	0	0	0	0	0	0	0	0	0	0	0	0	0	0	0	0	0	0	0	0	0	0	0	0	0	0	0	0	0	0	0	0	0	0	0	0	0	0	0
SRR4209597	CDI	Illumina	V4	United States	Training dataset 24	0	0	0	0	0	0	0	0	0	0	0	0	0	0	0	0	0	0	0	0	0	0	0	0	0	0	0	0	0	0	0	0	0	0	0	0	0	0	0	0	0	0	0	0
SRR4209598	CDI	Illumina	V4	United States	Training dataset 24	0	0	0	0	0	0	0	0	0	0	0	0	0	0	0	0	0	0	0	0	0	0	0	0	0	0	0	0	0	0	0	0	0	0	0	0	0	0	0	0	0	0	0	0
SRR4209599	CDI	Illumina	V4	United States	Training dataset 24	0	0	0	0	0	0	0	0	0	0	0	0	0	0	0	0	0	0	0	0	0	0	0	0	0	0	0	0	0	0	0	0	0	0	0	0	0	0	0	0	0	0	0	0
SRR4209600	CDI	Illumina	V4	United States	Training dataset 24	0	0	0	0	0	0	0	0	0	0	0	0	0	0	0	0	0	0	0	0	0	0	0	0	0	0	0	0	0	0	0	0	0	0	0	0	0	0	0	0	0	0	0	0
SRR4209601	CDI	Illumina	V4	United States	Training dataset 24	0	0	0	0	0	0	0	0	0	0	0	0	0	0	0	0	0	0	0	0	0	0	0	0	0	0	0	0	0	0	0	0	0	0	0	0	0	0	0	0	0	0	0	0
SRR4209602	CDI	Illumina	V4	United States	Training dataset 24	0	0	0	0	0	0	0	0	0	0	0	0	0	0	0	0	0	0	0	0	0	0	0	0	0	0	0	0	0	0	0	0	0	0	0	0	0	0	0	0	0	0	0	0
SRR4209603	CDI	Illumina	V4	United States	Training dataset 24	0	0	0	0	0	0	0	0	0	0	0	0	0	0	0	0	0	0	0	0	0	0	0	0	0	0	0	0	0	0	0	0	0	0	0	0	0	0	0	0	0	0	0	0
SRR4209604	CDI	Illumina	V4	United States	Training dataset 24	0	0	0	0	0	0	0	0	0	0	0	0	0	0	0	0	0	0	0	0	0	0	0	0	0	0	0	0	0	0	0	0	0	0	0	0	0	0	0	0	0	0	0	0
SRR4209605	CDI	Illumina	V4	United States	Training dataset 24	0	0	0	0	0	0	0	0	0	0	0	0	0	0	0	0	0	0	0	0	0	0	0	0	0	0	0	0	0	0	0	0	0	0	0	0	0	0	0	0	0	0	0	0
SRR4209606	CDI	Illumina	V4	United States	Training dataset 24	0	0	0	0	0	0	0	0	0	0	0	0	0	0	0	0	0	0	0	0	0	0	0	0	0	0	0	0	0	0	0	0	0	0	0	0	0	0	0	0	0	0	0	0
SRR947927	CDI	454	V1V3	United States	Training dataset 23	0	0	0	0	0	0	0	0	0	0	0	0	0	0	0	0	0	0	0	0	0	0	0	0	0	0	0	0	0	0	0	0	0	0	0	0	0	0	0	0	0	0	0	0
SRR947928	CDI	454	V1V3	United States	Training dataset 23	0	0	0	0	0	0	0	0	0	0	0	0	0	0	0	0	0	0	0	0	0	0	0	0	0	0	0	0	0	0	0	0	0	0	0	0	0	0	0	0	0	0	0	0
SRR947929	CDI	454	V1V3	United States	Training dataset 23	0	0	0	0	0	0	0	0	0	0	0	0	0	0	0	0	0	0	0	0	0	0	0	0	0	0	0	0	0	0	0	0	0	0	0	0	0	0	0	0	0	0	0	0
SRR947930	CDI	454	V1V3	United States	Training dataset 23	0	0	0	0	0	0	0	0	0	0	0	0	0	0	0	0	0	0	0	0	0	0	0	0	0	0	0	0	0	0	0	0	0	0	0	0	0	0	0	0	0	0	0	0
SRR947931	CDI	454	V1V3	United States	Training dataset 23	0	0	0	0	0	0	0	0	0	0	0	0	0	0	0	0	0	0	0	0	0	0	0	0	0	0	0	0	0	0	0	0	0	0	0	0	0	0	0	0	0	0	0	0
SRR947932	CDI	454	V1V3	United States	Training dataset 23	0	0	0	0	0	0	0	0	0	0	0	0	0	0	0	0	0	0	0	0	0	0	0	0	0	0	0	0	0	0	0	0	0	0	0	0	0	0	0	0	0	0	0	0
SRR947933	CDI	454	V1V3	United States	Training dataset 23	0	0	0	0	0	0	0	0	0	0	0	0	0	0	0	0	0	0	0	0	0	0	0	0	0	0	0	0	0	0	0	0	0	0	0	0	0	0	0	0	0	0	0	0
SRR947934	CDI	454	V1V3	United States	Training dataset 23	0	0	0	0	0	0	0	0	0	0	0	0	0	0	0	0	0	0	0	0	0	0	0	0	0	0	0	0	0	0	0	0	0	0	0	0	0	0	0	0	0	0	0	0
SRR947935	CDI	454	V1V3	United States	Training dataset 23	0	0	0	0	0	0	0	0	0	0	0	0	0	0	0	0	0	0	0	0	0	0	0	0	0	0	0	0	0	0	0	0	0	0	0	0	0	0	0	0	0	0	0	0
SRR947936	CDI	454	V1V3	United States	Training dataset 23	0	0	0	0	0	0	0	0	0	0	0	0	0	0	0	0	0	0	0	0	0	0	0	0	0	0	0	0	0	0	0	0	0	0	0	0	0	0	0	0	0	0	0	0
SRR947937	CDI	454	V1V3	United States	Training dataset 23	0	0	0	0	0	0	0	0	0	0	0	0	0	0	0	0	0	0	0	0	0	0	0	0	0	0	0	0	0	0	0	0	0	0	0	0	0	0	0	0	0	0	0	0
SRR947938	CDI	454	V1V3	United States	Training dataset 23	0	0	0	0	0	0	0	0	0	0	0	0	0	0	0	0	0	0	0	0	0	0	0	0	0	0	0	0	0	0	0	0	0	0	0	0	0	0	0	0	0	0	0	0
SRR947953	CDI	454	V1V3	United States	Training dataset 23	0	0	0	0	0	0	0	0	0	0	0	0	0	0	0	0	0	0	0	0	0	0	0	0	0	0	0	0	0	0	0	0	0	0	0	0	0	0	0	0	0	0	0	0
SRR947954	CDI	454	V1V3	United States	Training dataset 23	0	0	0	0	0	0	0	0	0	0	0	0	0	0	0	0	0	0	0	0	0	0	0	0	0	0	0	0	0	0	0	0	0	0	0	0	0	0	0	0	0	0	0	0
SRR947956	CDI	454	V1V3	United States	Training dataset 23	0	0	0	0	0	0	0	0	0	0	0	0	0	0	0	0	0	0	0	0	0	0	0	0	0	0	0	0	0	0	0	0	0	0	0	0	0	0	0	0	0	0	0	0
SRR947958	CDI	454	V1V3	United States	Training dataset 23	0	0	0	0	0	0	0	0	0	0	0	0	0	0	0	0	0	0	0	0	0	0	0	0	0	0	0	0	0	0	0	0	0	0	0	0	0	0	0	0	0	0	0	0
SRR947959	CDI	454	V1V3	United States	Training dataset 23	0	0	0	0	0	0	0	0	0	0	0	0	0	0	0	0	0	0	0	0	0	0	0	0	0	0	0	0	0	0	0	0	0	0	0	0	0	0	0	0	0	0	0	0
SRR947960	CDI	454	V1V3	United States	Training dataset 23	0	0	0	0	0	0	0	0	0	0	0	0	0	0	0	0	0	0	0	0	0	0	0	0	0	0	0	0	0	0	0	0	0	0	0	0	0	0	0	0	0	0	0	0
SRR947961	CDI	454	V1V3	United States	Training dataset 23	0	0	0	0	0	0	0	0	0	0	0	0	0	0	0	0	0	0	0	0	0	0	0	0	0	0	0	0	0	0	0	0	0	0	0	0	0	0	0	0	0	0	0	0
SRR947962	CDI	454	V1V3	United States	Training dataset 23	0	0	0	0	0	0	0	0	0	0	0	0	0	0	0	0	0	0	0	0	0	0	0	0	0	0	0	0	0	0	0	0	0	0	0	0	0	0	0	0	0	0	0	0
SRR947968	CDI	454	V1V3	United States	Training dataset 23	0	0	0	0	0	0	0	0	0	0	0	0	0	0	0	0	0	0	0	0	0	0	0	0	0	0	0	0	0	0	0	0	0	0	0	0	0	0	0	0	0	0	0	0
SRR947969	CDI	454	V1V3	United States	Training dataset 23	0	0	0	0	0	0	0	0	0	0	0	0	0	0	0	0	0	0	0	0	0	0	0	0	0	0	0	0	0	0	0	0	0	0	0	0	0	0	0	0	0	0	0	0
SRR947970	CDI	454	V1V3	United States	Training dataset 23	0	0	0	0	0	0	0	0	0	0	0	0	0	0	0	0	0	0	0	0	0	0	0	0	0	0	0	0	0	0	0	0	0	0	0	0	0	0	0	0	0	0	0	0
SRR947971	CDI	454	V1V3	United States	Training dataset 23	0	0	0	0	0	0	0	0	0	0	0	0	0	0	0	0	0	0	0	0	0	0	0	0	0	0	0	0	0	0	0	0	0	0	0	0	0	0	0	0	0	0	0	0
SRR947972	CDI	454	V1V3	United States	Training dataset 23	0	0	0	0	0	0	0	0	0	0	0	0	0	0	0	0	0	0	0	0	0	0	0	0	0	0	0	0	0	0	0	0	0	0	0	0	0	0	0	0	0	0	0	0
SRR947973	CDI	454	V1V3	United States	Training dataset 23	0	0	0	0	0	0	0	0	0	0	0	0	0	0	0	0	0	0	0	0	0	0	0	0	0	0	0	0	0	0	0	0	0	0	0	0	0	0	0	0	0	0	0	0
SRR947974	CDI	454	V1V3	United States	Training dataset 23	0	0	0	0	0	0	0	0	0	0	0	0	0	0	0	0	0	0	0	0	0	0	0	0	0	0	0	0	0	0	0	0	0	0	0	0	0	0	0	0	0	0	0	0
SRR947975	CDI	454	V1V3	United States	Training dataset 23	0	0	0	0	0	0	0	0	0	0	0	0	0	0	0	0	0	0	0	0	0	0	0	0	0	0	0	0	0	0	0	0	0	0	0	0	0	0	0	0	0	0	0	0
SRR947979	CDI	454	V1V3	United States	Training dataset 23	0	0	0	0	0	0	0	0	0	0	0	0	0	0	0	0	0	0	0	0	0	0	0	0	0	0	0	0	0	0	0	0	0	0	0	0	0	0	0	0	0	0	0	0
SRR947980	CDI	454	V1V3	United States	Training dataset 23	0	0	0	0	0	0	0	0	0	0	0	0	0	0	0	0	0	0	0	0	0	0	0	0	0	0	0	0	0	0	0	0	0	0	0	0	0	0	0	0	0	0	0	0
SRR947990	CDI	454	V1V3	United States	Training dataset 23	0	0	0	0	0	0	0	0	0	0	0	0	0	0	0	0	0	0	0	0	0	0	0	0	0	0	0	0	0	0	0	0	0	0	0	0	0	0	0	0	0	0	0	0
SRR947991	CDI	454	V1V3	United States	Training dataset 23	0	0	0	0	0	0	0	0	0	0	0	0	0	0	0	0	0	0	0	0	0	0	0	0	0	0	0	0	0	0	0	0	0	0	0	0	0	0	0	0	0	0	0	0
SRR947992	CDI	454	V1V3	United States	Training dataset 23	0	0	0	0	0	0	0	0	0	0	0	0	0	0	0	0	0	0	0	0	0	0	0	0	0	0	0	0	0	0	0	0	0	0	0	0	0	0	0	0	0	0	0	0
SRR947993	CDI	454	V1V3	United States	Training dataset 23	0	0	0	0	0	0	0	0	0	0	0	0	0	0	0	0	0	0	0	0	0	0	0	0	0	0	0	0	0	0	0	0	0	0	0	0	0	0	0	0	0	0	0	0
SRR947994	CDI	454	V1V3	United States	Training dataset 23	0	0	0	0	0	0	0	0	0	0	0	0	0	0	0	0	0	0	0	0	0	0	0	0	0	0	0	0	0	0	0	0	0	0	0	0	0	0	0	0	0	0	0	0
SRR947997	CDI	454	V1V3	United States	Training dataset 23	0	0	0	0	0	0	0	0	0	0	0	0	0	0	0	0	0	0	0	0	0	0	0	0	0	0	0	0	0	0	0	0	0	0	0	0	0	0	0	0	0	0	0	0
SRR947999	CDI	454	V1V3	United States	Training dataset 23	0	0	0	0	0	0	0	0	0	0	0	0	0	0	0	0	0	0	0	0	0	0	0	0	0	0	0	0	0	0	0	0	0	0	0	0	0	0	0	0	0	0	0	0
SRR948012	CDI	454	V1V3	United States	Training dataset 23	0	0	0	0	0	0	0	0	0	0	0	0	0	0	0	0	0	0	0	0	0	0	0	0	0	0	0	0	0	0	0	0	0	0	0	0	0	0	0	0	0	0	0	0
SRR948013	CDI	454	V1V3	United States	Training dataset 23	0	0	0	0	0	0	0	0	0	0	0	0	0	0	0	0	0	0	0	0	0	0	0	0	0	0	0	0	0	0	0	0	0	0	0	0	0	0	0	0	0	0	0	0
SRR948014	CDI	454	V1V3	United States	Training dataset 23	0	0	0	0	0	0	0	0	0	0	0	0	0	0	0	0	0	0	0	0	0	0	0	0	0	0	0	0	0	0	0	0	0	0	0	0	0	0	0	0	0	0	0	0
SRR948015	CDI	454	V1V3	United States	Training dataset 23	0	0	0	0	0	0	0	0	0	0	0	0	0	0	0	0	0	0	0	0	0	0	0	0	0	0	0	0	0	0	0	0	0	0	0	0	0	0	0	0	0	0	0	0
SRR948016	CDI	454	V1V3	United States	Training dataset 23	0	0	0	0	0	0	0	0	0	0	0	0	0	0	0	0	0	0	0	0	0	0	0	0	0	0	0	0	0	0	0	0	0	0	0	0	0	0	0	0	0	0	0	0
SRR948030	CDI	454	V1V3	United States	Training dataset 23	0	0	0	0	0	0	0	0	0	0	0	0	0	0	0	0	0	0	0	0	0	0	0	0	0	0	0	0	0	0	0	0	0	0	0	0	0	0	0	0	0	0	0	0
DA10002	Control	454	V3V5	United States	Training dataset 22	0	0	0	0	0	0	0	0	0	0	0	0	0	0	0	0	0	0	0	0	0	0	0	0	0	0	0	0	0	0	0	0	0	0	0	0	0	0	0	0	0	0	0	0
DA10003	Control	454	V3V5	United States	Training dataset 22	0	0	0	0	0	0	0	0	0	0	0	0	0	0	0	0	0	0	0	0	0	0	0	0	0	0	0	0	0	0	0	0	0	0	0	0	0	0	0	0	0	0	0	0
DA10005	Control	454	V3V5	United States	Training dataset 22	0	0	0	0	0	0	0	0	0	0	0	0	0	0	0	0	0	0	0	0	0	0	0	0	0	0	0	0	0	0	0	0	0	0	0	0	0	0	0	0	0	0	0	0
DA10006	Control	454	V3V5	United States	Training dataset 22	0	0	0	0	0	0	0	0	0	0	0	0	0	0	0	0	0	0	0	0	0	0	0	0	0	0	0	0	0	0	0	0	0	0	0	0	0	0	0	0	0	0	0	0
DA10007	Control	454	V3V5	United States	Training dataset 22	0	0	0	0	0	0	0	0	0	0	0	0	0	0	0	0	0	0	0	0	0	0	0	0	0	0	0	0	0	0	0	0	0	0	0	0	0	0	0	0	0	0	0	0
DA10008	Control	454	V3V5	United States	Training dataset 22	0	0	0	0	0	0	0	0	0	0	0	0	0	0	0	0	0	0	0	0	0	0	0	0	0	0	0	0	0	0	0	0	0	0	0	0	0	0	0	0	0	0	0	0
DA10009	Control	454	V3V5	United States	Training dataset 22	0	0	0	0	0	0	0	0	0	0	0	0	0	0	0	0	0	0	0	0	0	0	0	0	0	0	0	0	0	0	0	0	0	0	0	0	0	0	0	0	0	0	0	0
DA10011	Control	454	V3V5	United States	Training dataset 22	0	0	0	0	0	0	0	0	0	0	0	0	0	0	0	0	0	0	0	0	0	0	0	0	0	0	0	0	0	0	0	0	0	0	0	0	0	0	0	0	0	0	0	0
DA10012	Control	454	V3V5	United States	Training dataset 22	0	0	0	0	0	0	0	0	0	0	0	0	0	0	0	0	0	0	0	0	0	0	0	0	0	0	0	0	0	0	0	0	0	0	0	0	0	0	0	0	0	0	0	0
DA10015	Control	454	V3V5	United States	Training dataset 22	0	0	0	0	0	0	0	0	0	0	0	0	0	0	0	0	0	0	0	0	0	0	0	0	0	0	0	0	0	0	0	0	0	0	0	0	0	0	0	0	0	0	0	0
DA10016	Control	454	V3V5	United States	Training dataset 22	0	0	0	0	0	0	0	0	0	0	0	0	0	0	0	0	0	0	0	0	0	0	0	0	0	0	0	0	0	0	0	0	0	0	0	0	0	0	0	0	0	0	0	0
DA10017	Control	454	V3V5	United States	Training dataset 22	0	0	0	0	0	0	0	0	0	0	0	0	0	0	0	0	0	0	0	0	0	0	0	0	0	0	0	0	0	0	0	0	0	0	0	0	0	0	0	0	0	0	0	0
DA10018	Control	454	V3V5	United States	Training dataset 22	0	0	0	0	0	0	0	0	0	0	0	0	0	0	0	0	0	0	0	0	0	0	0	0	0	0	0	0	0	0	0	0	0	0	0	0	0	0	0	0	0	0	0	0
DA10019	Control	454	V3V5	United States	Training dataset 22	0	0	0	0	0	0	0	0	0	0	0	0	0	0	0	0	0	0	0	0	0	0	0	0	0	0	0	0	0	0	0	0	0	0	0	0	0	0	0	0	0	0	0	0
DA10022	Control	454	V3V5	United States	Training dataset 22	0	0	0	0	0	0	0	0	0	0	0.00167084	0	0	0	0	0	0	0	0	0	0	0	0	0	0	0	0	0	0	0	0	0	0	0	0	0	0	0	0	0	0	0	0	0
DA10023	Control	454	V3V5	United States	Training dataset 22	0	0	0	0	0	0	0	0	0	0	0	0	0	0	0	0	0	0	0	0	0	0	0	0	0	0	0	0	0	0	0	0	0	0	0	0	0	0	0	0	0	0	0	0
DA10024	Control	454	V3V5	United States	Training dataset 22	0	0	0	0	0	0	0	0	0	0	0	0	0	0	0	0	0	0	0	0	0	0	0	0	0	0	0	0	0	0	0	0	0	0	0	0	0	0	0	0	0	0	0	0
DA10025	Control	454	V3V5	United States	Training dataset 22	0	0	0	0	0	0	0	0	0	0	0	0	0	0	0	0	0	0	0	0	0	0	0	0	0	0	0	0	0	0	0	0	0	0	0	0	0	0	0	0	0	0	0	0
DA10026	Control	454	V3V5	United States	Training dataset 22	0	0	0	0	0	0	0	0	0	0	0	0	0	0	0	0	0	0	0	0	0	0	0	0	0	0	0	0	0	0	0	0	0	0	0	0	0	0	0	0	0	0	0	0
DA10027	Control	454	V3V5	United States	Training dataset 22	0	0	0	0	0	0	0	0	0	0	0	0	0	0	0	0	0	0	0	0	0	0	0	0	0	0	0	0	0	0	0	0	0	0	0	0	0	0	0	0	0	0	0	0
DA10028	Control	454	V3V5	United States	Training dataset 22	0	0	0	0	0	0	0	0	0	0	0	0	0	0	0	0	0	0	0	0	0	0	0	0	0	0	0	0	0	0	0	0	0	0	0	0	0	0	0	0	0	0	0	0
DA10029	Control	454	V3V5	United States	Training dataset 22	0	0	0	0	0	0	0	0	0	0	0.00319013	0	0.000212675	0	0	0	0	0	0	0	0	0	0	0	0	0	0	0	0	0	0	0	0	0	0	0	0	0	0	0	0	0	0	0
DA10030	Control	454	V3V5	United States	Training dataset 22	0	0	0	0	0	0	0	0	0	0	0	0	0	0	0	0	0	0	0	0	0	0	0	0	0	0	0	0	0	0	0	0	0	0	0	0	0	0	0	0	0	0	0	0
DA10032	Control	454	V3V5	United States	Training dataset 22	0	0	0	0	0	0	0	0	0	0	0	0	0	0	0	0	0	0	0	0	0	0	0	0	0	0	0	0	0	0	0	0	0	0	0	0	0	0	0	0	0	0	0	0
DA10033	Control	454	V3V5	United States	Training dataset 22	0	0	0	0	0	0	0	0	0	0	0	0	0	0	0	0	0	0	0	0	0	0	0	0	0	0	0	0	0	0	0	0	0	0	0	0	0	0	0	0	0	0	0	0
DA10034	Control	454	V3V5	United States	Training dataset 22	0	0	0	0	0	0	0	0	0	0	0	0	0.000248262	0	0	0	0	0	0	0	0	0	0	0	0	0	0	0	0	0	0	0	0	0	0	0	0	0	0	0	0	0	0	0
DA10035	Control	454	V3V5	United States	Training dataset 22	0	0	0	0	0	0	0	0	0	0	0	0	0	0	0	0	0	0	0	0	0	0	0	0	0	0	0	0	0	0	0	0	0	0	0	0	0	0	0	0	0	0	0	0
DA10036	Control	454	V3V5	United States	Training dataset 22	0	0	0	0	0	0	0	0	0	0	0	0	0	0	0	0	0	0	0	0	0	0	0	0	0	0	0	0	0	0	0	0	0	0	0	0	0	0	0	0	0	0	0	0
DA10037	Control	454	V3V5	United States	Training dataset 22	0	0	0	0	0	0	0	0	0	0	0	0	0	0	0	0	0	0	0	0	0	0	0	0	0	0	0	0	0	0	0	0	0	0	0	0	0	0	0	0	0	0	0	0
DA10038	Control	454	V3V5	United States	Training dataset 22	0	0	0	0	0	0	0	0	0	0	0	0	0	0	0	0	0	0	0	0	0	0	0	0	0	0	0	0	0	0	0	0	0	0	0	0	0	0	0	0	0	0	0	0
DA10039	Control	454	V3V5	United States	Training dataset 22	0	0	0	0	0	0	0	0	0	0	0.000188964	0	0	0	0	0	0	0	0	0	0	0	0	0	0	0	0	0	0	0	0	0	0	0	0	0	0	0	0	0	0	0	0	0
DA10040	Control	454	V3V5	United States	Training dataset 22	0	0	0	0	0	0	0	0	0	0	0	0	0	0	0	0	0	0	0	0	0	0	0	0	0	0	0	0	0	0	0	0	0	0	0	0	0	0	0	0	0	0	0	0
DA10041	Control	454	V3V5	United States	Training dataset 22	0	0	0	0	0	0	0	0	0	0	0	0	0	0	0	0	0	0	0	0	0	0	0	0	0	0	0	0	0	0	0	0	0	0	0	0	0	0	0	0	0	0	0	0
DA10042	Control	454	V3V5	United States	Training dataset 22	0	0	0	0	0	0	0	0	0	0	0	0	0	0	0	0	0	0	0	0	0	0	0	0	0	0	0	0	0	0	0	0	0	0	0	0	0	0	0	0	0	0	0	0
DA10045	Control	454	V3V5	United States	Training dataset 22	0	0	0	0	0	0	0	0	0	0	0.00346121	0	0	0	0	0	0	0	0	0	0.000288434	0	0	0	0	0	0	0	0	0	0	0	0	0	0	0	0	0	0	0	0	0	0	0
DA10047	Control	454	V3V5	United States	Training dataset 22	0	0	0	0	0	0	0	0	0	0	0	0	0	0	0	0	0	0	0	0	0	0	0	0	0	0	0	0	0	0	0	0	0	0	0	0	0	0	0	0	0	0	0	0
DA10048	Control	454	V3V5	United States	Training dataset 22	0	0	0	0	0	0	0	0	0	0	0	0	0	0	0	0	0	0	0	0	0	0	0	0	0	0	0	0	0	0	0	0	0	0	0	0	0	0	0	0	0	0	0	0
DA10049	Control	454	V3V5	United States	Training dataset 22	0	0	0	0	0	0	0	0	0	0	0.0123566	0	0	0	0	0	0	0	0	0	0	0	0	0	0	0	0	0	0	0	0	0	0	0	0	0	0	0	0	0	0	0	0	0
DA10050	Control	454	V3V5	United States	Training dataset 22	0	0	0	0	0	0	0	0	0	0	0	0	0	0	0	0	0	0	0	0	0	0	0	0	0	0	0	0	0	0	0	0	0	0	0	0	0	0	0	0	0	0	0	0
DA10051	Control	454	V3V5	United States	Training dataset 22	0	0	0	0	0	0	0	0	0	0	0	0	0	0	0	0	0	0	0	0	0	0	0	0	0	0	0	0	0	0	0	0	0	0	0	0	0	0	0	0	0	0	0	0
DA10053	Control	454	V3V5	United States	Training dataset 22	0	0	0	0	0	0	0	0	0	0	0	0	0	0	0	0	0	0	0	0	0	0	0	0	0	0	0	0	0	0	0	0	0	0	0	0	0	0	0	0	0	0	0	0
DA10054	Control	454	V3V5	United States	Training dataset 22	0	0	0	0	0	0	0	0	0	0	0	0	0	0	0	0	0	0	0	0	0	0	0	0	0	0	0	0	0	0	0	0	0	0	0	0	0	0	0	0	0	0	0	0
DA10055	Control	454	V3V5	United States	Training dataset 22	0	0	0	0	0	0	0	0	0	0	0	0	0	0	0	0	0	0	0	0	0	0	0	0	0	0	0	0	0	0	0	0	0	0	0	0	0	0	0	0	0	0	0	0
DA10056	Control	454	V3V5	United States	Training dataset 22	0	0	0	0	0	0	0	0	0	0	0	0	0	0	0	0	0	0	0	0	0	0	0	0	0	0	0	0	0	0	0	0	0	0	0	0	0	0	0	0	0	0	0	0
DA10057	Control	454	V3V5	United States	Training dataset 22	0	0	0	0	0	0	0	0	0	0	0.00143138	0	0	0	0	0	0	0	0	0	0	0	0	0	0	0	0	0	0	0	0	0	0	0	0	0	0	0	0	0	0	0	0	0
DA10058	Control	454	V3V5	United States	Training dataset 22	0	0	0	0	0	0	0	0	0	0	0.00107152	0	0	0	0	0	0	0	0	0	0	0	0	0	0	0	0	0	0	0	0	0	0	0	0	0	0	0	0	0	0	0	0	0
DA10059	Control	454	V3V5	United States	Training dataset 22	0	0	0	0	0	0	0	0	0	0	0.0012987	0	0	0	0	0	0	0	0	0	0	0	0	0	0	0	0	0	0	0	0	0	0	0	0	0	0	0	0	0	0	0	0	0
DA10061	Control	454	V3V5	United States	Training dataset 22	0	0	0	0	0	0	0	0	0	0	0	0	0	0	0	0	0	0	0	0	0	0	0	0	0	0	0	0	0	0	0	0	0	0	0	0	0	0	0	0	0	0	0	0
DA10062	Control	454	V3V5	United States	Training dataset 22	0	0	0	0	0	0	0	0	0	0	0	0	0	0	0	0	0	0	0	0	0	0	0	0	0	0	0	0	0	0	0	0	0	0	0	0	0	0	0	0	0	0	0	0
DA10065	Control	454	V3V5	United States	Training dataset 22	0	0	0	0	0	0	0	0	0	0	0	0	0	0	0	0	0	0	0	0	0	0	0	0	0	0	0	0	0	0	0	0	0	0	0	0	0	0	0	0	0	0	0	0
DA10066	Control	454	V3V5	United States	Training dataset 22	0	0	0	0	0	0	0	0	0	0	0	0	0	0	0	0	0	0	0	0	0	0	0	0	0	0	0	0	0	0	0	0	0	0	0	0	0	0	0	0	0	0	0	0
DA10067	Control	454	V3V5	United States	Training dataset 22	0	0	0	0	0	0	0	0	0	0	0.00515556	0	0	0	0	0	0	0	0	0	0.000177778	0	0	0	0	0	0	0	0	0	0	0	0	0	0	0	0	0	0	0	0	0	0	0
DA10068	Control	454	V3V5	United States	Training dataset 22	0	0	0	0	0	0	0	0	0	0	0	0	0	0	0	0	0	0	0	0	0	0	0	0	0	0	0	0	0	0	0	0	0	0	0	0	0	0	0	0	0	0	0	0
DA10069	Control	454	V3V5	United States	Training dataset 22	0	0	0	0	0	0	0	0	0	0	0.0152196	0	0.000345901	0	0	0	0	0	0	0	0	0	0	0	0	0	0	0	0	0	0	0	0	0	0	0	0	0	0	0	0	0	0	0
DA10070	Control	454	V3V5	United States	Training dataset 22	0	0	0	0	0	0	0	0	0	0	0	0	0	0	0	0	0	0	0	0	0	0	0	0	0	0	0	0	0	0	0	0	0	0	0	0	0	0	0	0	0	0	0	0
DA10071	Control	454	V3V5	United States	Training dataset 22	0	0	0	0	0	0	0	0	0	0	0	0	0	0	0	0	0	0	0	0	0	0	0	0	0	0	0	0	0	0	0	0	0	0	0	0	0	0	0	0	0	0	0	0
DA10073	Control	454	V3V5	United States	Training dataset 22	0	0	0	0	0	0	0	0	0	0	0.00143438	0	0	0	0	0	0	0	0	0	0.000239063	0	0	0	0	0	0	0	0	0	0	0	0	0	0	0	0	0	0	0	0	0	0	0
DA10075	Control	454	V3V5	United States	Training dataset 22	0	0	0	0	0	0	0	0	0	0	0	0	0	0	0	0	0	0	0	0	0	0	0	0	0	0	0	0	0	0	0	0	0	0	0	0	0	0	0	0	0	0	0	0
DA10076	Control	454	V3V5	United States	Training dataset 22	0	0	0	0	0	0	0	0	0	0	0.000313873	0	0	0	0	0	0	0	0	0	0	0	0	0	0	0	0	0	0	0	0	0	0	0	0	0	0	0	0	0	0	0	0	0
DA10077	Control	454	V3V5	United States	Training dataset 22	0	0	0	0	0	0	0	0	0	0	0.00724848	0	0	0	0	0	0	0	0	0	0	0	0	0	0	0	0	0	0	0	0	0	0	0	0	0	0	0	0	0	0	0	0	0
DA10079	Control	454	V3V5	United States	Training dataset 22	0	0	0	0	0	0	0	0	0	0	0	0	0	0	0	0	0	0	0	0	0	0	0	0	0	0	0	0	0	0	0	0	0	0	0	0	0	0	0	0	0	0	0	0
DA10081	Control	454	V3V5	United States	Training dataset 22	0	0	0	0	0	0	0	0	0	0	0	0	0	0	0	0	0	0	0	0	0	0	0	0	0	0	0	0	0	0	0	0	0	0	0	0	0	0	0	0	0	0	0	0
DA10082	Control	454	V3V5	United States	Training dataset 22	0	0	0	0	0	0	0	0	0	0	0.00229709	0	0	0	0	0	0	0	0	0	0	0	0	0	0	0	0	0	0	0	0	0	0	0	0	0	0	0	0	0	0	0	0	0
DA10083	Control	454	V3V5	United States	Training dataset 22	0	0	0	0	0	0	0	0	0	0	0	0	0	0	0	0	0	0	0	0	0	0	0	0	0	0	0	0	0	0	0	0	0	0	0	0	0	0	0	0	0	0	0	0
DA10084	Control	454	V3V5	United States	Training dataset 22	0	0	0	0	0	0	0	0	0	0	0	0	0	0	0	0	0	0	0	0	0	0	0	0	0	0	0	0	0	0	0	0	0	0	0	0	0	0	0	0	0	0	0	0
DA10085	Control	454	V3V5	United States	Training dataset 22	0	0	0	0	0	0	0	0	0	0	0	0	0	0	0	0	0	0	0	0	0	0	0	0	0	0	0	0	0	0	0	0	0	0	0	0	0	0	0	0	0	0	0	0
DA10088	Control	454	V3V5	United States	Training dataset 22	0	0	0	0	0	0	0	0	0	0	0	0	0	0	0	0	0	0	0	0	0	0	0	0	0	0	0	0	0	0	0	0	0	0	0	0	0	0	0	0	0	0	0	0
DA10090	Control	454	V3V5	United States	Training dataset 22	0	0	0	0	0	0	0	0	0	0	0	0	0	0	0	0	0	0	0	0	0	0	0	0	0	0	0	0	0	0	0	0	0	0	0	0	0	0	0	0	0	0	0	0
DA10091	Control	454	V3V5	United States	Training dataset 22	0	0	0	0	0	0	0	0	0	0	0	0	0	0	0	0	0	0	0	0	0	0	0	0	0	0	0	0	0	0	0	0	0	0	0	0	0	0	0	0	0	0	0	0
DA10092	Control	454	V3V5	United States	Training dataset 22	0	0	0	0	0	0	0	0	0	0	0	0	0	0	0	0	0	0	0	0	0	0	0	0	0	0	0	0	0	0	0	0	0	0	0	0	0	0	0	0	0	0	0	0
DA10093	Control	454	V3V5	United States	Training dataset 22	0	0	0	0	0	0	0	0	0	0	0.0016239	0	0	0	0	0	0	0	0	0	0	0	0	0	0	0	0	0	0	0	0	0	0	0	0	0	0	0	0	0	0	0	0	0
DA10094	Control	454	V3V5	United States	Training dataset 22	0	0	0	0	0	0	0	0	0	0	0	0	0	0	0	0	0	0	0	0	0	0	0	0	0	0	0	0	0	0	0	0	0	0	0	0	0	0	0	0	0	0	0	0
DA10095	Control	454	V3V5	United States	Training dataset 22	0	0	0	0	0	0	0	0	0	0	0.000246853	0	0	0	0	0	0	0	0	0	0	0	0	0	0	0	0	0	0	0	0	0	0	0	0	0	0	0	0	0	0	0	0	0
DA10096	Control	454	V3V5	United States	Training dataset 22	0	0	0	0	0	0	0	0	0	0	0	0	0	0	0	0	0	0	0	0	0	0	0	0	0	0	0	0	0	0	0	0	0	0	0	0	0	0	0	0	0	0	0	0
DA10097	Control	454	V3V5	United States	Training dataset 22	0	0	0	0	0	0	0	0	0	0	0	0	0	0	0	0	0	0	0	0	0	0	0	0	0	0	0	0	0	0	0	0	0	0	0	0	0	0	0	0	0	0	0	0
DA10098	Control	454	V3V5	United States	Training dataset 22	0	0	0	0	0	0	0	0	0	0	0	0	0	0	0	0	0	0	0	0	0	0	0	0	0	0	0	0	0	0	0	0	0	0	0	0	0	0	0	0	0	0	0	0
DA10100	Control	454	V3V5	United States	Training dataset 22	0	0	0	0	0	0	0	0	0	0	0	0	0	0	0	0	0	0	0	0	0	0	0	0	0	0	0	0	0	0	0	0	0	0	0	0	0	0	0	0	0	0	0	0
DA10101	Control	454	V3V5	United States	Training dataset 22	0	0	0	0	0	0	0	0	0	0	0	0	0	0	0	0	0	0	0	0	0	0	0	0	0	0	0	0	0	0	0	0	0	0	0	0	0	0	0	0	0	0	0	0
DA10103	Control	454	V3V5	United States	Training dataset 22	0	0	0	0	0	0	0	0	0	0	0	0	0	0	0	0	0	0	0	0	0	0	0	0	0	0	0	0	0	0	0	0	0	0	0	0	0	0	0	0	0	0	0	0
DA10104	Control	454	V3V5	United States	Training dataset 22	0	0	0	0	0	0	0	0	0	0	0.000325627	0	0	0	0	0	0	0	0	0	0	0	0	0	0	0	0	0	0	0	0	0	0	0	0	0	0	0	0	0	0	0	0	0
DA10106	Control	454	V3V5	United States	Training dataset 22	0	0	0	0	0	0	0	0	0	0	0	0	0	0	0	0	0	0	0	0	0	0	0	0	0	0	0	0	0	0	0	0	0	0	0	0	0	0	0	0	0	0	0	0
DA10107	Control	454	V3V5	United States	Training dataset 22	0	0	0	0	0	0	0	0	0	0	0	0	0	0	0	0	0	0	0	0	0	0	0	0	0	0	0	0	0	0	0	0	0	0	0	0	0	0	0	0	0	0	0	0
DA10108	Control	454	V3V5	United States	Training dataset 22	0	0	0	0	0	0	0	0	0	0	0	0	0	0	0	0	0	0	0	0	0	0	0	0	0	0	0	0	0	0	0	0	0	0	0	0	0	0	0	0	0	0	0	0
DA10109	Control	454	V3V5	United States	Training dataset 22	0	0	0	0	0	0	0	0	0	0	0	0	0	0	0	0	0	0	0	0	0	0	0	0	0	0	0	0	0	0	0	0	0	0	0	0	0	0	0	0	0	0	0	0
DA10110	Control	454	V3V5	United States	Training dataset 22	0	0	0	0	0	0	0	0	0	0	0	0	0	0	0	0	0	0	0	0	0	0	0	0	0	0	0	0	0	0	0	0	0	0	0	0	0	0	0	0	0	0	0	0
DA10112	Control	454	V3V5	United States	Training dataset 22	0	0	0	0	0	0	0	0	0	0	0.0002886	0	0	0	0	0	0	0	0	0	0	0	0	0	0	0	0	0	0	0	0	0	0	0	0	0	0	0	0	0	0	0	0	0
DA10113	Control	454	V3V5	United States	Training dataset 22	0	0	0	0	0	0	0	0	0	0	0.00237756	0	0	0	0	0	0	0	0	0	0	0	0	0	0	0	0	0	0	0	0	0	0	0	0	0	0	0	0	0	0	0	0	0
DA10114	Control	454	V3V5	United States	Training dataset 22	0	0	0	0	0	0	0	0	0	0	0	0	0	0	0	0	0	0	0	0	0	0	0	0	0	0	0	0	0	0	0	0	0	0	0	0	0	0	0	0	0	0	0	0
DA10115	Control	454	V3V5	United States	Training dataset 22	0	0	0	0	0	0	0	0	0	0	0	0	0	0	0	0	0	0	0	0	0	0	0	0	0	0	0	0	0	0	0	0	0	0	0	0	0	0	0	0	0	0	0	0
DA10116	Control	454	V3V5	United States	Training dataset 22	0	0	0	0	0	0	0	0	0	0	0	0	0	0	0	0	0	0	0	0	0	0	0	0	0	0	0	0	0	0	0	0	0	0	0	0	0	0	0	0	0	0	0	0
DA10117	Control	454	V3V5	United States	Training dataset 22	0	0	0	0	0	0	0	0	0	0	0	0	0	0	0	0	0	0	0	0	0	0	0	0	0	0	0	0	0	0	0	0	0	0	0	0	0	0	0	0	0	0	0	0
DA10119	Control	454	V3V5	United States	Training dataset 22	0	0	0	0	0	0	0	0	0	0	0	0	0	0	0	0	0	0	0	0	0	0	0	0	0	0	0	0	0	0	0	0	0	0	0	0	0	0	0	0	0	0	0	0
DA10120	Control	454	V3V5	United States	Training dataset 22	0	0	0	0	0	0	0	0	0	0	0	0	0	0	0	0	0	0	0	0	0	0	0	0	0	0	0	0	0	0	0	0	0	0	0	0	0	0	0	0	0	0	0	0
DA10121	Control	454	V3V5	United States	Training dataset 22	0	0	0	0	0	0	0	0	0	0	0	0	0	0	0	0	0	0	0	0	0	0	0	0	0	0	0	0	0	0	0	0	0	0	0	0	0	0	0	0	0	0	0	0
DA10122	Control	454	V3V5	United States	Training dataset 22	0	0	0	0	0	0	0	0	0	0	0	0	0	0	0	0	0	0	0	0	0	0	0	0	0	0	0	0	0	0	0	0	0	0	0	0	0	0	0	0	0	0	0	0
DA10123	Control	454	V3V5	United States	Training dataset 22	0	0	0	0	0	0	0	0	0	0	0	0	0	0	0	0	0	0	0	0	0	0	0	0	0	0	0	0	0	0	0	0	0	0	0	0	0	0	0	0	0	0	0	0
DA10124	Control	454	V3V5	United States	Training dataset 22	0	0	0	0	0	0	0	0	0	0	0	0	0	0	0	0	0	0	0	0	0	0	0	0	0	0	0	0	0	0	0	0	0	0	0	0	0	0	0	0	0	0	0	0
DA10125	Control	454	V3V5	United States	Training dataset 22	0	0	0	0	0	0	0	0	0	0	0	0	0	0	0	0	0	0	0	0	0	0	0	0	0	0	0	0	0	0	0	0	0	0	0	0	0	0	0	0	0	0	0	0
DA10126	Control	454	V3V5	United States	Training dataset 22	0	0	0	0	0	0	0	0	0	0	0	0	0	0	0	0	0	0	0	0	0	0	0	0	0	0	0	0	0	0	0	0	0	0	0	0	0	0	0	0	0	0	0	0
DA10127	Control	454	V3V5	United States	Training dataset 22	0	0	0	0	0	0	0	0	0	0	0	0	0	0	0	0	0	0	0	0	0	0	0	0	0	0	0	0	0	0	0	0	0	0	0	0	0	0	0	0	0	0	0	0
DA10129	Control	454	V3V5	United States	Training dataset 22	0	0	0	0	0	0	0	0	0	0	0.000143082	0	0	0	0	0	0	0	0	0	0	0	0	0	0	0	0	0	0	0	0	0	0	0	0	0	0	0	0	0	0	0	0	0
DA10130	Control	454	V3V5	United States	Training dataset 22	0	0	0	0	0	0	0	0	0	0	0	0	0	0	0	0	0	0	0	0	0	0	0	0	0	0	0	0	0	0	0	0	0	0	0	0	0	0	0	0	0	0	0	0
DA10131	Control	454	V3V5	United States	Training dataset 22	0	0	0	0	0	0	0	0	0	0	0	0	0	0	0	0	0	0	0	0	0	0	0	0	0	0	0	0	0	0	0	0	0	0	0	0	0	0	0	0	0	0	0	0
DA10133	Control	454	V3V5	United States	Training dataset 22	0	0	0	0	0	0	0	0	0	0	0	0	0	0	0	0	0	0	0	0	0	0	0	0	0	0	0	0	0	0	0	0	0	0	0	0	0	0	0	0	0	0	0	0
DA10134	Control	454	V3V5	United States	Training dataset 22	0	0	0	0	0	0	0	0	0	0	0	0	0	0	0	0	0	0	0	0	0	0	0	0	0	0	0	0	0	0	0	0	0	0	0	0	0	0	0	0	0	0	0	0
DA10135	Control	454	V3V5	United States	Training dataset 22	0	0	0	0	0	0	0	0	0	0	0	0	0	0	0	0	0	0	0	0	0	0	0	0	0	0	0	0	0	0	0	0	0	0	0	0	0	0	0	0	0	0	0	0
DA10136	Control	454	V3V5	United States	Training dataset 22	0	0	0	0	0	0	0	0	0	0	0	0	0	0	0	0	0	0	0	0	0	0	0	0	0	0	0	0	0	0	0	0	0	0	0	0	0	0	0	0	0	0	0	0
DA10137	Control	454	V3V5	United States	Training dataset 22	0	0	0	0	0	0	0	0	0	0	0	0	0	0	0	0	0	0	0	0	0	0	0	0	0	0	0	0	0	0	0	0	0	0	0	0	0	0	0	0	0	0	0	0
DA10138	Control	454	V3V5	United States	Training dataset 22	0	0	0	0	0	0	0	0	0	0	0.00167224	0	0	0	0	0	0	0	0	0	0	0	0	0	0	0	0	0	0	0	0	0	0	0	0	0	0	0	0	0	0	0	0	0
DA10139	Control	454	V3V5	United States	Training dataset 22	0	0	0	0	0	0	0	0	0	0	0	0	0	0	0	0	0	0	0	0	0	0	0	0	0	0	0	0	0	0	0	0	0	0	0	0	0	0	0	0	0	0	0	0
DA10141	Control	454	V3V5	United States	Training dataset 22	0	0	0	0	0	0	0	0	0	0	0.0016352	0	0	0	0	0	0	0	0	0	0	0	0	0	0	0	0	0	0	0	0	0	0	0	0	0	0	0	0	0	0	0	0	0
DA10142	Control	454	V3V5	United States	Training dataset 22	0	0	0	0	0	0	0	0	0	0	0	0	0	0	0	0	0	0	0	0	0	0	0	0	0	0	0	0	0	0	0	0	0	0	0	0	0	0	0	0	0	0	0	0
DA10143	Control	454	V3V5	United States	Training dataset 22	0	0	0	0	0	0	0	0	0	0	0	0	0	0	0	0	0	0	0	0	0	0	0	0	0	0	0	0	0	0	0	0	0	0	0	0	0	0	0	0	0	0	0	0
DA10145	Control	454	V3V5	United States	Training dataset 22	0	0	0	0	0	0	0	0	0	0	0	0	0	0	0	0	0	0	0	0	0	0	0	0	0	0	0	0	0	0	0	0	0	0	0	0	0	0	0	0	0	0	0	0
DA10146	Control	454	V3V5	United States	Training dataset 22	0	0	0	0	0	0	0	0	0	0	0.000566358	0	0	0	0	0	0	0	0	0	0	0	0	0	0	0	0	0	0	0	0	0	0	0	0	0	0	0	0	0	0	0	0	0
DA10147	Control	454	V3V5	United States	Training dataset 22	0	0	0	0	0	0	0	0	0	0	0	0	0	0	0	0	0	0	0	0	0	0	0	0	0	0	0	0	0	0	0	0	0	0	0	0	0	0	0	0	0	0	0	0
DA10148	Control	454	V3V5	United States	Training dataset 22	0	0	0	0	0	0	0	0	0	0	0	0	0	0	0	0	0	0	0	0	0	0	0	0	0	0	0	0	0	0	0	0	0	0	0	0	0	0	0	0	0	0	0	0
DA10149	Control	454	V3V5	United States	Training dataset 22	0	0	0	0	0	0	0	0	0	0	0	0	0	0	0	0	0	0	0	0	0	0	0	0	0	0	0	0	0	0	0	0	0	0	0	0	0	0	0	0	0	0	0	0
DA10150	Control	454	V3V5	United States	Training dataset 22	0	0	0	0	0	0	0	0	0	0	0	0	0	0	0	0	0	0	0	0	0	0	0	0	0	0	0	0	0	0	0	0	0	0	0	0	0	0	0	0	0	0	0	0
DA10151	Control	454	V3V5	United States	Training dataset 22	0	0	0	0	0	0	0	0	0	0	0	0	0	0	0	0	0	0	0	0	0	0	0	0	0	0	0	0	0	0	0	0	0	0	0	0	0	0	0	0	0	0	0	0
DA10152	Control	454	V3V5	United States	Training dataset 22	0	0	0	0	0	0	0	0	0	0	0	0	0	0	0	0	0	0	0	0	0	0	0	0	0	0	0	0	0	0	0	0	0	0	0	0	0	0	0	0	0	0	0	0
DA10154	Control	454	V3V5	United States	Training dataset 22	0	0	0	0	0	0	0	0	0	0	0.000597372	0	0	0	0	0	0	0	0	0	0	0	0	0	0	0	0	0	0	0	0	0	0	0	0	0	0	0	0	0	0	0	0	0
DA10155	Control	454	V3V5	United States	Training dataset 22	0	0	0	0	0	0	0	0	0	0	0	0	0	0	0	0	0	0	0	0	0	0	0	0	0	0	0	0	0	0	0	0	0	0	0	0	0	0	0	0	0	0	0	0
DA10156	Control	454	V3V5	United States	Training dataset 22	0	0	0	0	0	0	0	0	0	0	0	0	0	0	0	0	0	0	0	0	0	0	0	0	0	0	0	0	0	0	0	0	0	0	0	0	0	0	0	0	0	0	0	0
DA10157	Control	454	V3V5	United States	Training dataset 22	0	0	0	0	0	0	0	0	0	0	0	0	0	0	0	0	0	0	0	0	0	0	0	0	0	0	0	0	0	0	0	0	0	0	0	0	0	0	0	0	0	0	0	0
DA10158	Control	454	V3V5	United States	Training dataset 22	0	0	0	0	0	0	0	0	0	0	0	0	0	0	0	0	0	0	0	0	0	0	0	0	0	0	0	0	0	0	0	0	0	0	0	0	0	0	0	0	0	0	0	0
DA10159	Control	454	V3V5	United States	Training dataset 22	0	0	0	0	0	0	0	0	0	0	0	0	0	0	0	0	0	0	0	0	0	0	0	0	0	0	0	0	0	0	0	0	0	0	0	0	0	0	0	0	0	0	0	0
DA10160	Control	454	V3V5	United States	Training dataset 22	0	0	0	0	0	0	0	0	0	0	0	0	0	0	0	0	0	0	0	0	0	0	0	0	0	0	0	0	0	0	0	0	0	0	0	0	0	0	0	0	0	0	0	0
DA10161	Control	454	V3V5	United States	Training dataset 22	0	0	0	0	0	0	0	0	0	0	0	0	0	0	0	0	0	0	0	0	0	0	0	0	0	0	0	0	0	0	0	0	0	0	0	0	0	0	0	0	0	0	0	0
DA10162	Control	454	V3V5	United States	Training dataset 22	0	0	0	0	0	0	0	0	0	0	0	0	0	0	0	0	0	0	0	0	0	0	0	0	0	0	0	0	0	0	0	0	0	0	0	0	0	0	0	0	0	0	0	0
DA10164	Control	454	V3V5	United States	Training dataset 22	0	0	0	0	0	0	0	0	0	0	0	0	0	0	0	0	0	0	0	0	0	0	0	0	0	0	0	0	0	0	0	0	0	0	0	0	0	0	0	0	0	0	0	0
DA10165	Control	454	V3V5	United States	Training dataset 22	0	0	0	0	0	0	0	0	0	0	0	0	0	0	0	0	0	0	0	0	0	0	0	0	0	0	0	0	0	0	0	0	0	0	0	0	0	0	0	0	0	0	0	0
DA10166	Control	454	V3V5	United States	Training dataset 22	0	0	0	0	0	0	0	0	0	0	0.000913659	0	0	0	0	0	0	0	0	0	0.000152277	0	0	0	0	0	0	0	0	0	0	0	0	0	0	0	0	0	0	0	0	0	0	0
DA10167	Control	454	V3V5	United States	Training dataset 22	0	0	0	0	0	0	0	0	0	0	0.000281057	0	0	0	0	0	0	0	0	0	0	0	0	0	0	0	0	0	0	0	0	0	0	0	0	0	0	0	0	0	0	0	0	0
DA10168	Control	454	V3V5	United States	Training dataset 22	0	0	0	0	0	0	0	0	0	0	0	0	0	0	0	0	0	0	0	0	0	0	0	0	0	0	0	0	0	0	0	0	0	0	0	0	0	0	0	0	0	0	0	0
DA10169	Control	454	V3V5	United States	Training dataset 22	0	0	0	0	0	0	0	0	0	0	0	0	0	0	0	0	0	0	0	0	0	0	0	0	0	0	0	0	0	0	0	0	0	0	0	0	0	0	0	0	0	0	0	0
DA10170	Control	454	V3V5	United States	Training dataset 22	0	0	0	0	0	0	0	0	0	0	0	0	0	0	0	0	0	0	0	0	0	0	0	0	0	0	0	0	0	0	0	0	0	0	0	0	0	0	0	0	0	0	0	0
DA10171	Control	454	V3V5	United States	Training dataset 22	0	0	0	0	0	0	0	0	0	0	0	0	0	0	0	0	0	0	0	0	0	0	0	0	0	0	0	0	0	0	0	0	0	0	0	0	0	0	0	0	0	0	0	0
DA10172	Control	454	V3V5	United States	Training dataset 22	0	0	0	0	0	0	0	0	0	0	0	0	0	0	0	0	0	0	0	0	0	0	0	0	0	0	0	0	0	0	0	0	0	0	0	0	0	0	0	0	0	0	0	0
DA10173	Control	454	V3V5	United States	Training dataset 22	0	0	0	0	0	0	0	0	0	0	0	0	0	0	0	0	0	0	0	0	0	0	0	0	0	0	0	0	0	0	0	0	0	0	0	0	0	0	0	0	0	0	0	0
DA10174	Control	454	V3V5	United States	Training dataset 22	0	0	0	0	0	0	0	0	0	0	0	0	0	0	0	0	0	0	0	0	0	0	0	0	0	0	0	0	0	0	0	0	0	0	0	0	0	0	0	0	0	0	0	0
DA10175	Control	454	V3V5	United States	Training dataset 22	0	0	0	0	0	0	0	0	0	0	0	0	0	0	0	0	0	0	0	0	0	0	0	0	0	0	0	0	0	0	0	0	0	0	0	0	0	0	0	0	0	0	0	0
DA10176	Control	454	V3V5	United States	Training dataset 22	0	0	0	0	0	0	0	0	0	0	0	0	0	0	0	0	0	0	0	0	0	0	0	0	0	0	0	0	0	0	0	0	0	0	0	0	0	0	0	0	0	0	0	0
DA10177	Control	454	V3V5	United States	Training dataset 22	0	0	0	0	0	0	0	0	0	0	0.000186881	0	0	0	0	0	0	0	0	0	0	0	0	0	0	0	0	0	0	0	0	0	0	0	0	0	0	0	0	0	0	0	0	0
DA10178	Control	454	V3V5	United States	Training dataset 22	0	0	0	0	0	0	0	0	0	0	0	0	0	0	0	0	0	0	0	0	0	0	0	0	0	0	0	0	0	0	0	0	0	0	0	0	0	0	0	0	0	0	0	0
DA10180	Control	454	V3V5	United States	Training dataset 22	0	0	0	0	0	0	0	0	0	0	0	0	0	0	0	0	0	0	0	0	0	0	0	0	0	0	0	0	0	0	0	0	0	0	0	0	0	0	0	0	0	0	0	0
DA10181	Control	454	V3V5	United States	Training dataset 22	0	0	0	0	0	0	0	0	0	0	0	0	0	0	0	0	0	0	0	0	0	0	0	0	0	0	0	0	0	0	0	0	0	0	0	0	0	0	0	0	0	0	0	0
DA10182	Control	454	V3V5	United States	Training dataset 22	0	0	0	0	0	0	0	0	0	0	0	0	0	0	0	0	0	0	0	0	0	0	0	0	0	0	0	0	0	0	0	0	0	0	0	0	0	0	0	0	0	0	0	0
DA10183	Control	454	V3V5	United States	Training dataset 22	0	0	0	0	0	0	0	0	0	0	0	0	0	0	0	0	0	0	0	0	0	0	0	0	0	0	0	0	0	0	0	0	0	0	0	0	0	0	0	0	0	0	0	0
DA10184	Control	454	V3V5	United States	Training dataset 22	0	0	0	0	0	0	0	0	0	0	0	0	0	0	0	0	0	0	0	0	0	0	0	0	0	0	0	0	0	0	0	0	0	0	0	0	0	0	0	0	0	0	0	0
DA10186	Control	454	V3V5	United States	Training dataset 22	0	0	0	0	0	0	0	0	0	0	0	0	0	0	0	0	0	0	0	0	0	0	0	0	0	0	0	0	0	0	0	0	0	0	0	0	0	0	0	0	0	0	0	0
DA10187	Control	454	V3V5	United States	Training dataset 22	0	0	0	0	0	0	0	0	0	0	0	0	0	0	0	0	0	0	0	0	0	0	0	0	0	0	0	0	0	0	0	0	0	0	0	0	0	0	0	0	0	0	0	0
DA10188	Control	454	V3V5	United States	Training dataset 22	0	0	0	0	0	0	0	0	0	0	0	0	0	0	0	0	0	0	0	0	0	0	0	0	0	0	0	0	0	0	0	0	0	0	0	0	0	0	0	0	0	0	0	0
DA10189	Control	454	V3V5	United States	Training dataset 22	0	0	0	0	0	0	0	0	0	0	0	0	0	0	0	0	0	0	0	0	0	0	0	0	0	0	0	0	0	0	0	0	0	0	0	0	0	0	0	0	0	0	0	0
DA10191	Control	454	V3V5	United States	Training dataset 22	0	0	0	0	0	0	0	0	0	0	0	0	0	0	0	0	0	0	0	0	0	0	0	0	0	0	0	0	0	0	0	0	0	0	0	0	0	0	0	0	0	0	0	0
ERR1746819	Control	Illumina	V4	Sweden	Training dataset 6	0	0	0	0	0	0	0	0	0	0	0.00013873	0	4.49e-05	0	0	0	0	0	0	0	0	0	0	0	0	0	0	0	0	0	0	0	0	0	0	0	0	0	0	0	0	0	0	0
ERR1746820	Control	Illumina	V4	Sweden	Training dataset 6	0	0	0	0	0	0	0	0	0	0	0.000237379	0	0.000126602	0	0	0	0	0	0	0	0	0	0	0	0	0	0	0	0	0	0	0	0	0	0	0	0	0	0	0	0	0	0	0
ERR1746821	Control	Illumina	V4	Sweden	Training dataset 6	0	0	0	0	0	0	0	0	0	0	0.00013708	0	6.85e-05	0	0	0	0	0	0	0	0	0	0	0	0	0	0	0	0	0	0	0	0	0	0	0	0	0	0	0	0	0	0	0
ERR1746822	Control	Illumina	V4	Sweden	Training dataset 6	0	0	0	0	0	0	0	0	0	0	0.00150054	0	0.000429333	0	0	0	0	0	0	0	0	0	0	0	0	0	0	0	0	0	0	0	0	0	0	0	0	0	0	0	0	0	0	0
ERR1746823	Control	Illumina	V4	Sweden	Training dataset 6	0	0	0	0	0	0	0	0	0	0	0.000538271	0	0.000180214	0	0	0	0	0	0	0	0	0	0	0	0	0	0	0	0	0	0	0	0	0	0	0	0	0	0	0	0	0	0	0
ERR1746824	Control	Illumina	V4	Sweden	Training dataset 6	0	0	0	0	0	0	0	0	0	0	0.000552733	0	0.000286862	0	0	0	0	0	0	0	0	0	0	0	0	0	0	0	0	0	0	0	0	0	0	0	0	0	0	0	0	0	0	0
ERR1746825	Control	Illumina	V4	Sweden	Training dataset 6	0	0	0	0	0	0	0	0	0	0	0.00010046	0	8.37001e-06	0	0	0	0	0	0	0	0	0	0	0	0	0	0	0	0	0	0	0	0	0	0	0	0	0	0	0	0	0	0	0
ERR1746826	Control	Illumina	V4	Sweden	Training dataset 6	0	0	0	0	0	0	0	7.33e-06	0	0	0.00134877	0	0.000480133	0	0	0	0	0	0	0	0	0	0	0	0	0	0	0	0	0	0	0	0	0	0	0	0	0	0	0	0	0	0	0
ERR1746833	Control	Illumina	V4	Sweden	Training dataset 6	0	0	0	0	0	0	0	4.19e-06	0	0	0.0127431	0	0.00641767	0	0	0	2.1e-05	0	0	0	0	0	0	0	0	0	0	0	0	0	0	0	0	0	0	0	0	0	0	0	0	0	0	0
ERR1746834	Control	Illumina	V4	Sweden	Training dataset 6	0	0	0	0	0	0	0	0	0	0	0.000546604	0	0.000232119	0	0	0	0	0	0	0	0	0	0	0	0	0	0	0	0	0	0	0	0	0	0	0	0	0	0	0	0	0	0	0
ERR1746835	Control	Illumina	V4	Sweden	Training dataset 6	0	0	0	0	0	0	0	0	0	0	0	0	0	0	0	0	0	0	0	0	0	0	0	0	0	0	0	0	0	0	0	0	0	0	0	0	0	0	0	0	0	0	0	0
ERR1746836	Control	Illumina	V4	Sweden	Training dataset 6	0	0	0	0	0	0	0	0	0	0	0	0	0	0	0	0	0	0	0	0	0	0	0	0	0	0	0	0	0	0	0	0	0	0	0	0	0	0	0	0	0	0	0	0
ERR1746837	Control	Illumina	V4	Sweden	Training dataset 6	0	0	0	0	0	0	0	0	0	0	0	0	0	0	0	0	0	0	0	0	0	0	0	0	0	0	0	0	0	0	0	0	0	0	0	0	0	0	0	0	0	0	0	0
ERR1746838	Control	Illumina	V4	Sweden	Training dataset 6	0	0	0	0	0	0	0	0	0	0	5.63e-05	0	7.49999e-06	0	0	0	0	0	0	0	0	0	0	0	0	0	0	0	0	0	0	0	0	0	0	0	0	0	0	0	0	0	0	0
ERR1746839	Control	Illumina	V4	Sweden	Training dataset 6	0	0	0	0	0	0	0	0	0	0	8.41e-05	0	3.86e-05	0	0	0	0	0	0	0	0	0	0	0	0	0	0	0	0	0	0	0	0	0	0	0	0	0	0	0	0	0	0	0
ERR1746840	Control	Illumina	V4	Sweden	Training dataset 6	0	0	0	0	0	0	0	0	0	0	2.2e-05	0	3.77e-06	0	0	0	0	0	0	0	0	0	0	0	0	0	0	0	0	0	0	0	0	0	0	0	0	0	0	0	0	0	0	0
ERR1746841	Control	Illumina	V4	Sweden	Training dataset 6	0	0	0	0	0	0	0	0	0	0	0	0	0	0	0	0	0	0	0	0	0	0	0	0	0	0	0	0	0	0	0	0	0	0	0	0	0	0	0	0	0	0	0	0
ERR1746842	Control	Illumina	V4	Sweden	Training dataset 6	0	0	0	0	0	0	0	0	0	0	7.64e-06	0	7.64e-06	0	0	0	0	0	0	0	0	0	0	0	0	0	0	0	0	0	0	0	0	0	0	0	0	0	0	0	0	0	0	0
ERR1746843	Control	Illumina	V4	Sweden	Training dataset 6	0	0	0	0	0	0	0	0	0	0	0	0	0	0	0	0	0	0	0	0	0	0	0	0	0	0	0	0	0	0	0	0	0	0	0	0	0	0	0	0	0	0	0	0
ERR1746844	Control	Illumina	V4	Sweden	Training dataset 6	0	0	0	0	0	0	0	0	0	0	0	0	0	0	0	0	0	0	0	0	0	0	0	0	0	0	0	0	0	0	0	0	0	0	0	0	0	0	0	0	0	0	0	0
ERR1746845	Control	Illumina	V4	Sweden	Training dataset 6	0	0	0	0	0	0	0	0	0	0	0	0	0	0	0	0	0	0	0	0	0	0	0	0	0	0	0	0	0	0	0	0	0	0	0	0	0	0	0	0	0	0	0	0
ERR1746846	Control	Illumina	V4	Sweden	Training dataset 6	0	0	0	0	0	0	0	0	0	0	0	0	0	0	0	0	0	0	0	0	0	0	0	0	0	0	0	0	0	0	0	0	0	0	0	0	0	0	0	0	0	0	0	0
ERR1746847	Control	Illumina	V4	Sweden	Training dataset 6	0	0	0	0	0	0	0	0	0	0	0	0	0	0	0	0	0	0	0	0	0	0	0	0	0	0	0	0	0	0	0	0	0	0	0	0	0	0	0	0	0	0	0	0
ERR1746848	Control	Illumina	V4	Sweden	Training dataset 6	0	0	0	0	0	0	0	0	0	0	0	0	6.08e-06	0	0	0	0	0	0	0	0	0	0	0	0	0	0	0	0	0	0	0	0	0	0	0	0	0	0	0	0	0	0	0
ERR1746849	Control	Illumina	V4	Sweden	Training dataset 6	0	0	0	0	0	0	0	0	0	0	0	0	0	0	0	0	0	0	0	0	0	0	0	0	0	0	0	0	0	0	0	0	0	0	0	0	0	0	0	0	0	0	0	0
ERR1746850	Control	Illumina	V4	Sweden	Training dataset 6	0	0	0	0	0	0	0	0	0	0	0	0	0	0	0	0	0	0	0	0	0	0	0	0	0	0	0	0	0	0	0	0	0	0	0	0	0	0	0	0	0	0	0	0
ERR1746851	Control	Illumina	V4	Sweden	Training dataset 6	0	0	0	0	0	0	0	0	0	0	8.92001e-06	0	0	0	0	0	0	0	0	0	0	0	0	0	0	0	0	0	0	0	0	0	0	0	0	0	0	0	0	0	0	0	0	0
ERR1746852	Control	Illumina	V4	Sweden	Training dataset 6	0	0	0	0	0	0	0	0	0	0	0	0	0	0	0	0	0	0	0	0	0	0	0	0	0	0	0	0	0	0	0	0	0	0	0	0	0	0	0	0	0	0	0	0
ERR1746853	Control	Illumina	V4	Sweden	Training dataset 6	0	0	0	0	0	0	0	3.52e-06	0	0	0.00487959	0	0.00205605	0	0	0	1.06e-05	0	0	0	0	0	0	0	0	0	0	0	0	0	0	0	0	0	0	0	0	0	0	0	0	0	0	0
ERR1746854	Control	Illumina	V4	Sweden	Training dataset 6	0	0	0	0	0	0	0	0	0	0	0.00127629	0	0.000591195	0	0	0	0	0	0	0	0	0	3.48e-06	0	0	0	0	0	0	0	0	0	0	0	0	0	0	0	0	0	0	0	0	0
ERR1746855	Control	Illumina	V4	Sweden	Training dataset 6	0	0	0	0	0	0	0	0	0	0	0.00365858	0	0.00153588	0	0	0	9.57e-06	0	0	0	0	0	0	0	0	0	0	0	0	0	0	0	0	0	0	0	0	0	0	0	0	0	0	0
ERR1746856	Control	Illumina	V4	Sweden	Training dataset 6	0	0	0	0	0	0	0	0	0	0	0.000403365	0	0.000128609	0	0	0	0	0	0	0	0	0	0	0	0	0	0	0	0	0	0	0	0	0	0	0	0	0	0	0	0	0	0	0
ERR1746857	Control	Illumina	V4	Sweden	Training dataset 6	0	0	0	0	0	0	0	0	0	0	0.00169718	0	0.00053595	0	0	0	6.87001e-06	0	0	0	0	0	0	0	0	0	0	0	0	0	0	0	0	0	0	0	0	0	0	0	0	0	0	0
ERR1746858	Control	Illumina	V4	Sweden	Training dataset 6	0	0	0	0	0	0	0	0	0	0	0.00132464	0	0.000441547	0	0	0	0	0	0	0	0	0	0	0	0	0	0	0	0	0	0	0	0	0	0	0	0	0	0	0	0	0	0	0
ERR1746859	Control	Illumina	V4	Sweden	Training dataset 6	0	0	0	0	0	0	0	0	0	0	0.000639021	0	0.000281169	0	0	0	0	0	0	8.52e-06	0	0	0	0	0	0	0	0	0	0	0	0	0	0	0	0	0	0	0	0	0	0	0	0
ERR1746860	Control	Illumina	V4	Sweden	Training dataset 6	0	0	0	0	0	0	0	0	0	0	0.00128632	0	0.000529661	0	0	0	6.88e-06	0	0	0	1.38e-05	0	0	0	0	0	0	0	0	0	0	0	0	0	0	0	0	0	0	0	0	0	0	0
ERR1746861	Control	Illumina	V4	Sweden	Training dataset 6	0	0	0	0	0	0	0	8.88e-06	0	0	0.0152187	0	0.00652295	0	0	0	2.89e-05	0	0	2.22e-06	0.000219725	0	0	0	0	0	0	0	0	0	0	0	0	0	0	0	0	0	0	0	0	0	0	0
ERR1746862	Control	Illumina	V4	Sweden	Training dataset 6	0	0	0	0	0	0	0	0	0	0	0.00174483	0	0.000724547	0	0	0	7.39e-06	0	0	0	0.000458387	0	0	0	0	0	0	0	0	0	0	0	0	0	0	0	0	0	0	0	0	0	0	0
ERR1746863	Control	Illumina	V4	Sweden	Training dataset 6	0	0	0	0	0	0	0	0	0	0	0.00268052	0	0.00140803	0	0	0	7.53e-06	0	0	7.53e-06	0.00126496	1.51e-05	0	0	0	0	0	0	0	0	0	0	0	0	0	0	0	0	0	0	0	0	0	0
ERR1746864	Control	Illumina	V4	Sweden	Training dataset 6	0	0	0	0	0	0	0	0	0	0	0	0	0	0	0	0	0	0	0	0	0	0	0	0	0	0	0	0	0	0	0	0	0	0	0	0	0	0	0	0	0	0	0	0
ERR1746865	Control	Illumina	V4	Sweden	Training dataset 6	0	0	0	0	0	0	0	0	0	0	0.00134301	0	0.000338778	0	0	0	0	0	0	0	0.000617061	0	0	0	0	0	0	0	0	0	0	0	0	0	0	0	0	0	0	0	0	0	0	0
ERR1746866	Control	Illumina	V4	Sweden	Training dataset 6	0	0	0	0	0	0	0	0	0	0	0.00423729	0	0.00177241	0	0	0	0	0	0	0	0.00139319	0	0	0	0	0	0	0	0	0	0	0	0	0	0	0	0	0	0	0	0	0	0	0
ERR1746870	Control	Illumina	V4	Sweden	Training dataset 6	0	0	0	0	0	0	0	0	0	0	0	0	0	0	0	0	0	0	0	0	0	0	0	0	0	0	0	0	0	0	0	0	0	0	0	0	0	0	0	0	0	0	0	0
ERR1746871	Control	Illumina	V4	Sweden	Training dataset 6	0	0	0	0	0	0	0	0	0	0	0	0	0	0	0	0	0	0	0	0	0	0	0	0	0	0	0	0	0	0	0	0	0	0	0	0	0	0	0	0	0	0	0	0
ERR1746872	Control	Illumina	V4	Sweden	Training dataset 6	0	0	0	0	0	0	0	0	0	0	0	0	0	0	0	0	0	0	0	0	0	0	0	0	0	0	0	0	0	0	0	0	0	0	0	0	0	0	0	0	0	0	0	0
ERR1746873	Control	Illumina	V4	Sweden	Training dataset 6	0	0	0	0	0	0	0	0	0	0	0	0	0	0	0	0	0	0	0	0	0	0	0	0	0	0	0	0	0	0	0	0	0	0	0	0	0	0	0	0	0	0	0	0
ERR1746874	Control	Illumina	V4	Sweden	Training dataset 6	0	0	0	0	0	0	0	0	0	0	0	0	5.79e-06	0	0	0	0	0	0	0	0	0	0	0	0	0	0	0	0	0	0	0	0	0	0	0	0	0	0	0	0	0	0	0
ERR1746875	Control	Illumina	V4	Sweden	Training dataset 6	0	0	0	0	0	0	0	0	0	0	0	0	0	0	0	0	0	0	0	0	0	0	0	0	0	0	0	0	0	0	0	0	0	0	0	0	0	0	0	0	0	0	0	0
ERR1746876	Control	Illumina	V4	Sweden	Training dataset 6	0	0	0	0	0	0	0	1.04e-05	0	0	0.00894569	0	0.00396085	0	0	0	0	0	0	0	0	0	0	0	0	0	0	0	0	0	0	0	0	0	0	0	0	0	0	0	0	0	0	0
ERR1746877	Control	Illumina	V4	Sweden	Training dataset 6	0	0	0	0	0	0	0	8.95e-06	0	0	0.00825396	0	0.00373308	0	0	0	1.49e-05	0	0	5.97e-06	0	0	0	0	0	0	0	0	0	0	0	0	0	0	0	0	0	0	0	0	0	0	0	0
ERR1746878	Control	Illumina	V4	Sweden	Training dataset 6	0	0	0	0	0	0	0	0	0	0	0.0500216	0	0.0190904	0	0	0	2.01e-05	0	0	0	0	0	0	0	0	0	0	0	0	0	0	0	0	0	0	0	0	0	0	0	0	0	0	0
ERR1746879	Control	Illumina	V4	Sweden	Training dataset 6	0	0	0	0	0	0	0	0	0	0	0.00733575	0	0.00354384	0	0	0	0	0	0	0	0	0	0	0	0	0	0	0	0	0	0	0	0	0	0	0	0	0	0	0	0	0	0	0
ERR1746880	Control	Illumina	V4	Sweden	Training dataset 6	0	0	0	0	0	0	0	0	0	0	0.00160588	0	0.00082464	0	0	0	0	0	0	0	0	0	0	0	0	0	0	0	0	0	0	0	0	0	0	0	0	0	0	0	0	0	0	0
ERR1746881	Control	Illumina	V4	Sweden	Training dataset 6	0	0	0	0	0	0	0	0	0	0	0.00708809	0	0.00276791	0	0	0	0	0	0	0	0	0	0	0	0	0	0	0	0	0	0	0	0	0	0	0	0	0	0	0	0	0	0	0
ERR1746925	Control	Illumina	V4	Sweden	Training dataset 6	0	0	0	0	0	0	0	0	0	0	0.000671592	0	0	0	0	0	0	0	0	0	0	0	0	0	0	0	0	0	0	0	0	0	0	0	0	0	0	0	0	0	0	0	0	0
ERR1746945	Control	Illumina	V4	Sweden	Training dataset 6	0	0	0	0	0	0	0	0	0	0	0	0	0	0	0	0	0	0	0	0	0	0	0	0	0	0	0	0	0	0	0	0	0	0	0	0	0	0	0	0	0	0	0	0
ERR1746955	Control	Illumina	V4	Sweden	Training dataset 6	0	0	0	0	0	0	0	0	0	0	0	0	0	0	0	0	0	0	0	0	0	0	0	0	0	0	0	0	0	0	0	0	0	0	0	0	0	0	0	0	0	0	0	0
SRR1185969	Control	454	V1V3	South Korea	Training dataset 2	0	0	0	0	0	0	0	0	0	0	0	0	0	0	0	0	0	0	0	0	0	0	0	0	0	0.000708717	0	0	0.000354359	0	0	0	0	0	0	0.000354359	0	0	0.000354359	0	0	0	0	0
SRR1185970	Control	454	V1V3	South Korea	Training dataset 2	0	0	0	0	0	0	0	0	0	0	0	0	0	0	0	0	0	0	0	0	0	0	0	0	0	0.000258732	0	0	0.000517464	0	0	0	0	0	0	0.000517464	0	0	0	0	0	0	0	0
SRR1185971	Control	454	V1V3	South Korea	Training dataset 2	0	0	0	0	0	0	0	0	0	0	0	0	0	0	0	0	0	0	0	0	0	0	0	0	0	0	0	0	0	0	0	0	0	0	0	0	0	0	0	0	0	0	0	0
SRR1185972	Control	454	V1V3	South Korea	Training dataset 2	0	0	0	0	0	0	0	0	0	0	0	0	0	0	0	0	0	0	0	0	0	0	0	0	0	0	0	0	0	0	0	0	0	0	0	0	0	0	0	0	0	0	0	0
SRR1185976	Control	454	V1V3	South Korea	Training dataset 2	0	0	0	0	0	0	0	0	0	0	0	0	0	0	0	0	0	0	0	0	0	0	0	0	0	0	0	0	0	0	0	0	0	0	0	0	0	0	0	0	0	0	0	0
SRR1186024	Control	454	V1V3	South Korea	Training dataset 2	0	0	0	0	0	0	0	0	0	0	0	0	0	0	0	0	0	0	0	0	0	0	0	0	0	0	0	0	0	0	0	0	0	0	0	0	0	0	0	0	0	0	0	0
SRR1186027	Control	454	V1V3	South Korea	Training dataset 2	0	0	0	0	0	0	0	0	0	0	0	0	0	0	0	0	0	0	0	0	0	0	0	0	0	0	0	0	0	0	0	0	0	0	0	0	0	0	0	0	0	0	0	0
SRR1186030	Control	454	V1V3	South Korea	Training dataset 2	0	0	0	0	0	0	0	0	0	0	0	0	0	0	0	0	0	0	0	0	0	0	0	0	0	0	0	0	0	0	0	0	0	0	0	0	0	0	0	0	0	0	0	0
SRR1186034	Control	454	V1V3	South Korea	Training dataset 2	0	0	0	0	0	0	0	0	0	0	0	0	0	0	0	0	0	0	0	0	0	0	0	0	0	0	0	0	0	0	0	0	0	0	0	0	0	0	0	0	0	0	0	0
SRR1186036	Control	454	V1V3	South Korea	Training dataset 2	0	0	0	0	0	0	0	0	0	0	0	0	0	0	0	0	0	0	0	0	0	0	0	0	0	0	0	0	0	0	0	0	0	0	0	0	0	0	0	0	0	0	0	0
SRR1765911	Control	Illumina	V4	Spain	Training dataset 15	0	0	0	0	0	0	0	0	0	0	0	0	0	0	0	0	0	0	0	0	0	0	0	0	0	0	0	0	0	0	0	0	0	0	0	0	0	0	0	0	0	0	0	0
SRR1765912	Control	Illumina	V4	Spain	Training dataset 15	0	0	0	0	0	0	0	0	0	0	0	0	0	0	0	0	0	0	0	0	0	0	0	0	0	0	0	0	0	0	0	0	0	0	0	0	0	0	0	0	0	0	0	0
SRR1765915	Control	Illumina	V4	Spain	Training dataset 15	0	0	0	0	0	0	0	0	0	0	0	0	0	0	0	0	0	0	0	0	0	0	0	0	0	0	0	0	0	0	0	0	0	0	0	0	0	0	0	0	0	0	0	0
SRR1765917	Control	Illumina	V4	Spain	Training dataset 15	0	0	0	0	0	0	0	0	0	0	0.0383327	0	0.000897022	0	0	0	0	0	0	0	0	0	0	0	0	0	0	0	0	0	0	0	0	0	0	0	0	0	0	0	0	0	0	0
SRR1765919	Control	Illumina	V4	Spain	Training dataset 15	0	0	0	0	0	0	0	0	0	0	0	0	0	0	0	0	0	0	0	0	0	0	0	0	0	0	0	0	0	0	0	0	0	0	0	0	0	0	0	0	0	0	0	0
SRR1765921	Control	Illumina	V4	Spain	Training dataset 15	0	0	0	0	0	0	0	0	0	0	0	0	0	0	0	0	0	0	0	0	0	0	0	0	0	0	0	0	0	0	0	0	0	0	0	0	0	0	0	0	0	0	0	0
SRR1765923	Control	Illumina	V4	Spain	Training dataset 15	0	0	0	0	0	0	0	0	0	0	0.00200468	0	9.55e-05	0	0	0	0	0	0	0	0	0	0	0	0	0	0	0	0	0	0	0	0	0	0	0	0	0	0	0	0	0	0	0
SRR1765926	Control	Illumina	V4	Spain	Training dataset 15	0	0	0	0	0	0	0	0	0	0	0	0	0	0	0	0	0	0	0	0	0	0	0	0	0	0	0	0	0	0	0	0	0	0	0	0	0	0	0	0	0	0	0	0
SRR1765928	Control	Illumina	V4	Spain	Training dataset 15	0	0	0	0	0	0	0	0	0	0	2.29e-05	0	0	0	0.000182811	0	0	0	0	0	0	0	0	0	0	0	0	0	0	0	0	0	0	0	0	0	0	0	0	0	0	0	0	0
SRR1765930	Control	Illumina	V4	Spain	Training dataset 15	0	0	0	0	0	0	0	0	0	0	0	0	0	0	0	0	0	0	0	0	0	0	0	0	0	0	0	0	0	0	0	0	0	0	0	0	0	0	0	0	0	0	0	0
SRR1765931	Control	Illumina	V4	Spain	Training dataset 15	0	0	0	0	0	0	0	0	0	0	0.00951151	0	0.000234852	0	0.00728041	0	0	0	0	0	0.000117426	0	0	0	0	0	0	0	0	0	0	0	0	0	0	0	0	0	0	0	0	0	0	0
SRR1765937	Control	Illumina	V4	Spain	Training dataset 15	0	0	0	0	0	0	0	0	0	0	0.0029228	0	0.000100786	0	0.00124303	0	0	0	0	0	0	0	0	0	0	0	0	0	0	0	0	0	0	0	0	0	0	0	0	0	0	0	0	0
SRR1765940	Control	Illumina	V4	Spain	Training dataset 15	0	0	0	0	0	0	0	0	0	0	0	0	0	0.00018903	0	0	0	0	0	0	0	0	0	0	0	0	0	0	0	0	0	0	0	0	0	0	0	0	0	0	0	0	0	0
SRR1765941	Control	Illumina	V4	Spain	Training dataset 15	0	0	0	0	0	0	0	0	0	0	0	0	0	0	0	0	0	0	0	0	0	0	0	0	0	0	0	0	0	0	0	0	0	0	0	0	0	0	0	0	0	0	0	0
SRR1765942	Control	Illumina	V4	Spain	Training dataset 15	0	0	0	0	0	0	0	0	0	0	0	0	0	0	0	0	0	0	0	0	0	0	0	0	0	0	0	0	0	0	0	0	0	0	0	0	0	0	0	0	0	0	0	0
SRR1765943	Control	Illumina	V4	Spain	Training dataset 15	0	0	0	0	0	0	0	0	0	0	0	0	0	0	0	0	0	0	0	0	0	0	0	0	0	0	0	0	0	0	0	0	0	0	0	0	0	0	0	0	0	0	0	0
SRR1765944	Control	Illumina	V4	Spain	Training dataset 15	0	0	0	0	0	0	0	0	0	0	0	0	0	0	0	0	0	0	0	0	0	0	0	0	0	0	0	0	0	0	0	0	0	0	0	0	0	0	0	0	0	0	0	0
SRR1765945	Control	Illumina	V4	Spain	Training dataset 15	0	0	0	0	0	0	0	0	0	0	2.35e-05	0	0	0	0	0	0	0	0	0	0	0	0	0	0	0	0	0	0	0	0	0	0	0	0	0	0	0	0	0	0	0	0	0
SRR1765952	Control	Illumina	V4	Spain	Training dataset 15	0	0	0	0	0	0	0	0	0	0	0	0	0	0	0	0	0	0	0	0	0	0	0	0	0	0	0	0	0	0	0	0	0	0	0	0	0	0	0	0	0	0	0	0
SRR1765954	Control	Illumina	V4	Spain	Training dataset 15	0	0	0	0	0	0	0	0	0	0	0.000747348	0	0	0	0	0	0	0	0	0	0	0	0	0	0	0	0	0	0	0	0	0	0	0	0	0	0	0	0	0	0	0	0	0
SRR1765956	Control	Illumina	V4	Spain	Training dataset 15	0	0	0	0	0	0	0	0	0	0	0	0	0	0	0	0	0	0	0	0	0	0	0	0	0	0	0	0	0	0	0	0	0	0	0	0	0	0	0	0	0	0	0	0
SRR1765985	Control	Illumina	V4	Spain	Training dataset 15	0	0	0	0	0	0	0	0	0	0	0.00406197	0	0.000141697	0	0.00103911	0	0	0	0	0	0	0	0	0	0	0	0	0	0	0	0	0	0	0	0	0	0	0	0	0	0	0	0	0
SRR1765989	Control	Illumina	V4	Spain	Training dataset 15	0	0	0	0	0	0	0	0	0	0	0.000499734	0	0	0	0	0	0	0	0	0	0	0	0	0	0	0	0	0	0	0	0	0	0	0	0	0	0	0	0	0	0	0	0	0
SRR1765990	Control	Illumina	V4	Spain	Training dataset 15	0	0	0	0	0	0	0	0	0	0	0.000361904	0	0	0	0	0	0	0	0	0	0	0	0	0	0	0	0	0	0	0	0	0	0	0	0	0	0	0	0	0	0	0	0	0
SRR1765992	Control	Illumina	V4	Spain	Training dataset 15	0	0	0	0	0	0	0	0	0	0	0	0	0	0	0	0	0	0	0	0	0	0	0	0	0	0	0	0	0	0	0	0	0	0	0	0	0	0	0	0	0	0	0	0
SRR1765993	Control	Illumina	V4	Spain	Training dataset 15	0	0	0	0	0	0	0	0	0	0	0	0	0	0	0	0	0	0	0	0	0	0	0	0	0	0	0	0	0	0	0	0	0	0	0	0	0	0	0	0	0	0	0	0
SRR1765994	Control	Illumina	V4	Spain	Training dataset 15	0	0	0	0	0	0	0	0	0	0	0.00312094	0	0.000173385	0	0.00208063	0	0	0	0	0	0	0	0	0	0	0	0	0	0	0	0	0	0	0	0	0	0	0	0	0	0	0	0	0
SRR1765995	Control	Illumina	V4	Spain	Training dataset 15	0	0	0	0	0	0	0	0	0	0	0.000549584	0	6.10999e-05	0	0	0	0	0	0	0	0	0	0	0	0	0	0	0	0	0	0	0	0	0	0	0	0	0	0	0	0	0	0	0
SRR1765996	Control	Illumina	V4	Spain	Training dataset 15	0	0	0	0	0	0	0	0	0	0	0	0	0	0.000111942	0	0	0	0	0	0	0	0	0	0	0	0	0	0	0	0	0	0	0	0	0	0	0	0	0	0	0	0	0	0
SRR1765997	Control	Illumina	V4	Spain	Training dataset 15	0	0	0	0	0	0	0	0	0	0	0	0	0	0	0	0	0	0	0	0	0	0	0	0	0	0	0	0	0	0	0	0	0	0	0	0	0	0	0	0	0	0	0	0
SRR1765998	Control	Illumina	V4	Spain	Training dataset 15	0	0	0	0	0	0	0	0	0	0	0	0	0	0	0	0	0	0	0	0	0	0	0	0	0	0	0	0	0	0	0	0	0	0	0	0	0	0	0	0	0	0	0	0
SRR1765999	Control	Illumina	V4	Spain	Training dataset 15	0	0	0	0	0	0	0	0	0	0	0.0201248	0	0.000435392	0	0	0	0	0	0	0	0	0	0	0	0	0	0	0	0	0	0	0	0	0	0	0	0	0	0	0	0	0	0	0
SRR1766000	Control	Illumina	V4	Spain	Training dataset 15	0	0	0	0	0	0	0	0	0	0	0.000180408	0	0	0	0.00015034	0	0	0	0	0	0	0	0	0	0	0	0	0	0	0	0	0	0	0	0	0	0	0	0	0	0	0	0	0
SRR1766002	Control	Illumina	V4	Spain	Training dataset 15	0	0	0	0	0	0	0	0	0	0	0.00659725	0	0.000258715	0	0	0	0	0	0	0	0	0	0	0	0	0	0	0	0	0	0	0	0	0	0	0	0	0	0	0	0	0	0	0
SRR1766003	Control	Illumina	V4	Spain	Training dataset 15	0	0	0	0	0	0	0	0	0	0	3.38e-05	0	0	0	0	0	0	0	0	0	0	0	0	0	0	0	0	0	0	0	0	0	0	0	0	0	0	0	0	0	0	0	0	0
SRR1766004	Control	Illumina	V4	Spain	Training dataset 15	0	0	0	0	0	0	0	0	0	0	0	0	0	0	0	0	0	0	0	0	0	0	0	0	0	0	0	0	0	0	0	0	0	0	0	0	0	0	0	0	0	0	0	0
SRR1766005	Control	Illumina	V4	Spain	Training dataset 15	0	0	0	0	0	0	0	0	0	0	0	0	0	0	0	0	0	0	0	0	0	0	0	0	0	0	0	0	0	0	0	0	0	0	0	0	0	0	0	0	0	0	0	0
SRR1766006	Control	Illumina	V4	Spain	Training dataset 15	0	0	0	0	0	0	0	0	0	0	0.012573	0	0.000336776	0	0.00460261	0	0	0	0	0	0	0	0	0	0	0	0	0	0	0	0	0	0	0	0	0	0	0	0	0	0	0	0	0
SRR1766007	Control	Illumina	V4	Spain	Training dataset 15	0	0	0	0	0	0	0	0	0	0	0	0	0	0	0	0	0	0	0	0	0	0	0	0	0	0	0	0	0	0	0	0	0	0	0	0	0	0	0	0	0	0	0	0
SRR1766008	Control	Illumina	V4	Spain	Training dataset 15	0	0	0	0	0	0	0	0	0	0	0	0	0	0	0	0	0	0	0	0	0	0	0	0	0	0	0	0	0	0	0	0	0	0	0	0	0	0	0	0	0	0	0	0
SRR1766009	Control	Illumina	V4	Spain	Training dataset 15	0	0	0	0	0	0	0	0	0	0	0	0	0	0	0	0	0	0	0	0	0	0	0	0	0	0	0	0	0	0	0	0	0	0	0	0	0	0	0	0	0	0	0	0
SRR1766010	Control	Illumina	V4	Spain	Training dataset 15	0	0	0	0	0	0	0	0	0	0	0	0	0	0	0	0	0	0	0	0	0	0	0	0	0	0	0	0	0	0	0	0	0	0	0	0	0	0	0	0	0	0	0	0
SRR1766011	Control	Illumina	V4	Spain	Training dataset 15	0	0	0	0	0	0	0	0	0	0	0.00312508	0	0.000230539	0	0	0	0	0	0	0	0	0	0	0	0	0	0	0	0	0	0	0	0	0	0	0	0	0	0	0	0	0	0	0
SRR1766012	Control	Illumina	V4	Spain	Training dataset 15	0	0	0	0	0	0	0	0	0	0	0.00217566	0	8.59e-05	0	0	0	0	0	0	0	0	0	0	0	0	0	0	0	0	0	0	0	0	0	0	0	0	0	0	0	0	0	0	0
SRR1766016	Control	Illumina	V4	Spain	Training dataset 15	0	0	0	0	0	0	0	0	0	0	0.00137313	0	2.99e-05	0	0	0	0	0	0	0	0	0	0	0	0	0	0	0	0	0	0	0	0	0	0	0	0	0	0	0	0	0	0	0
SRR1766026	Control	Illumina	V4	Spain	Training dataset 15	0	0	0	0	0	0	0	0	0	0	0.000766163	0	0	0	0	0	0	0	0	0	0	0	0	0	0	0	0	0	0	0	0	0	0	0	0	0	0	0	0	0	0	0	0	0
SRR1766027	Control	Illumina	V4	Spain	Training dataset 15	0	0	0	0	0	0	0	0	0	0	0.00673328	0	0.000217202	0	0.00179192	0	0	0	0	0	0	0	0	0	0	0	0	0	0	0	0	0	0	0	0	0	0	0	0	0	0	0	0	0
SRR1766029	Control	Illumina	V4	Spain	Training dataset 15	0	0	0	0	0	0	0	0	0	0	9.94e-05	0	0	0	0.000264945	0	0	0	0	0	0	0	0	0	0	0	0	0	0	0	0	0	0	0	0	0	0	0	0	0	0	0	0	0
SRR1766030	Control	Illumina	V4	Spain	Training dataset 15	0	0	0	0	0	0	0	0	0	0	0	0	0	0	0	0	0	0	0	0	0	0	0	0	0	0	0	0	0	0	0	0	0	0	0	0	0	0	0	0	0	0	0	0
SRR1766034	Control	Illumina	V4	Spain	Training dataset 15	0	0	0	0	0	0	0	0	0	0	0	0	0	0	0	0	0	0	0	0	0	0	0	0	0	0	0	0	0	0	0	0	0	0	0	0	0	0	0	0	0	0	0	0
SRR1766037	Control	Illumina	V4	Spain	Training dataset 15	0	0	0	0	0	0	0	0	0	0	0	0	0	0	0	0	0	0	0	0	0	0	0	0	0	0	0	0	0	0	0	0	0	0	0	0	0	0	0	0	0	0	0	0
SRR1766039	Control	Illumina	V4	Spain	Training dataset 15	0	0	0	0	0	0	0	0	0	0	0	0	0	0	0	0	0	0	0	0	0	0	0	0	0	0	0	0	0	0	0	0	0	0	0	0	0	0	0	0	0	0	0	0
SRR1766042	Control	Illumina	V4	Spain	Training dataset 15	0	0	0	0	0	0	0	0	0	0	0.0717498	0	0.00174209	0	0.0142608	0.000405137	0.000364623	0	0	0	0	0	0	0	0	0	0	0	0	0	0	0	0	0	0	0	0	0	0	0	0	0	0	0
SRR1766044	Control	Illumina	V4	Spain	Training dataset 15	0	0	0	0	0	0	0	0	0	0	0.00571788	0	0.000136791	0	0.00300941	2.74e-05	0	0	0	0	0	0	0	0	0	0	0	0	0	0	0	0	0	0	0	0	0	0	0	0	0	0	0	0
SRR1766046	Control	Illumina	V4	Spain	Training dataset 15	0	0	0	0	0	0	0	0	0	0	0.00387506	0	0.000176139	0	0	0	0	0	0	0	0	0	0	0	0	0	0	0	0	0	0	0	0	0	0	0	0	0	0	0	0	0	0	0
SRR1766048	Control	Illumina	V4	Spain	Training dataset 15	0	0	0	0	0	0	0	0	0	0	0.000416146	0	0	0	0	0	0	0	0	0	0	0	0	0	0	0	0	0	0	0	0	0	0	0	0	0	0	0	0	0	0	0	0	0
SRR1766050	Control	Illumina	V4	Spain	Training dataset 15	0	0	0	0	0	0	0	0	0	0	0.0013842	0	0	0	0	0	0	0	0	0	0	0	0	0	0	0	0	0	0	0	0	0	0	0	0	0	0	0	0	0	0	0	0	0
SRR1766053	Control	Illumina	V4	Spain	Training dataset 15	0	0	0	0	0	0	0	0	0	0	0.00806563	0	0.000172342	0	0	0	0	0	0	0	0	0	0	0	0	0	0	0	0	0	0	0	0	0	0	0	0	0	0	0	0	0	0	0
SRR1766055	Control	Illumina	V4	Spain	Training dataset 15	0	0	0	0	0	0	0	0	0	0	0	0	0	0	0	0	0	0	0	0	0	0	0	0	0	0	0	0	0	0	0	0	0	0	0	0	0	0	0	0	0	0	0	0
SRR1766057	Control	Illumina	V4	Spain	Training dataset 15	0	0	0	0	0	0	0	0	0	0	0	0	0	0	0	0	0	0	0	0	0	0	0	0	0	0	0	0	0	0	0	0	0	0	0	0	0	0	0	0	0	0	0	0
SRR1766058	Control	Illumina	V4	Spain	Training dataset 15	0	0	0	0	0	0	0	0	0	0	3.44e-05	0	0	0	0.000482294	0	0	0	0	0	0	0	0	0	0	0	0	0	0	0	0	0	0	0	0	0	0	0	0	0	0	0	0	0
SRR1766059	Control	Illumina	V4	Spain	Training dataset 15	0	0	0	0	0	0	0	0	0	0	0.0049485	0	8.91999e-05	0	0	0	0	0	0	0	0	0	0	0	0	0	0	0	0	0	0	0	0	0	0	0	0	0	0	0	0	0	0	0
SRR1766060	Control	Illumina	V4	Spain	Training dataset 15	0	0	0	0	0	0	0	0	0	0	0	0	0	0	0	0	0	0	0	0	0	0	0	0	0	0	0	0	0	0	0	0	0	0	0	0	0	0	0	0	0	0	0	0
SRR1766062	Control	Illumina	V4	Spain	Training dataset 15	0	0	0	0	0	0	0	0	0	0	0	0	0	0	0	0	0	0	0	0	0	0	0	0	0	0	0	0	0	0	0	0	0	0	0	0	0	0	0	0	0	0	0	0
SRR1766064	Control	Illumina	V4	Spain	Training dataset 15	0	0	0	0	0	0	0	0	0	0	0.00423789	0	7.06e-05	0	0	0	0	0	0	0	0	0	0	0	0	0	0	0	0	0	0	0	0	0	0	0	0	0	0	0	0	0	0	0
SRR1766066	Control	Illumina	V4	Spain	Training dataset 15	0	0	0	0	0	0	0	0	0	0	0	0	0	0	0	0	0	0	0	0	0	0	0	0	0	0	0	0	0	0	0	0	0	0	0	0	0	0	0	0	0	0	0	0
SRR1766069	Control	Illumina	V4	Spain	Training dataset 15	0	0	0	0	0	0	0	0	0	0	0	0	0	0	0	0	0	0	0	0	0	0	0	0	0	0	0	0	0	0	0	0	0	0	0	0	0	0	0	0	0	0	0	0
SRR1766070	Control	Illumina	V4	Spain	Training dataset 15	0	0	0	0	0	0	0	0	0	0	0.00603118	0	0.000220653	0	0.00338334	7.35999e-05	7.35999e-05	0	0	0	0	0	0	0	0	0	0	0	0	0	0	0	0	0	0	0	0	0	0	0	0	0	0	0
SRR1766071	Control	Illumina	V4	Spain	Training dataset 15	0	0	0	0	0	0	0	0	0	0	0.00204095	0	6.18001e-05	0	0.000927702	0	0	0	0	0	0	0	0	0	0	0	0	0	0	0	0	0	0	0	0	0	0	0	0	0	0	0	0	0
SRR1766074	Control	Illumina	V4	Spain	Training dataset 15	0	0	0	0	0	0	0	0	0	0	0	0	0	0	0	0	0	0	0	0	0	0	0	0	0	0	0	0	0	0	0	0	0	0	0	0	0	0	0	0	0	0	0	0
SRR1766076	Control	Illumina	V4	Spain	Training dataset 15	0	0	0	0	0	0	0	0	0	0	0	0	0	0	0	0	0	0	0	0	0	0	0	0	0	0	0	0	0	0	0	0	0	0	0	0	0	0	0	0	0	0	0	0
SRR1766078	Control	Illumina	V4	Spain	Training dataset 15	0	0	0	0	0	0	0	0	0	0	0.00138995	0	0.000146311	0	0.00124364	0.000109733	0	0	0	0	0	0	0	0	0	0	0	0	0	0	0	0	0	0	0	0	0	0	0	0	0	0	0	0
SRR1766079	Control	Illumina	V4	Spain	Training dataset 15	0	0	0	0	0	0	0	0	0	0	0.00543447	0	0.000289067	0	0	0	0	0	0	0	0	0	0	0	0	0	0	0	0	0	0	0	0	0	0	0	0	0	0	0	0	0	0	0
SRR1766080	Control	Illumina	V4	Spain	Training dataset 15	0	0	0	0	0	0	0	0	0	0	0.00581295	0	0.000138404	0	0	0	0	0	0	0	0	0	0	0	0	0	0	0	0	0	0	0	0	0	0	0	0	0	0	0	0	0	0	0
SRR1766081	Control	Illumina	V4	Spain	Training dataset 15	0	0	0	0	0	0	0	0	0	0	0	0	0	0	0	0	0	0	0	0	0	0	0	0	0	0	0	0	0	0	0	0	0	0	0	0	0	0	0	0	0	0	0	0
SRR1766082	Control	Illumina	V4	Spain	Training dataset 15	0	0	0	0	0	0	0	0	0	0	0.000373497	0	0	0	0	0	0	0	0	0	0	0	0	0	0	0	0	0	0	0	0	0	0	0	0	0	0	0	0	0	0	0	0	0
SRR1766083	Control	Illumina	V4	Spain	Training dataset 15	0	0	0	0	0	0	0	0	0	0	0.0153371	0	0.000742116	0	0	0	0	0	0	0	0	0	0	0	0	0	0	0	0	0	0	0	0	0	0	0	0	0	0	0	0	0	0	0
SRR1766084	Control	Illumina	V4	Spain	Training dataset 15	0	0	0	0	0	0	0	0	0	0	0	0	0	0	0	0	0	0	0	0	0	0	0	0	0	0	0	0	0	0	0	0	0	0	0	0	0	0	0	0	0	0	0	0
SRR1766085	Control	Illumina	V4	Spain	Training dataset 15	0	0	0	0	0	0	0	0	0	0	0	0	0	0	0	0	0	0	0	0	0	0	0	0	0	0	0	0	0	0	0	0	0	0	0	0	0	0	0	0	0	0	0	0
SRR1766086	Control	Illumina	V4	Spain	Training dataset 15	0	0	0	0	0	0	0	0	0	0	0.000947418	0	3.38e-05	0	0.000812073	0	0	0	0	0	0	0	0	0	0	0	0	0	0	0	0	0	0	0	0	0	0	0	0	0	0	0	0	0
SRR1766087	Control	Illumina	V4	Spain	Training dataset 15	0	0	0	0	0	0	0	0	0	0	0.00378939	0	0.000178325	0	0.00151576	0.000133743	0	0	0	0	0	0	0	0	0	0	0	0	0	0	0	0	0	0	0	0	0	0	0	0	0	0	0	0
SRR1766088	Control	Illumina	V4	Spain	Training dataset 15	0	0	0	0	0	0	0	0	0	0	0	0	0	0	0	0	0	0	0	0	0	0	0	0	0	0	0	0	0	0	0	0	0	0	0	0	0	0	0	0	0	0	0	0
SRR1766089	Control	Illumina	V4	Spain	Training dataset 15	0	0	0	0	0	0	0	0	0	0	0	0	0	0	0	0	0	0	0	0	0	0	0	0	0	0	0	0	0	0	0	0	0	0	0	0	0	0	0	0	0	0	0	0
SRR1766090	Control	Illumina	V4	Spain	Training dataset 15	0	0	0	0	0	0	0	0	0	0	0.00297707	0	0.00019629	0	0.00166847	0	0	0	0	0	0	0	0	0	0	0	0	0	0	0	0	0	0	0	0	0	0	0	0	0	0	0	0	0
SRR1766091	Control	Illumina	V4	Spain	Training dataset 15	0	0	0	0	0	0	0	0	0	0	0.00523153	0	0.000204357	0	0	0	0	0	0	0	0	0	0	0	0	0	0	0	0	0	0	0	0	0	0	0	0	0	0	0	0	0	0	0
SRR1766092	Control	Illumina	V4	Spain	Training dataset 15	0	0	0	0	0	0	0	0	0	0	0.00473551	0	0.000220256	0	0	0	0	0	0	0	0	0	0	0	0	0	0	0	0	0	0	0	0	0	0	0	0	0	0	0	0	0	0	0
SRR1766093	Control	Illumina	V4	Spain	Training dataset 15	0	0	0	0	0	0	0	0	0	0	0	0	0	0	0	0	0	0	0	0	0	0	0	0	0	0	0	0	0	0	0	0	0	0	0	0	0	0	0	0	0	0	0	0
SRR1766094	Control	Illumina	V4	Spain	Training dataset 15	0	0	0	0	0	0	0	0	0	0	0.0008685	0	3.95e-05	0	0	0	0	0	0	0	0	0	0	0	0	0	0	0	0	0	0	0	0	0	0	0	0	0	0	0	0	0	0	0
SRR1955152	Control	Illumina	V3V4	Italy	Training dataset 12	0	0	0	0	0	0	0	0	0	0	0	0	0	0	0	0	0	0	0	0	0	0	0	0	3.76e-05	0	0	0	0	0	0	0	0	0	0	0	0	0	0	0	0	0	0	0
SRR1955154	Control	Illumina	V3V4	Italy	Training dataset 12	0	0	0	0	0	0	0	0	0	0	0	0	0	0	0	0	0	0	0	0	0	0	0	0	0	0	0	0	0	0	0	0	0	0	0	0	0	0	0	0	0	0	0	0
SRR1955156	Control	Illumina	V3V4	Italy	Training dataset 12	0	0	0	0	0	0	0	0	0	0	0.00128258	0	0	0	0	0	0	0	0	0	0	0	0	0	0	0	0	0	0	0	0	0	0	0	0	0	0	0	0	0	0	0	0	0
SRR1955158	Control	Illumina	V3V4	Italy	Training dataset 12	0	0	0	0	0	0	0	0	0	0	0	0	0	0	0	0	0	0	0	0	0	0	0	0	0	0	0	0	0	0	0	0	0	0	0	0	0	0	0	0	0	0	0	0
SRR1955160	Control	Illumina	V3V4	Italy	Training dataset 12	0	0	0	0	0	0	0	0	0	0	0.00336431	0	0	0	0.000267008	0	0	0	0	0	0	0	0	0	0	0	0	0	0	0	0	0	0	0	0	0	0	0	0	0	0	0	0	0
SRR3206652	Control	Illumina	V4	United States	Training dataset 10	0	0	0	0	0	6.04999e-06	0	0	0	0	0	0	0	0	0	0	0	0	0	0	0	0	0	0	0	0	0	0	0	0	0	0	0	0	0	0	0	0	0	0	0	0	0	0
SRR3206653	Control	Illumina	V4	United States	Training dataset 10	0	0	0	0	0	0	0	0	0	0	0	0	0	0	0	0	0	0	0	0	0	0	0	0	0	0	0	0	0	0	0	0	0	0	0	0	0	0	0	0	0	0	0	0
SRR3206654	Control	Illumina	V4	United States	Training dataset 10	0	0	0	0	0	0	0	0	0	0	0.0001115	0	0	0	0	0	0	0	0	0	0	0	0	0	0	0	0	0	0	0	0	0	0	0	0	0	0	0	0	0	0	0	0	0
SRR3206656	Control	Illumina	V4	United States	Training dataset 10	0	0	0	0	0	0	0	0	0	0	0.0148757	0	0.000372068	0	0	0	0	0	0	0	0	0	0	0	0	0	0	0	0	0	0	0	0	0	0	0	0	0	0	0	0	0	0	0
SRR3206658	Control	Illumina	V4	United States	Training dataset 10	0	0	0	0	0	0	0	0	0	0	7.36e-06	0	7.36e-06	0	0	0	0	0	0	0	0	0	0	0	0	0	0	0	0	0	0	0	0	0	0	0	0	0	0	0	0	0	0	0
SRR3206659	Control	Illumina	V4	United States	Training dataset 10	0	0	0	0	0	0	0	0	0	0	0	0	0	0	0	0	0	0	0	0	0	0	0	0	0	0	0	0	0	0	0	0	0	0	0	0	0	0	0	0	0	0	0	0
SRR3206664	Control	Illumina	V4	United States	Training dataset 10	0	0	0	0	0	0	0	0	0	0	0	0	0	0	0	0	0	0	0	0	0	0	0	0	0	0	0	0	0	0	0	0	0	0	0	0	0	0	0	0	0	0	0	0
SRR3206666	Control	Illumina	V4	United States	Training dataset 10	0	0	0	0	0	0	0	0	0	0	1.23e-05	0	0	0	0	0	0	0	0	0	0	0	0	0	0	0	0	0	0	0	0	0	0	0	0	0	0	0	0	0	0	0	0	0
SRR3206676	Control	Illumina	V4	United States	Training dataset 10	0	0	0	0	0	0	0	0	0	0	0	0	0	0	0	0	0	0	0	0	0	0	0	0	0	0	0	0	0	0	0	0	0	0	0	0	0	0	0	0	0	0	0	0
SRR3206679	Control	Illumina	V4	United States	Training dataset 10	0	0	0	0	0	0	0	0	0	0	0	0	0	0	0	0	0	0	0	0	0	0	0	0	0	0	0	0	0	0	0	0	0	0	0	0	0	0	0	0	0	0	0	0
SRR3206680	Control	Illumina	V4	United States	Training dataset 10	0	0	0	0	0	0	0	0	0	0	0	0	0	0	0	0	0	0	0	0	0	0	0	0	0	0	0	0	0	0	0	0	0	0	0	0	0	0	0	0	0	0	0	0
SRR3206681	Control	Illumina	V4	United States	Training dataset 10	0	0	0	0	0	0	0	0	0	0	2.35e-05	0	0	0	0.000164537	0	0	0	0	0	0	0	0	0	0	0	0	0	0	0	0	0	0	0	0	0	0	0	0	0	0	0	0	0
SRR3206682	Control	Illumina	V4	United States	Training dataset 10	0	0	0	0	0	0	0	0	0	0	0.0259879	0	0.001068	0	0	0	0	0	0	0	0.000166133	0	0	0	0	0	0	0	0	0	0	0	0	0	0	0	0	0	0	0	0	0	0	0
SRR3560329	Control	Illumina	V4	United States	Training dataset 25	0	0	0	0	0	0	0	0	0	0	0	0	0	0	0	0	0	0	0	0	0	0	0	0	0	0	0	0	0	0	0	0	0	0	0	0	0	0	0	0	0	0	0	0
SRR3560330	Control	Illumina	V4	United States	Training dataset 25	0	0	0	0	0	0	0	0	0	0	0	0	1.48e-05	0	0	0	0	0	0	0	0	0	0	0	0	0	0	0	0	0	0	0	0	0	0	0	0	0	0	0	0	0	0	0
SRR3560331	Control	Illumina	V4	United States	Training dataset 25	0	0	0	0	0	0	0	0	0	0	0	0	0	0	0	0	0	0	0	0	0	0	0	0	0	0	0	0	0	0	0	0	0	0	0	0	0	0	0	0	0	0	0	0
SRR3560332	Control	Illumina	V4	United States	Training dataset 25	0	0	0	0	0	0	0	0	0	0	1.92e-05	0	0	0	0	0	0	0	0	0	0	0	0	0	0	0	0	0	0	0	0	0	0	0	0	0	0	0	0	0	0	0	0	0
SRR3560333	Control	Illumina	V4	United States	Training dataset 25	0	0	0	0	0	0	0	0	0	0	0	0	1.71e-05	0	0	0	0	0	0	0	0	0	0	0	0	0	0	0	0	0	0	0	0	0	0	0	0	0	0	0	0	0	0	0
SRR3560334	Control	Illumina	V4	United States	Training dataset 25	0	0	0	0	0	0	0	0	0	0	0	0	0	0	0	0	0	0	0	0	0	0	0	0	0	0	0	0	0	0	0	0	0	0	0	0	0	0	0	0	0	0	0	0
SRR3560335	Control	Illumina	V4	United States	Training dataset 25	0	0	0	0	0	0	0	0	0	0	0	0	0	0	0	0	0	0	0	0	0	0	0	0	0	0	0	0	0	0	0	0	0	0	0	0	0	0	0	0	0	0	0	0
SRR3560336	Control	Illumina	V4	United States	Training dataset 25	0	0	0	0	0	0	0	0	0	0	0	0	0	0	0	0	0	0	0	0	0	0	0	0	0	0	0	0	0	0	0	0	0	0	0	0	0	0	0	0	0	0	0	0
SRR3560337	Control	Illumina	V4	United States	Training dataset 25	0	0	0	0	0	0	0	0	0	0	0	0	0	0	0	0	0	0	0	0	0	0	0	0	0	0	0	0	0	0	0	0	0	0	0	0	0	0	0	0	0	0	0	0
SRR3560338	Control	Illumina	V4	United States	Training dataset 25	0	0	0	0	0	0	0	0	0	0	0	0	0	0	0	0	0	0	0	0	0	0	0	0	0	0	0	0	0	0	0	0	0	0	0	0	0	0	0	0	0	0	0	0
SRR3560340	Control	Illumina	V4	United States	Training dataset 25	0	0	0	0	0	0	0	0	0	0	1.85e-05	0	0	0	0	0	0	0	0	0	0	0	0	0	0	0	0	0	0	0	0	0	0	0	0	0	0	0	0	0	0	0	0	0
SRR3560341	Control	Illumina	V4	United States	Training dataset 25	0	0	0	0	0	0	0	0	0	0	0	0	0	0	0	0	0	0	0	0	0	0	0	0	0	0	0	0	0	0	0	0	0	0	0	0	0	0	0	0	0	0	0	0
SRR3560342	Control	Illumina	V4	United States	Training dataset 25	0	0	0	0	0	0	0	0	0	0	0	0	0	0	0	0	0	0	0	0	0	0	0	0	0	0	0	0	0	0	0	0	0	0	0	0	0	0	0	0	0	0	0	0
SRR3560343	Control	Illumina	V4	United States	Training dataset 25	0	0	0	0	0	0	0	0	0	0	0	0	0	0	0	0	0	0	0	0	0	0	0	0	0	0	0	0	0	0	0	0	0	0	0	0	0	0	0	0	0	0	0	0
SRR3560344	Control	Illumina	V4	United States	Training dataset 25	0	0	0	0	0	0	0	0	0	0	0	0	0	0	0	0	0	0	0	0	0	0	0	0	0	0	0	0	0	0	0	0	0	0	0	0	0	0	0	0	0	0	0	0
SRR3560345	Control	Illumina	V4	United States	Training dataset 25	0	0	0	0	0	0	0	0	0	0	0	0	0	0	0	0	0	0	0	0	0	0	0	0	0	0	0	0	0	0	0	0	0	0	0	0	0	0	0	0	0	0	0	0
SRR3560346	Control	Illumina	V4	United States	Training dataset 25	0	0	0	0	0	0	0	0	0	0	6.60001e-05	0	0	0	0	0	0	0	0	0	0	0	0	0	0	0	0	0	0	0	0	0	0	0	0	0	0	0	0	0	0	0	0	0
SRR3560347	Control	Illumina	V4	United States	Training dataset 25	0	0	0	0	0	0	0	0	0	0	0	0	0	0	0	0	0	0	0	0	0	0	0	0	0	0	0	0	0	0	0	0	0	0	0	0	0	0	0	0	0	0	0	0
SRR3560348	Control	Illumina	V4	United States	Training dataset 25	0	0	0	0	0	0	0	0	0	0	0	0	0	0	0	0	0	0	0	0	0	0	0	0	0	0	0	0	0	0	0	0	0	0	0	0	0	0	0	0	0	0	0	0
SRR3560349	Control	Illumina	V4	United States	Training dataset 25	0	0	0	0	0	0	0	0	0	0	0	0	0	0	0	0	0	0	0	0	0	0	0	0	0	0	0	0	0	0	0	0	0	0	0	0	0	0	0	0	0	0	0	0
SRR3560351	Control	Illumina	V4	United States	Training dataset 25	0	0	0	0	0	0	0	0	0	0	9.94999e-05	0	2.49e-05	0	0.000174069	0	0	0	0	0	0	0	0	0	0	0	0	0	0	0	0	0	0	0	0	0	0	0	0	0	0	0	0	0
SRR3560352	Control	Illumina	V4	United States	Training dataset 25	0	0	0	0	0	0	0	0	0	0	0	0	0	0	0	0	0	0	0	0	0	0	0	0	0	0	0	0	0	0	0	0	0	0	0	0	0	0	0	0	0	0	0	0
SRR3560353	Control	Illumina	V4	United States	Training dataset 25	0	0	0	0	0	0	0	0	0	0	0	0	0	0	0	0	0	0	0	0	0	0	0	0	0	0	0	0	0	0	0	0	0	0	0	0	0	0	0	0	0	0	0	0
SRR3560354	Control	Illumina	V4	United States	Training dataset 25	0	0	0	0	0	0	0	0	0	0	0.00187606	0	8.65999e-05	0	0	0	0	0	0	0	0.000375212	0	0	0	0	0	0	0	0	0	0	0	0	0	0	0	0	0	0	0	0	0	0	0
SRR3560355	Control	Illumina	V4	United States	Training dataset 25	0	0	0	0	0	0	0	0	0	0	0	0	0	0	0	0	0	0	0	0	0	0	0	0	0	0	0	0	0	0	0	0	0	0	0	0	0	0	0	0	0	0	0	0
SRR3560356	Control	Illumina	V4	United States	Training dataset 25	0	0	0	0	0	0	0	0	0	0	0.00168161	0	0.000140135	0	0	0	0	0	0	0	0.000644619	0	0	0	0	0	0	0	0	0	0	0	0	0	0	0	0	0	0	0	0	0	0	0
SRR3560357	Control	Illumina	V4	United States	Training dataset 25	0	0	0	0	0	0	0	0	0	0	0	0	0	0	0	0	0	0	0	0	0	0	0	0	0	0	0	0	0	0	0	0	0	0	0	0	0	0	0	0	0	0	0	0
SRR3560358	Control	Illumina	V4	United States	Training dataset 25	0	0	0	0	0	0	0	0	0	0	0	0	0	0	0	0	0	0	0	0	0	0	0	0	0	0	0	0	0	0	0	0	0	0	0	0	0	0	0	0	0	0	0	0
SRR3560359	Control	Illumina	V4	United States	Training dataset 25	0	0	0	0	0	0	0	0	0	0	0	0	0	0	0	0	0	0	0	0	0	0	0	0	0	0	0	0	0	0	0	0	0	0	0	0	0	0	0	0	0	0	0	0
SRR3560360	Control	Illumina	V4	United States	Training dataset 25	0	0	0	0	0	0	0	0	0	0	0	0	0	0	0	0	0	0	0	0	0	0	0	0	0	0	0	0	0	0	0	0	0	0	0	0	0	0	0	0	0	0	0	0
SRR3560362	Control	Illumina	V4	United States	Training dataset 25	0	0	0	0	0	0	0	0	0	0	0.000951229	0	4.32e-05	0	0	0	0	0	0	0	0	0	0	0	0	0	0	0	0	0	0	0	0	0	0	0	0	0	0	0	0	0	0	0
SRR3560363	Control	Illumina	V4	United States	Training dataset 25	0	0	0	0	0	0	0	0	0	0	0.000491438	0	7.75999e-05	0	0	0	0	0	0	0	0	0	0	0	0	0	0	0	0	0	0	0	0	0	0	0	0	0	0	0	0	0	0	0
SRR3560364	Control	Illumina	V4	United States	Training dataset 25	0	0	0	0	0	0	0	0	0	0	0	0	0	0	0	0	0	0	0	0	0	0	0	0	0	0	0	0	0	0	0	0	0	0	0	0	0	0	0	0	0	0	0	0
SRR3560365	Control	Illumina	V4	United States	Training dataset 25	0	0	0	0	0	0	0	0	0	0	0	0	0	0	0	0	0	0	0	0	0	0	0	0	0	0	0	0	0	0	0	0	0	0	0	0	0	0	0	0	0	0	0	0
SRR3560366	Control	Illumina	V4	United States	Training dataset 25	0	0	0	0	0	0	0	0	0	0	0	0	0	0	0	0	0	0	0	0	0	0	0	0	0	0	0	0	0	0	0	0	0	0	0	0	0	0	0	0	0	0	0	0
SRR3560367	Control	Illumina	V4	United States	Training dataset 25	0	0	0	0	0	0	0	0	0	0	0	0	0	0	0	0	0	0	0	0	0	0	0	0	0	0	0	0	0	0	0	0	0	0	0	0	0	0	0	0	0	0	0	0
SRR3560368	Control	Illumina	V4	United States	Training dataset 25	0	0	0	0	0	0	0	0	0	0	0	0	0	0	0	0	0	0	0	0	0	0	0	0	0	0	0	0	0	0	0	0	0	0	0	0	0	0	0	0	0	0	0	0
SRR3560369	Control	Illumina	V4	United States	Training dataset 25	0	0	0	0	0	0	0	0	0	0	0	0	0	0	0	0	0	0	0	0	0	0	0	0	0	0	0	0	0	0	0	0	0	0	0	0	0	0	0	0	0	0	0	0
SRR3560370	Control	Illumina	V4	United States	Training dataset 25	0	0	0	0	0	0	0	0	0	0	0.000290604	0	3.23e-05	0	0	0	0	0	0	0	0	0	0	0	0	0	0	0	0	0	0	0	0	0	0	0	0	0	0	0	0	0	0	0
SRR3560371	Control	Illumina	V4	United States	Training dataset 25	0	0	0	0	0	0	0	0	0	0	0	0	0	0	0	0	0	0	0	0	0	0	0	0	0	0	0	0	0	0	0	0	0	0	0	0	0	0	0	0	0	0	0	0
SRR3560373	Control	Illumina	V4	United States	Training dataset 25	0	0	0	0	0	0	0	0	0	0	0.00133004	0	0.000216517	0	0	0	0	0	0	0	0	0	0	0	0	0	0	0	0	0	0	0	0	0	0	0	0	0	0	0	0	0	0	0
SRR3560374	Control	Illumina	V4	United States	Training dataset 25	0	0	0	0	0	0	0	0	0	0	0	0	0	0	0	0	0	0	0	0	0	0	0	0	0	0	0	0	0	0	0	0	0	0	0	0	0	0	0	0	0	0	0	0
SRR3560375	Control	Illumina	V4	United States	Training dataset 25	0	0	0	0	0	0	0	0	0	0	0.000527381	0	8.79002e-05	0	0	0	0	0	0	0	0	0	0	0	0	0	0	0	0	0	0	0	0	0	0	0	0	0	0	0	0	0	0	0
SRR3560376	Control	Illumina	V4	United States	Training dataset 25	0	0	0	0	0	0	0	0	0	0	0.000548878	0	0	0	0	0	0	0	0	0	0	0	0	0	0	0	0	0	0	0	0	0	0	0	0	0	0	0	0	0	0	0	0	0
SRR3560377	Control	Illumina	V4	United States	Training dataset 25	0	0	0	0	0	0	0	0	0	0	0.000928993	0	3.1e-05	0	0	0	0	0	0	0	0	0	0	0	0	0	0	0	0	0	0	0	0	0	0	0	0	0	0	0	0	0	0	0
SRR3560378	Control	Illumina	V4	United States	Training dataset 25	0	0	0	0	0	0	0	0	0	0	0	0	0	0	0	0	0	0	0	0	0	0	0	0	0	0	0	0	0	0	0	0	0	0	0	0	0	0	0	0	0	0	0	0
SRR3560379	Control	Illumina	V4	United States	Training dataset 25	0	0	0	0	0	0	0	0	0	0	0	0	0	0	0	0	0	0	0	0	0	0	0	0	0	0	0	0	0	0	0	0	0	0	0	0	0	0	0	0	0	0	0	0
SRR3560380	Control	Illumina	V4	United States	Training dataset 25	0	0	0	0	0	0	0	0	0	0	1.35e-05	0	0	0	0	0	0	0	0	0	0	0	0	0	0	0	0	0	0	0	0	0	0	0	0	0	0	0	0	0	0	0	0	0
SRR3560381	Control	Illumina	V4	United States	Training dataset 25	0	0	0	0	0	0	0	0	0	0	0.00161851	0	0.000236032	0	0	0	0	0	0	0	0	0	0	0	0	0	0	0	0	0	0	0	0	0	0	0	0	0	0	0	0	0	0	0
SRR3560402	Control	Illumina	V4	United States	Training dataset 25	0	0	0	0	0	0	0	0	0	0	0.000192	0	3.2e-05	0	0	0	0	0	0	0	0	0	0	0	0	0	0	0	0	0	0	0	0	0	0	0	0	0	0	0	0	0	0	0
SRR3560462	Control	Illumina	V4	United States	Training dataset 25	0	0	0	0	0	0	0	0	0	0	0	0	0	0	0	0	0	0	0	0	0	0	0	0	0	0	0	0	0	0	0	0	0	0	0	0	0	0	0	0	0	0	0	0
SRR3560463	Control	Illumina	V4	United States	Training dataset 25	0	0	0	0	0	0	0	0	0	0	0.00028301	0	3.14e-05	0	0	0	0	0	0	0	0	0	0	0	0	0	0	0	0	0	0	0	0	0	0	0	0	0	0	0	0	0	0	0
SRR3560464	Control	Illumina	V4	United States	Training dataset 25	0	0	0	0	0	0	0	0	0	0	0	0	0	0	0	0	0	0	0	0	0.000149514	0	0	0	0	0	0	0	0	0	0	0	0	0	0	0	0	0	0	0	0	0	0	0
SRR3560465	Control	Illumina	V4	United States	Training dataset 25	0	0	0	0	0	0	0	0	0	0	0	0	0	0	0	0	0	0	0	0	0	0	0	0	0	0	0	0	0	0	0	0	0	0	0	0	0	0	0	0	0	0	0	0
SRR3560466	Control	Illumina	V4	United States	Training dataset 25	0	0	0	0	0	0	0	0	0	0	0	0	0	0	0	0	0	0	0	0	0	0	0	0	0	0	0	0	0	0	0	0	0	0	0	0	0	0	0	0	0	0	0	0
SRR3560467	Control	Illumina	V4	United States	Training dataset 25	0	0	0	0	0	0	0	0	0	0	0	0	0	0	0	0	0	0	0	0	0	0	0	0	0	0	0	0	0	0	0	0	0	0	0	0	0	0	0	0	0	0	0	0
SRR3560468	Control	Illumina	V4	United States	Training dataset 25	0	0	0	0	0	0	0	0	0	0	0.00898414	0	0.000619596	0	0	0	0	0	0	0	0.0095521	0	0	0	0	0	0	0	0	0	0	0	0	0	0	0	0	0	0	0	0	0	0	0
SRR3560469	Control	Illumina	V4	United States	Training dataset 25	0	0	0	0	0	0	0	0	0	0	2.78e-05	0	0	0	0	0	0	0	0	0	0	0	0	0	0	0	0	0	0	0	0	0	0	0	0	0	0	0	0	0	0	0	0	0
SRR3560470	Control	Illumina	V4	United States	Training dataset 25	0	0	0	0	0	0	0	0	0	0	0	0	0	0	0	0	0	0	0	0	0	0	0	0	0	0	0	0	0	0	0	0	0	0	0	0	0	0	0	0	0	0	0	0
SRR3560471	Control	Illumina	V4	United States	Training dataset 25	0	0	0	0	0	0	0	0	0	0	0	0	0	0	0	0	0	0	0	0	0	0	0	0	0	0	0	0	0	0	0	0	0	0	0	0	0	0	0	0	0	0	0	0
SRR3560473	Control	Illumina	V4	United States	Training dataset 25	0	0	0	0	0	0	0	0	0	0	0	0	0	0	0	0	0	0	0	0	0	0	0	0	0	0	0	0	0	0	0	0	0	0	0	0	0	0	0	0	0	0	0	0
SRR3560474	Control	Illumina	V4	United States	Training dataset 25	0	0	0	0	0	0	0	0	0	0	0.00202216	0	0.000311102	0	0	0	0	0	0	0	0.00330546	0	0	0	0	0	0	0	0	0	0	0	0	0	0	0	0	0	0	0	0	0	0	0
SRR3560475	Control	Illumina	V4	United States	Training dataset 25	0	0	0	0	0	0	0	0	0	0	0.000576996	0	0	0	0	0	0	0	0	0	0	0	0	0	0	0	0	0	0	0	0	0	0	0	0	0	0	0	0	0	0	0	0	0
SRR3560476	Control	Illumina	V4	United States	Training dataset 25	0	0	0	0	0	0	0	0	0	0	0.00527517	0	0.000187063	0	0	0	0	0	0	0	0	0	0	0	0	0	0	0	0	0	0	0	0	0	0	0	0	0	0	0	0	0	0	0
SRR3560477	Control	Illumina	V4	United States	Training dataset 25	0	0	0	0	0	0	0	0	0	0	0	0	0	0	0	0	0	0	0	0	0.000993097	0	0	0	0	0	0	0	0	0	0	0	0	0	0	0	0	0	0	0	0	0	0	0
SRR3560478	Control	Illumina	V4	United States	Training dataset 25	0	0	0	0	0	0	0	0	0	0	0	0	0	0	0	0	0	0	0	0	0	0	0	0	0	0	0	0	0	0	0	0	0	0	0	0	0	0	0	0	0	0	0	0
SRR3560494	Control	Illumina	V4	United States	Training dataset 25	0	0	0	0	0	0	0	0	0	0	2.78e-05	0	0	0	0	0	0	0	0	0	0	0	0	0	0	0	0	0	0	0	0	0	0	0	0	0	0	0	0	0	0	0	0	0
SRR3560496	Control	Illumina	V4	United States	Training dataset 25	0	0	0	0	0	0	0	0	0	0	0	0	0	0	0	0	0	0	0	0	0	0	0	0	0	0	0	0	0	0	0	0	0	0	0	0	0	0	0	0	0	0	0	0
SRR3560497	Control	Illumina	V4	United States	Training dataset 25	0	0	0	0	0	0	0	0	0	0	0	0	0	0	0	0	0	0	0	0	0	0	0	0	0	0	0	0	0	0	0	0	0	0	0	0	0	0	0	0	0	0	0	0
SRR3560498	Control	Illumina	V4	United States	Training dataset 25	0	0	0	0	0	0	0	0	0	0	0.0176178	0	0.00106775	0	0	0	0	0	0	0	0	0	0	0	0	0	0	0	0	0	0	0	0	0	0	0	0	0	0	0	0	0	0	0
SRR3560500	Control	Illumina	V4	United States	Training dataset 25	0	0	0	0	0	0	0	0	0	0	0	0	0	0	0	0	0	0	0	0	0	0	0	0	0	0	0	0	0	0	0	0	0	0	0	0	0	0	0	0	0	0	0	0
SRR3560501	Control	Illumina	V4	United States	Training dataset 25	0	0	0	0	0	0	0	0	0	0	0	0	0	0	0	0	0	0	0	0	0	0	0	0	0	0	0	0	0	0	0	0	0	0	0	0	0	0	0	0	0	0	0	0
SRR3560502	Control	Illumina	V4	United States	Training dataset 25	0	0	0	0	0	0	0	0	0	0	0.000902354	0	0.000112794	0	0	0	0	0	0	0	0	0	0	0	0	0	0	0	0	0	0	0	0	0	0	0	0	0	0	0	0	0	0	0
SRR3560503	Control	Illumina	V4	United States	Training dataset 25	0	0	0	0	0	0	0	0	0	0	0	0	0	0	0	0	0	0	0	0	0	0	0	0	0	0	0	0	0	0	0	0	0	0	0	0	0	0	0	0	0	0	0	0
SRR3560504	Control	Illumina	V4	United States	Training dataset 25	0	0	0	0	0	0	0	0	0	0	0.00926865	0	0.000467327	0	0	0	0	0	0	0	0	0	0	0	0	0	0	0	0	0	0	0	0	0	0	0	0	0	0	0	0	0	0	0
SRR3560506	Control	Illumina	V4	United States	Training dataset 25	0	0	0	0	0	0	0	0	0	0	2.4e-05	0	0	0	0	0	0	0	0	0	0	0	0	0	0	0	0	0	0	0	0	0	0	0	0	0	0	0	0	0	0	0	0	0
SRR3560507	Control	Illumina	V4	United States	Training dataset 25	0	0	0	0	0	0	0	0	0	0	0.0610568	0	0.00360561	0	0	0	0	0	0	0	0	0	0	0	0	0	0	0	0	0	0	0	0	0	0	0	0	0	0	0	0	0	0	0
SRR3560508	Control	Illumina	V4	United States	Training dataset 25	0	0	0	0	0	0	0	0	0	0	0.000473037	0	3.64e-05	0	0	0	0	0	0	0	0	0	0	0	0	0	0	0	0	0	0	0	0	0	0	0	0	0	0	0	0	0	0	0
SRR3560509	Control	Illumina	V4	United States	Training dataset 25	0	0	0	0	0	0	0	0	0	0	0.0403634	0	0.00169951	0	0	0	0	0	0	0	0	0	0	0	0	0	0	0	0	0	0	0	0	0	0	0	0	0	0	0	0	0	0	0
SRR3560511	Control	Illumina	V4	United States	Training dataset 25	0	0	0	0	0	0	0	0	0	0	0	0	0	0	0	0	0	0	0	0	0	0	0	0	0	0	0	0	0	0	0	0	0	0	0	0	0	0	0	0	0	0	0	0
SRR3560512	Control	Illumina	V4	United States	Training dataset 25	0	0	0	0	0	0	0	0	0	0	0.0822532	0	0.0047435	0	0	0	0	0	0	0	0	0	0	0	0	0	0	0	0	0	0	0	0	0	0	0	0	0	0	0	0	0	0	0
SRR3560513	Control	Illumina	V4	United States	Training dataset 25	0	0	0	0	0	0	0	0	0	0	0.0494056	0	0.00245819	0	0	0	0	0	0	0	0	0	0	0	0	0	0	0	0	0	0	0	0	0	0	0	0	0	0	0	0	0	0	0
SRR3560514	Control	Illumina	V4	United States	Training dataset 25	0	0	0	0	0	0	0	0	0	0	0	0	0	0	0	0	0	0	0	0	0	0	0	0	0	0	0	0	0	0	0	0	0	0	0	0	0	0	0	0	0	0	0	0
SRR3560515	Control	Illumina	V4	United States	Training dataset 25	0	0	0	0	0	0	0	0	0	0	0	0	0	0	0	0	0	0	0	0	0	0	0	0	0	0	0	0	0	0	0	0	0	0	0	0	0	0	0	0	0	0	0	0
SRR3560516	Control	Illumina	V4	United States	Training dataset 25	0	0	0	0	0	0	0	0	0	0	0.0206189	0	0.00118467	0.00313091	0	0.000253857	2.82e-05	0	0	0	0	0	0	0	0	0	0	0	0	0	0	0	0	0	0	0	0	0	0	0	0	0	0	0
SRR3560517	Control	Illumina	V4	United States	Training dataset 25	0	0	0	0	0	0	0	0	0	0	0	0	0	0	0	0	0	0	0	0	0	0	0	0	0	0	0	0	0	0	0	0	0	0	0	0	0	0	0	0	0	0	0	0
SRR3560518	Control	Illumina	V4	United States	Training dataset 25	0	0	0	0	0	0	0	0	0	0	0.0013236	0	7.15e-05	0	0	0	0	0	0	0	0	0	0	0	0	0	0	0	0	0	0	0	0	0	0	0	0	0	0	0	0	0	0	0
SRR3560519	Control	Illumina	V4	United States	Training dataset 25	0	0	0	0	0	0	0	0	0	0	0	0	0	0	0	0	0	0	0	0	0	0	0	0	0	0	0	0	0	0	0	0	0	0	0	0	0	0	0	0	0	0	0	0
SRR3560520	Control	Illumina	V4	United States	Training dataset 25	0	0	0	0	0	0	0	0	0	0	2.51e-05	0	0	0	0	0	0	0	0	0	0	0	0	0	0	0	0	0	0	0	0	0	0	0	0	0	0	0	0	0	0	0	0	0
SRR3560522	Control	Illumina	V4	United States	Training dataset 25	0	0	0	0	0	0	0	0	0	0	0.0447691	0	0.00262859	0	0	0	0	0	0	0	2.77e-05	0	0	0	0	0	0	0	0	0	0	0	0	0	0	0	0	0	0	0	0	0	0	0
SRR3560523	Control	Illumina	V4	United States	Training dataset 25	0	0	0	0	0	0	0	0	0	0	0	0	0	0	0	0	0	0	0	0	0	0	0	0	0	0	0	0	0	0	0	0	0	0	0	0	0	0	0	0	0	0	0	0
SRR3560524	Control	Illumina	V4	United States	Training dataset 25	0	0	0	0	0	0	0	0	0	0	0	0	0	0	0	0	0	0	0	0	0	0	0	0	0	0	0	0	0	0	0	0	0	0	0	0	0	0	0	0	0	0	0	0
SRR3560525	Control	Illumina	V4	United States	Training dataset 25	0	0	0	0	0	0	0	0	0	0	0.0114056	0	0.000642569	0	0	0	0	0	0	0	0	0	0	0	0	0	0	0	0	0	0	0	0	0	0	0	0	0	0	0	0	0	0	0
SRR3560526	Control	Illumina	V4	United States	Training dataset 25	0	0	0	0	0	0	0	0	0	0	0	0	0	0	0	0	0	0	0	0	0	0	0	0	0	0	0	0	0	0	0	0	0	0	0	0	0	0	0	0	0	0	0	0
SRR3560527	Control	Illumina	V4	United States	Training dataset 25	0	0	0	0	0	0	0	0	0	0	0	0	0	0	0	0	0	0	0	0	3.4e-05	0	0	0	0	0	0	0	0	0	0	0	0	0	0	0	0	0	0	0	0	0	0	0
SRR3560528	Control	Illumina	V4	United States	Training dataset 25	0	0	0	0	0	0	0	0	0	0	0	0	0	0	0	0	0	0	0	0	0	0	0	0	0	0	0	0	0	0	0	0	0	0	0	0	0	0	0	0	0	0	0	0
SRR3560529	Control	Illumina	V4	United States	Training dataset 25	0	0	0	0	0	0	0	0	0	0	0	0	0	0	0	0	0	0	0	0	0	0	0	0	0	0	0	0	0	0	0	0	0	0	0	0	0	0	0	0	0	0	0	0
SRR3560530	Control	Illumina	V4	United States	Training dataset 25	0	0	0	0	0	0	0	0	0	0	0	0	0	0	0	0	0	0	0	0	0	0	0	0	0	0	0	0	0	0	0	0	0	0	0	0	0	0	0	0	0	0	0	0
SRR3560531	Control	Illumina	V4	United States	Training dataset 25	0	0	0	0	0	0	0	0	0	0	0	0	0	0	0	0	0	0	0	0	0	0	0	0	0	0	0	0	0	0	0	0	0	0	0	0	0	0	0	0	0	0	0	0
SRR3560534	Control	Illumina	V4	United States	Training dataset 25	0	0	0	0	0	0	0	0	0	0	0	0	0	0	0	0	0	0	0	0	0	0	0	0	0	0	0	0	0	0	0	0	0	0	0	0	0	0	0	0	0	0	0	0
SRR3560535	Control	Illumina	V4	United States	Training dataset 25	0	0	0	0	0	0	0	0	0	0	0	0	0	0	0	0	0	0	0	0	0	0	0	0	0	0	0	0	0	0	0	0	0	0	0	0	0	0	0	0	0	0	0	0
SRR3560536	Control	Illumina	V4	United States	Training dataset 25	0	0	0	0	0	0	0	0	0	0	0	0	0	0	0	0	0	0	0	0	0	0	0	0	0	0	0	0	0	0	0	0	0	0	0	0	0	0	0	0	0	0	0	0
SRR3560537	Control	Illumina	V4	United States	Training dataset 25	0	0	0	0	0	0	0	1.94e-05	0	0	0.17867	0	0.0109275	0	0	0	0	0	0	0	0	0	0	0	0	0	0	0	0	0	0	0	0	0	0	0	0	0	0	0	0	0	0	0
SRR3560538	Control	Illumina	V4	United States	Training dataset 25	0	0	0	0	0	0	0	0	0	0	0.00014534	0	2.91e-05	0	0	0	0	0	0	0	0	0	0	0	0	0	0	0	0	0	0	0	0	0	0	0	0	0	0	0	0	0	0	0
SRR3560539	Control	Illumina	V4	United States	Training dataset 25	0	0	0	0	0	0	0	0	0	0	0.0807665	0	0.00589316	0	0	0	0	0	0	0	0	0	0	0	0	0	0	0	0	0	0	0	0	0	0	0	0	0	0	0	0	0	0	0
SRR3560540	Control	Illumina	V4	United States	Training dataset 25	0	0	0	0	0	0	0	0	0	0	0	0	0	0	0	0	0	0	0	0	0	0	0	0	0	0	0	0	0	0	0	0	0	0	0	0	0	0	0	0	0	0	0	0
SRR3560541	Control	Illumina	V4	United States	Training dataset 25	0	0	0	0	0	0	0	0	0	0	2.71e-05	0	0	0	0	0	0	0	0	0	0	0	0	0	0	0	0	0	0	0	0	0	0	0	0	0	0	0	0	0	0	0	0	0
SRR3560542	Control	Illumina	V4	United States	Training dataset 25	0	0	0	0	0	0	0	0	0	0	0	0	0	0	0	0	0	0	0	0	0	0	0	0	0	0	0	0	0	0	0	0	0	0	0	0	0	0	0	0	0	0	0	0
SRR3560543	Control	Illumina	V4	United States	Training dataset 25	0	0	0	0	0	0	0	0	0	0	0	0	0	0	0	0	0	0	0	0	0	0	0	0	0	0	0	0	0	0	0	0	0	0	0	0	0	0	0	0	0	0	0	0
SRR5218291	Control	Illumina	V3V4	Czech	Training dataset 9	0	0	0	0	0	0	0	0	0	0	0.00877193	0	0.00194932	0	0.00194932	0	0	0	0	0	0	0	0	0	0	0	0	0	0	0	0	0	0	0	0	0	0	0	0	0	0	0	0	0
SRR5218305	Control	Illumina	V3V4	Czech	Training dataset 9	0	0	0	0	0	0	0	0	0	0	0.000231983	0	0	0	0	3.87e-05	0	0	0	0	0	0	0	0	0	0	0	0	0	0	0	0	0	0	0	0	0	0	0	0	0	0	0	0
SRR5218306	Control	Illumina	V3V4	Czech	Training dataset 9	0	0	0	0	0	0	0	0	0	0	5.02999e-05	0	0	0	0	0	0	0	0	0	0	0	0	0	0	0	0	0	0	0	0	0	0	0	0	0	0	0	0	0	0	0	0	0
SRR5218307	Control	Illumina	V3V4	Czech	Training dataset 9	0	0	0	0	0	0	0	0	0	0	0.0121863	0	0.00040781	0	0	0	0	0	0	0	0	0	0	0	0	0	0	0	0	0	0	0	0	0	0	0	0	0	0	0	0	0	0	0
SRR5218308	Control	Illumina	V3V4	Czech	Training dataset 9	0	0	0	0	0	0	0	0	0	0	3.52e-05	0	0	0	0	0	0	0	0	0	0	0	0	0	0	0	0	0	0	0	0	0	0	0	0	0	0	0	0	0	0	0	0	0
SRR5218309	Control	Illumina	V3V4	Czech	Training dataset 9	0	0	0	0	0	0	0	0	0	0	0	0	0	0	0	0	0	0	0	0	0	0	0	0	0	0	0	0	0	0	0	0	0	0	0	0	0	0	0	0	0	0	0	0
SRR5218310	Control	Illumina	V3V4	Czech	Training dataset 9	0	0	0	0	0	0	0	0	0	0	0.00025393	0	2.82001e-05	0	0	2.82001e-05	0	0	0	0	0	0	0	0	0	0	0	0	0	0	0	0	0	0	0	0	0	0	0	0	0	0	0	0
SRR5218311	Control	Illumina	V3V4	Czech	Training dataset 9	0	0	0	0	0	0	0	0	0	0	0.0145743	0	0.00053979	0	0	0	0	0	0	0	0	0	0	0	0	0	0	0	0	0	0	0	0	0	0	0	0	0	0	0	0	0	0	0
SRR5218312	Control	Illumina	V3V4	Czech	Training dataset 9	0	0	0	0	0	0	0	0	0	0	0	0	0	0	0	0	0	0	0	0	0	0	0	0	0	0	0	0	0	0	0	0	0	0	0	0	0	0	0	0	0	0	0	0
SRR5218313	Control	Illumina	V3V4	Czech	Training dataset 9	0	0	0	0	0	0	0	0	0	0	0	0	0	0	0	0	0	0	0	0	0	0	0	0	0	0	0	0	0	0	0	0	0	0	0	0	0	0	0	0	0	0	0	0
SRR5218314	Control	Illumina	V3V4	Czech	Training dataset 9	0	0	0	0	0	0	0	0	0	0	0.000108885	0	3.63e-05	0	0	0	0	0	0	0	0	0	0	0	0	0	0	0	0	0	0	0	0	0	0	0	0	0	0	0	0	0	0	0
SRR5218315	Control	Illumina	V3V4	Czech	Training dataset 9	0	0	0	0	0	0	0	0	0	0	0.00491391	0	0.000304739	0	0	0	0	0	0	0	0	0	0	0	0	0	0	0	0	0	0	0	0	0	0	0	0	0	0	0	0	0	0	0
SRR5218316	Control	Illumina	V3V4	Czech	Training dataset 9	0	0	0	0	0	0	0	0	0	0	0.0331596	0	0.000812072	0	0	6.76999e-05	0	0	0	0	0	0	0	0	0	0	0	0	0	0	0	0	0	0	0	0	0	0	0	0	0	0	0	0
SRR5218317	Control	Illumina	V3V4	Czech	Training dataset 9	0	0	0	0	0	0	0	0	0	0	0.0343226	0	0.00217327	0	0	0	0	0	0	0	0	0	0	0	0	0	0	0	0	0	0	0	0	0	0	0	0	0	0	0	0	0	0	0
SRR5218318	Control	Illumina	V3V4	Czech	Training dataset 9	0	0	0	0	0	0	0	0	0	0	0.000746012	0	3.10999e-05	0	0	0	0	0	0	0	0	0	0	0	0	0	0	0	0	0	0	0	0	0	0	0	0	0	0	0	0	0	0	0
SRR5218319	Control	Illumina	V3V4	Czech	Training dataset 9	0	0	0	0	0	0	0	0	0	0	0.0232241	0	0.00132002	0	0.00495008	0.000247503	0.000330005	0	0	0	0	0	0	0	0	0	0	0	0	0	0	0	0	0	0	0	0	0	0	0	0	0	0	0
SRR5218320	Control	Illumina	V3V4	Czech	Training dataset 9	0	0	0	0	0	0	0	0	0	0	0.0451505	0	0.00204269	0	0	0	0	0	0	0	0	0	0	0	0	0	0	0	0	0	0	0	0	0	0	0	0	0	0	0	0	0	0	0
SRR5218321	Control	Illumina	V3V4	Czech	Training dataset 9	0	0	0	0	0	0	0	0	0	0	0.000258125	0	2.35e-05	0	0	0	0	0	0	0	0	0	0	0	0	0	0	0	0	0	0	0	0	0	0	0	0	0	0	0	0	0	0	0
SRR5218322	Control	Illumina	V3V4	Czech	Training dataset 9	0	0	0	0	0	0	0	0	0	0	0.000636357	0	2.54999e-05	0	0.000101817	2.54999e-05	0.000101817	0	0	0	0	0	0	0	0	0	0	0	0	0	0	0	0	0	0	0	0	0	0	0	0	0	0	0
SRR5218323	Control	Illumina	V3V4	Czech	Training dataset 9	0	0	0	0	0	0	0	0	0	0	0.00135401	0	4.1e-05	0	0	4.1e-05	4.1e-05	0	0	0	0	0	0	0	0	0	0	0	0	0	0	0	0	0	0	0	0	0	0	0	0	0	0	0
SRR5218324	Control	Illumina	V3V4	Czech	Training dataset 9	0	0	0	0	0	0	0	0	0	0	0.000161299	0	0.000161299	0	5.37999e-05	0	0	0	0	0	5.37999e-05	0	0	0	0	0	0	0	0	0	0	0	0	0	0	0	0	0	0	0	0	0	0	0
SRR5218325	Control	Illumina	V3V4	Czech	Training dataset 9	0	0	0	0	0	0	0	0	0	0	0.000711437	0	0	0	0	0	0	0	0	0	0	0	0	0	0	0	0	0	0	0	0	0	0	0	0	0	0	0	0	0	0	0	0	0
SRR5218326	Control	Illumina	V3V4	Czech	Training dataset 9	0	0	0	0	0	0	0	0	0	0	0.000455958	0	0.000124352	0	0	0	0	0	0	0	0	0	0	0	0	0	0	0	0	0	0	0	0	0	0	0	0	0	0	0	0	0	0	0
SRR5218327	Control	Illumina	V3V4	Czech	Training dataset 9	0	0	0	0	0	0	0	0	0	0	0.0523039	0	0.00290953	0	0.00595439	0.000338317	0.00182691	0	0	0	0	0	0	0	0	0	0	0	0	0	0	0	0	0	0	0	0	0	0	0	0	0	0	0
SRR5218328	Control	Illumina	V3V4	Czech	Training dataset 9	0	0	0	0	0	0	0	0	0	0	0.00336636	0	0.000120227	0	0.00194768	9.62002e-05	7.21001e-05	0	0	0	0	0	0	0	0	0	0	0	0	0	0	0	0	0	0	0	0	0	0	0	0	0	0	0
SRR5218329	Control	Illumina	V3V4	Czech	Training dataset 9	0	0	0	0	0	0	0	0	0	0	0.000956668	0	0.000141728	0	3.54e-05	0	0	0	0	0	0	0	0	0	0	0	0	0	0	0	0	0	0	0	0	0	0	0	0	0	0	0	0	0
SRR5218330	Control	Illumina	V3V4	Czech	Training dataset 9	0	0	0	0	0	0	0	0	0	0	0	0	0	0	0	0	0	0	0	0	0	0	0	0	0	0	0	0	0	0	0	0	0	0	0	0	0	0	0	0	0	0	0	0
SRR5218331	Control	Illumina	V3V4	Czech	Training dataset 9	0	0	0	0	0	3.19e-05	0	0	0	0	9.58001e-05	0	0	0	0	0	0	0	0	0	0	0	0	0	0	0	0	0	0	0	0	0	0	0	0	0	0	0	0	0	0	0	0	0
SRR5218332	Control	Illumina	V3V4	Czech	Training dataset 9	0	0	0	0	0	0	0	0	0	0	0	0	0	0	0	0	0	0	0	0	0	0	0	0	0	0	0	0	0	0	0	0	0	0	0	0	0	0	0	0	0	0	0	0
SRR5218333	Control	Illumina	V3V4	Czech	Training dataset 9	0	0	0	0	0	0	0	0	0	0	0	0	0	0	0	0	0	0	0	0	0	0	0	0	0	0	0	0	0	0	0	0	0	0	0	0	0	0	0	0	0	0	0	0
SRR5218334	Control	Illumina	V3V4	Czech	Training dataset 9	0	0	0	0	0	0	0	0	0	0	0.0186317	0	0.000599089	0	0	0	0	0	0	0	0	0	0	0	0	0	0	0	0	0	0	0	0	0	0	0	0	0	0	0	0	0	0	0
SRR5218335	Control	Illumina	V3V4	Czech	Training dataset 9	0	0	0	0	0	0	0	0	0	0	0.0181317	0	0.000470953	0	0	0	0	0	0	0	0	0	0	0	0	0	0	0	0	0	0	0	0	0	0	0	0	0	0	0	0	0	0	0
SRR5245602	Control	454	V3V5	United States	Training dataset 16	0	0	0	0	0	0	0	0	0	0	0	0	0	0	0	0	0	0	0	0	0	0	0	0	0	0	0	0	0	0	0	0	0	0	0	0	0	0	0	0	0	0	0	0
SRR5245605	Control	454	V3V5	United States	Training dataset 16	0	0	0	0	0	0	0	0	0	0	0	0	0	0	0	0	0	0	0	0	0	0	0	0	0	0	0	0	0	0	0	0	0	0	0	0	0	0	0	0	0	0	0	0
SRR5245607	Control	454	V3V5	United States	Training dataset 16	0	0	0	0	0	0	0	0	0	0	0	0	0	0	0	0	0	0	0	0	0	0	0	0	0	0	0	0	0	0	0	0	0	0	0	0	0	0	0	0	0	0	0	0
SRR5245611	Control	454	V3V5	United States	Training dataset 16	0	0	0	0	0	0	0	0	0	0	0	0	0	0	0	0	0	0	0	0	0	0	0	0	0	0	0	0	0	0	0	0	0	0	0	0	0	0	0	0	0	0	0	0
SRR5245617	Control	454	V3V5	United States	Training dataset 16	0	0	0	0	0	0	0	0	0	0	0	0	0	0	0	0	0	0	0	0	0	0	0	0	0	0	0	0	0	0	0	0	0	0	0	0	0	0	0	0	0	0	0	0
SRR5245618	Control	454	V3V5	United States	Training dataset 16	0	0	0	0	0	0	0	0	0	0	0	0	0	0	0	0	0	0	0	0	0	0	0	0	0	0	0	0	0	0	0	0	0	0	0	0	0	0	0	0	0	0	0	0
SRR5245636	Control	454	V3V5	United States	Training dataset 16	0	0	0	0	0	0	0	0	0	0	0	0	0	0	0	0	0	0	0	0	0	0	0	0	0	0	0	0	0	0	0	0	0	0	0	0	0	0	0	0	0	0	0	0
SRR5578906	Control	Illumina	V4	United States	Training dataset 27	0	0	0	0	0	0	0	0	0	0	6.05e-05	0	0	0	0	0	0	0	0	0	0	0	0	0	0	0	0	0	0	0	0	0	0	0	0	0	0	0	0	0	0	0	0	0
SRR5578908	Control	Illumina	V4	United States	Training dataset 27	0	0	0	0	0	0	0	0	0	0	6.97e-05	0	0	0	0	0	0	0	0	0	0	0	0	0	0	0	0	0	0	0	0	0	0	0	0	0	0	0	0	0	0	0	0	0
SRR5578909	Control	Illumina	V4	United States	Training dataset 27	0	0	0	0	0	0	0	0	0	0	0.0587874	0	0.00480524	0	0.039362	0.00112463	0	0	0	0	0	0	0	0	0	0	0	0	0	0	0	0	0	0	0	0	0	0	0	0	0	0	0	0
SRR5578910	Control	Illumina	V4	United States	Training dataset 27	0	0	0	0	0	0	0	0	0	0	0.0048086	0	0.000249797	0	0	0	0	0	0	0	0	0	0	0	0	0	0	0	0	0	0	0	0	0	0	0	0	0	0	0	0	0	0	0
SRR5578911	Control	Illumina	V4	United States	Training dataset 27	0	0	0	0	0	0	0	0	0	0	5.87999e-05	0	0	0	0	0	0	0	0	0	0	0	0	0	0	0	0	0	0	0	0	0	0	0	0	0	0	0	0	0	0	0	0	0
SRR5578912	Control	Illumina	V4	United States	Training dataset 27	0	0	0	0	0	0	0	0	0	0	7.44e-05	0	7.44e-05	0	0	0	0	0	0	0	0	0	0	0	0	0	0	0	0	0	0	0	0	0	0	0	0	0	0	0	0	0	0	0
SRR5578913	Control	Illumina	V4	United States	Training dataset 27	0	0	0	0	0	0.00566214	0	0	0	0	0	0	0.000133227	0	0	0	0	0	0	0	0	0	0	0	0	0	0	0	0	0	0	0	0	0	0	0	0	0	0	0	0	0	0	0
SRR5578915	Control	Illumina	V4	United States	Training dataset 27	0	0	0	0	0	0	0	0	0	0	0.08802	0	0.00575958	0	0	0	0	0	0	0	0.00542078	0	0	0	0	0	0	0	0	0	0	0	0	0	0	0	0	0	0	0	0	0	0	0
SRR5578917	Control	Illumina	V4	United States	Training dataset 27	0	0	0	0	0	0	0	0	0	0	0	0	0	0	0	0	0	0	0	0	0	0	0	0	0	0	0	0	0	0	0	0	0	0	0	0	0	0	0	0	0	0	0	0
SRR5578918	Control	Illumina	V4	United States	Training dataset 27	0	0	0	0	0	0	0	0	0	0	0.000117467	0	0	0	0	0	0	0	0	0	0	0	0	0	0	0	0	0	0	0	0	0	0	0	0	0	0	0	0	0	0	0	0	0
SRR5578919	Control	Illumina	V4	United States	Training dataset 27	0	0	0	0	0	0	0	0	0	0	0	0	0	0	0	0	0	0	0	0	0	0	0	0	0	0	0	0	0	0	0	0	0	0	0	0	0	0	0	0	0	0	0	0
SRR5578923	Control	Illumina	V4	United States	Training dataset 27	0	0	0	0	0	0	0	0	0	0	0	0	0	0	0	0	0	0	0	0	0	0	0	0	0	0	0	0	0	0	0	0	0	0	0	0	0	0	0	0	0	0	0	0
SRR5578924	Control	Illumina	V4	United States	Training dataset 27	0	0	0	0	0	0	0	0	0	0	0	0	0	0	0	0	0	0	0	0	0	0	0	0	0	0	0	0	0	0	0	0	0	0	0	0	0	0	0	0	0	0	0	0
SRR5578925	Control	Illumina	V4	United States	Training dataset 27	0	0	0	0	0	0	0	0	0	0	0	0	0	0	0	0	0	0	0	0	0	0	0	0	0	0	0	0	0	0	0	0	0	0	0	0	0	0	0	0	0	0	0	0
SRR5578926	Control	Illumina	V4	United States	Training dataset 27	0	0	0	0	0	0	0	0	0	0	0	0	0	0	0	0	0	0	0	0	0	0	0	0	0	0	0	0	0	0	0	0	0	0	0	0	0	0	0	0	0	0	0	0
SRR5578927	Control	Illumina	V4	United States	Training dataset 27	0	0	0	0	0	0	0	0	0	0	0	0	0	0	0	0	0	0	0	0	0	0	0	0	0	0	0	0	0	0	0	0	0	0	0	0	0	0	0	0	0	0	0	0
SRR5578929	Control	Illumina	V4	United States	Training dataset 27	0	0	0	0	0	0	0	0	0	0	0	0	0	0	0	0	0	0	0	0	0	0	0	0	0	0	0	0	0	0	0	0	0	0	0	0	0	0	0	0	0	0	0	0
SRR5578930	Control	Illumina	V4	United States	Training dataset 27	0	0	0	0	0	0	0	0	0	0	0	0	0	0	0	0	0	0	0	0	0	0	0	0	0	0	0	0	0	0	0	0	0	0	0	0	0	0	0	0	0	0	0	0
SRR5578931	Control	Illumina	V4	United States	Training dataset 27	0	0	0	0	0	0	0	0	5.06e-05	0	0.00617315	0	0.000303598	0	0	0	0	0	0	0	0	0	0	0	0	0	0	0	0	0	0	0	0	0	0	0	0	0	0	0	0	0	0	0
SRR5578932	Control	Illumina	V4	United States	Training dataset 27	0	0	0	0	0	0	0	0	0	0	8.04001e-05	0	0	0	0	0	0	0	0	0	0	0	0	0	0	0	0	0	0	0	0	0	0	0	0	0	0	0	0	0	0	0	0	0
SRR5578933	Control	Illumina	V4	United States	Training dataset 27	0	0	0	0	0	0	0	0	0	0	0.000452207	0	5.65e-05	0	0	0	0	0	0	0	0	0	0	0	0	0	0	0	0	0	0	0	0	0	0	0	0	0	0	0	0	0	0	0
SRR5578934	Control	Illumina	V4	United States	Training dataset 27	0	0	0	0	0	0	0	0	0	0	0.0512426	0	0.00390224	0	0	0	0	0	0	0	0	0	0	0	0	0	0	0	0	0	0	0	0	0	0	0	0	0	0	0	0	0	0	0
SRR5578935	Control	Illumina	V4	United States	Training dataset 27	0	0	0	0	0	0	0	0	0	0	0	0	0	0	0	0	0	0	0	0	0	0	0	0	0	0	0	0	0	0	0	0	0	0	0	0	0	0	0	0	0	0	0	0
SRR5578936	Control	Illumina	V4	United States	Training dataset 27	0	0	0	0	0	0	0	0	0	0	0	0	0	0	0	0	0	0	0	0	0	0	0	0	0	0	0	0	0	0	0	0	0	0	0	0	0	0	0	0	0	0	0	0
SRR5578937	Control	Illumina	V4	United States	Training dataset 27	0	0	0	0	0	0	0	0	0	0	0.0491139	0	0.00368959	0	0	0	0	0	0	0	0	0	0	0	0	0	0	0	0	0	0	0	0	0	0	0	0	0	0	0	0	0	0	0
SRR5578938	Control	Illumina	V4	United States	Training dataset 27	0	0	0	0	0	0	0	0	0	0	0.000117371	0	0	0	0	0	0	0	0	0	0	0	0	0	0	0	0	0	0	0	0	0	0	0	0	0	0	0	0	0	0	0	0	0
SRR5578939	Control	Illumina	V4	United States	Training dataset 27	0	0	0	0	0	0	0	0	0	0	0	0	0	0	0	0	0	0	0	0	0	0	0	0	0	0	0	0	0	0	0	0	0	0	0	0	0	0	0	0	0	0	0	0
SRR5578940	Control	Illumina	V4	United States	Training dataset 27	0	0	0	0	0	0	0	0	0	0	0	0	0	0	0	0	0	0	0	0	0	0	0	0	0	0	0	0	0	0	0	0	0	0	0	0	0	0	0	0	0	0	0	0
SRR5578941	Control	Illumina	V4	United States	Training dataset 27	0	0	0	0	0	0	0	0	0	0	0.000251362	0	0	0	0	0	0	0	0	0	0	0	0	0	0	0	0	0	0	0	0	0	0	0	0	0	0	0	0	0	0	0	0	0
SRR5578942	Control	Illumina	V4	United States	Training dataset 27	0	0	0	0	0	0	0	0	0	0	0.000198946	0	0	0	0	0	0	0	0	0	0	0	0	0	0	0	0	0	0	0	0	0	0	0	0	0	0	0	0	0	0	0	0	0
SRR5578943	Control	Illumina	V4	United States	Training dataset 27	0	0	0	0	0	0	0	0	0	0	0.000511996	0	7.31001e-05	0	0	0	0	0	0	0	0	0	0	0	0	0	0	0	0	0	0	0	0	0	0	0	0	0	0	0	0	0	0	0
SRR5578944	Control	Illumina	V4	United States	Training dataset 27	0	0	0	0	0	0	0	0	0	0	0.0357143	0	0.00220779	0	0	0	0	0	0	0	0.000779222	0	0	0	0	0	0	0	0	0	0	0	0	0	0	0	0	0	0	0	0	0	0	0
SRR5578945	Control	Illumina	V4	United States	Training dataset 27	0	0	0	0	0	0	0	0	0	0	0	0	0	0	0	0	0	0	0	0	0	0	0	0	0	0	0	0	0	0	0	0	0	0	0	0	0	0	0	0	0	0	0	0
SRR5578946	Control	Illumina	V4	United States	Training dataset 27	0	0	0	0	0	0	0	0	0	0	0.0813438	0	0.00502283	0	0	0	0	0	0	0	0.000587084	0	0	0	0	0	0	0	0	0	0	0	0	0	0	0	0	0	0	0	0	0	0	0
SRR5578947	Control	Illumina	V4	United States	Training dataset 27	0	0	0	0	0	0	0	0	0	0	0.000494125	0	5.49e-05	0	0	0	0	0	0	0	0	0	0	0	0	0	0	0	0	0	0	0	0	0	0	0	0	0	0	0	0	0	0	0
SRR5578948	Control	Illumina	V4	United States	Training dataset 27	0	0	0	0	0	0	0	0	0	0	0.0498097	0	0.00324574	0	0	0	0	0	0	0	0	0	0	0	0	0	0	0	0	0	0	0	0	0	0	0	0	0	0	0	0	0	0	0
SRR5578949	Control	Illumina	V4	United States	Training dataset 27	0	0	0	0	0	0	0	0	0	0	0.00339558	0	0.000159168	0	0	0	0	0	0	0	0	0	0	0	0	0	0	0	0	0	0	0	0	0	0	0	0	0	0	0	0	0	0	0
SRR5578950	Control	Illumina	V4	United States	Training dataset 27	0	0	0	0	0	0	0	0	0	0	0	0	0	0	0	0	0	0	0	0	0	0	0	0	0	0	0	0	0	0	0	0	0	0	0	0	0	0	0	0	0	0	0	0
SRR5578952	Control	Illumina	V4	United States	Training dataset 27	0	0	0	0	0	0	0	0	0	0	0.04485	0	0.00413773	0	0	0	0	0	0	0	0.00280774	0	0	0	0	0	0	0	0	0	0	0	0	0	0	0	0	0	0	0	0	0	0	0
SRR5578953	Control	Illumina	V4	United States	Training dataset 27	0	0	0	0	0	0	0	0	0	0	0.000292697	0	0	0	0	0	0	0	0	0	0	0	0	0	0	0	0	0	0	0	0	0	0	0	0	0	0	0	0	0	0	0	0	0
SRR5578954	Control	Illumina	V4	United States	Training dataset 27	0	0	0	0	0	0	0	0	0	0	0.0027894	0	0.000220216	0	0	0	0	0	0	0	0	0	0	0	0	0	0	0	0	0	0	0	0	0	0	0	0	0	0	0	0	0	0	0
SRR5578955	Control	Illumina	V4	United States	Training dataset 27	0	0	0	0	0	0	0	0	0	0	0	0	0	0	0	0	0	0	0	0	0	0	0	0	0	0	0	0	0	0	0	0	0	0	0	0	0	0	0	0	0	0	0	0
SRR5578956	Control	Illumina	V4	United States	Training dataset 27	0	0	0	0	0	0	0	0	0	0	0.000958047	0	3.99001e-05	0	0	0	0	0	0	0	0	0	0	0	0	0	0	0	0	0	0	0	0	0	0	0	0	0	0	0	0	0	0	0
SRR5578957	Control	Illumina	V4	United States	Training dataset 27	0	0	0	0	0	0	0	0	0	0	0.000184928	0	0	0	0	0	0	0	0	0	0	0	0	0	0	0	0	0	0	0	0	0	0	0	0	0	0	0	0	0	0	0	0	0
SRR5578958	Control	Illumina	V4	United States	Training dataset 27	0	0	0	0	0	0	0	0	0	0	0	0	0	0	0	0	0	0	0	0	0	0	0	0	0	0	0	0	0	0	0	0	0	0	0	0	0	0	0	0	0	0	0	0
SRR5578959	Control	Illumina	V4	United States	Training dataset 27	0	0	0	0	0	0	0	0	0	0	0.0575604	0	0.00315475	0	0	0	0	0	0	0	0	0	0	0	0	0	0	0	0	0	0	0	0	0	0	0	0	0	0	0	0	0	0	0
SRR5578960	Control	Illumina	V4	United States	Training dataset 27	0	0	0	0	0	0	0	0	0	0	0	0	0	0	0	0	0	0	0	0	0	0	0	0	0	0	0	0	0	0	0	0	0	0	0	0	0	0	0	0	0	0	0	0
SRR5578961	Control	Illumina	V4	United States	Training dataset 27	0	0	0	0	0	0	0	0	0	0	0	0	0	0	0	0	0	0	0	0	0	0	0	0	0	0	0	0	0	0	0	0	0	0	0	0	0	0	0	0	0	0	0	0
SRR5578962	Control	Illumina	V4	United States	Training dataset 27	0	0	0	0	0	0	0	0	0	0	0.00262393	0	0.000354585	0	0	0	0	0	0	0	0	0	0	0	0	0	0	0	0	0	0	0	0	0	0	0	0	0	0	0	0	0	0	0
SRR5578963	Control	Illumina	V4	United States	Training dataset 27	0	0	0	0	0	0	0	0	0	0	0	0	0	0	0	0	0	0	0	0	0	0	0	0	0	0	0	0	0	0	0	0	0	0	0	0	0	0	0	0	0	0	0	0
SRR5578964	Control	Illumina	V4	United States	Training dataset 27	0	0	0	0	0	0	0	0	0	0	0	0	0	0	0	0	0	0	0	0	0	0	0	0	0	0	0	0	0	0	0	0	0	0	0	0	0	0	0	0	0	0	0	0
SRR5578965	Control	Illumina	V4	United States	Training dataset 27	0	0	0	0	0	0	0	0	0	0	0.0468699	0	0.00232745	0	0	0	0	0	0	0	0	0	0	0	0	0	0	0	0	0	0	0	0	0	0	0	0	0	0	0	0	0	0	0
SRR5578967	Control	Illumina	V4	United States	Training dataset 27	0	0	0	0	0	0	0	0	0	0	0.000300102	0	6e-05	0	0	0	0	0	0	0	0	0	0	0	0	0	0	0	0	0	0	0	0	0	0	0	0	0	0	0	0	0	0	0
SRR5578968	Control	Illumina	V4	United States	Training dataset 27	0	0	0	0	0	0	0	0	0	0	0.0356485	0	0.00213084	0	0	0	0	0	0	0	0	0	0	0	0	0	0	0	0	0	0	0	0	0	0	0	0	0	0	0	0	0	0	0
SRR5578969	Control	Illumina	V4	United States	Training dataset 27	0	0	0	0	0	0	0	0	0	0	0	0	0	0	0	0	0	0	0	0	0	0	0	0	0	0	0	0	0	0	0	0	0	0	0	0	0	0	0	0	0	0	0	0
SRR5578970	Control	Illumina	V4	United States	Training dataset 27	0	0	0	0	0	0	0	0	0	0	0	0	0	0	0	0	0	0	0	0	0	0	0	0	0	0	0	0	0	0	0	0	0	0	0	0	0	0	0	0	0	0	0	0
SRR5578971	Control	Illumina	V4	United States	Training dataset 27	0	0	0	0	0	0	0	0	0	0	6.46999e-05	0	0	0	0	0	0	0	0	0	0	0	0	0	0	0	0	0	0	0	0	0	0	0	0	0	0	0	0	0	0	0	0	0
SRR5578972	Control	Illumina	V4	United States	Training dataset 27	0	0	0	0	0	0	0	0	0	0	0.0253753	0	0.00192995	0	0	0	0	0	0	0	0.000142959	0	0	0	0	0	0	0	0	0	0	0	0	0	0	0	0	0	0	0	0	0	0	0
SRR5578973	Control	Illumina	V4	United States	Training dataset 27	0	0	0	0	0	0	0	0	0	0	0.000850244	0	5.67e-05	0	0	0	0	0	0	0	0	0	0	0	0	0	0	0	0	0	0	0	0	0	0	0	0	0	0	0	0	0	0	0
SRR5578974	Control	Illumina	V4	United States	Training dataset 27	0	0	0	0	0	0	0	0	0	0	7.15999e-05	0	0	0	0	0	0	0	0	0	0	0	0	0	0	0	0	0	0	0	0	0	0	0	0	0	0	0	0	0	0	0	0	0
SRR5578975	Control	Illumina	V4	United States	Training dataset 27	0	0	0	0	0	0	0	0	0	0	0.0713984	0	0.00400562	0	0	0	0	0	0	0	0	0	0	0	0	0	0	0	0	0	0	0	0	0	0	0	0	0	0	0	0	0	0	0
SRR5578976	Control	Illumina	V4	United States	Training dataset 27	0	0	0	0	0	0	0	0	0	0	7.63001e-05	0	0	0	0	0	0	0	0	0	0	0	0	0	0	0	0	0	0	0	0	0	0	0	0	0	0	0	0	0	0	0	0	0
SRR5578978	Control	Illumina	V4	United States	Training dataset 27	0	0	0	0	0	0	0	0	0	0	0	0	0	0	0	0	0	0	0	0	0	0	0	0	0	0	0	0	0	0	0	0	0	0	0	0	0	0	0	0	0	0	0	0
SRR5578980	Control	Illumina	V4	United States	Training dataset 27	0	0	0	0	0	0	0	0	0	0	5.28999e-05	0	0	0	0	0	0	0	0	0	0	0	0	0	0	0	0	0	0	0	0	0	0	0	0	0	0	0	0	0	0	0	0	0
SRR5578981	Control	Illumina	V4	United States	Training dataset 27	0	0	0	0	0	0	0	0	0	0	3.3e-05	0	3.3e-05	0	0	0	0	0	0	0	0	0	0	0	0	0	0	0	0	0	0	0	0	0	0	0	0	0	0	0	0	0	0	0
SRR5578982	Control	Illumina	V4	United States	Training dataset 27	0	0	0	0	0	0	0	0	0	0	0.048699	0	0.00378007	0	0	0	0	0	0	0	0	0	0	0	0	0	0	0	0	0	0	0	0	0	0	0	0	0	0	0	0	0	0	0
SRR5578983	Control	Illumina	V4	United States	Training dataset 27	0	0	0	0	0	0	0	0	0	0	0.0464699	0	0.00261487	0	0	0	0	0	0	0	0	0	0	0	0	0	0	0	0	0	0	0	0	0	0	0	0	0	0	0	0	0	0	0
SRR5578984	Control	Illumina	V4	United States	Training dataset 27	0	0	0	0	0	0	0	0	0	0	0.0390411	0	0.00306051	0	0	0	0	0	0	0	0	0	0	0	0	0	0	0	0	0	0	0	0	0	0	0	0	0	0	0	0	0	0	0
SRR5578985	Control	Illumina	V4	United States	Training dataset 27	0	0	0	0	0	0	0	0	0	0	0.000140722	0	0	0	0	0	0	0	0	0	0	0	0	0	0	0	0	0	0	0	0	0	0	0	0	0	0	0	0	0	0	0	0	0
SRR5578986	Control	Illumina	V4	United States	Training dataset 27	0	0	0	0	0	0	0	0	0	0	0	0	0	0	0	0	0	0	0	0	0	0	0	0	0	0	0	0	0	0	0	0	0	0	0	0	0	0	0	0	0	0	0	0
SRR5578987	Control	Illumina	V4	United States	Training dataset 27	0	0	0	0	0	0	0	0	0	0	0.000210475	0	0	0	0	0	0	0	0	0	0	0	0	0	0	0	0	0	0	0	0	0	0	0	0	0	0	0	0	0	0	0	0	0
SRR5578989	Control	Illumina	V4	United States	Training dataset 27	0	0	0	0	0	0	0	0	0	0	3.51e-05	0	0	0	0	0	0	0	0	0	0	0	0	0	0	0	0	0	0	0	0	0	0	0	0	0	0	0	0	0	0	0	0	0
SRR5578990	Control	Illumina	V4	United States	Training dataset 27	0	0	0	0	0	0	0	0	0	0	0.000618362	0	0	0	0	0	0	0	0	0	0	0	0	0	0	0	0	0	0	0	0	0	0	0	0	0	0	0	0	0	0	0	0	0
SRR5578993	Control	Illumina	V4	United States	Training dataset 27	0	0	0	0	0	0	0	0	0	0	0.071837	0	0.00402661	0	0	0	0	0	0	0	0	0	0	0	0	0	0	0	0	0	0	0	0	0	0	0	0	0	0	0	0	0	0	0
SRR5578994	Control	Illumina	V4	United States	Training dataset 27	0	0	0	0	0	0	0	0	0	0	0.000127065	0	0	0	0	0	0	0	0	0	0	0	0	0	0	0	0	0	0	0	0	0	0	0	0	0	0	0	0	0	0	0	0	0
SRR5578995	Control	Illumina	V4	United States	Training dataset 27	0	0	0	0	0	0	0	0	0	0	0	0	0	0	0	0	0	0	0	0	0	0	0	0	0	0	0	0	0	0	0	0	0	0	0	0	0	0	0	0	0	0	0	0
SRR5578996	Control	Illumina	V4	United States	Training dataset 27	0	0	0	0	0	0	0	0	0	0	0	0	0	0	0	0	0	0	0	0	0	0	0	0	0	0	0	0	0	0	0	0	0	0	0	0	0	0	0	0	0	0	0	0
SRR5578997	Control	Illumina	V4	United States	Training dataset 27	0	0	0	0	0	0	0	0	0	0	0	0	0	0	0	0	0	0	0	0	0	0	0	0	0	0	0	0	0	0	0	0	0	0	0	0	0	0	0	0	0	0	0	0
SRR5578998	Control	Illumina	V4	United States	Training dataset 27	0	0	0	0	0	0	0	0	0	0	0	0	0	0	0	0	0	0	0	0	0	0	0	0	0	0	0	0	0	0	0	0	0	0	0	0	0	0	0	0	0	0	0	0
SRR5578999	Control	Illumina	V4	United States	Training dataset 27	0	0	0	0	0	0	0	0	0	0	0	0	0	0	0	0	0	0	0	0	0	0	0	0	0	0	0	0	0	0	0	0	0	0	0	0	0	0	0	0	0	0	0	0
SRR5579000	Control	Illumina	V4	United States	Training dataset 27	0	0	0	0	0	0	0	0	0	0	0.0567576	0	0.0028222	0	0	0	0	0	0	0	0	0	0	0	0	0	0	0	0	0	0	0	0	0	0	0	0	0	0	0	0	0	0	0
SRR5579001	Control	Illumina	V4	United States	Training dataset 27	0	0	0	0	0	0	0	0	0	0	0	0	0	0	0	0	0	0	0	0	0	0	0	0	0	0	0	0	0	0	0	0	0	0	0	0	0	0	0	0	0	0	0	0
SRR5579003	Control	Illumina	V4	United States	Training dataset 27	0	0	0	0	0	0	0	0	0	0	0.000145019	0	0	0	0	0	0	0	0	0	0	0	0	0	0	0	0	0	0	0	0	0	0	0	0	0	0	0	0	0	0	0	0	0
SRR5579004	Control	Illumina	V4	United States	Training dataset 27	0	0	0	0	0	0	0	0	0	0	0.00015003	0	0	0	0	0	0	0	0	0	0	0	0	0	0	0	0	0	0	0	0	0	0	0	0	0	0	0	0	0	0	0	0	0
SRR5579005	Control	Illumina	V4	United States	Training dataset 27	0	0	0	0	0	0	0	0	0	0	0.0493544	0	0.00430416	0	0	0	0	0	0	0	5.74e-05	0	0	0	0	0	0	0	0	0	0	0	0	0	0	0	0	0	0	0	0	0	0	0
SRR5579006	Control	Illumina	V4	United States	Training dataset 27	0	0	0	0	0	0	0	0	0	0	0.000170843	0	0	0	0	0	0	0	0	0	0	0	0	0	0	0	0	0	0	0	0	0	0	0	0	0	0	0	0	0	0	0	0	0
SRR5579007	Control	Illumina	V4	United States	Training dataset 27	0	0	0	0	0	0	0	0	0	0	0.000189705	0	0	0	0	0	0	0	0	0	0	0	0	0	0	0	0	0	0	0	0	0	0	0	0	0	0	0	0	0	0	0	0	0
SRR5579008	Control	Illumina	V4	United States	Training dataset 27	0	0	0	0	0	0	0	0	0	0	0.0411578	0	0.0019767	0	0	0	0	0	0	0	0	0	0	0	0	0	0	0	0	0	0	0	0	0	0	0	0	0	0	0	0	0	0	0
SRR5579009	Control	Illumina	V4	United States	Training dataset 27	0	0	0	0	0	0	0	0	0	0	0	0	0	0	0	0	0	0	0	0	0	0	0	0	0	0	0	0	0	0	0	0	0	0	0	0	0	0	0	0	0	0	0	0
SRR5579010	Control	Illumina	V4	United States	Training dataset 27	0	0	0	0	0	0	0	0	0	0	4.59e-05	0	0	0	0	0	0	0	0	0	0	0	0	0	0	0	0	0	0	0	0	0	0	0	0	0	0	0	0	0	0	0	0	0
SRR5579011	Control	Illumina	V4	United States	Training dataset 27	0	0	0	0	0	0	9.08001e-05	0	0	0	0	0	0	0	0	0	0	0	0	0	0	0	0	0	0	0	0	0	0	0	0	0	0	0	0	0	0	0	0	0	0	0	0	0
SRR5579012	Control	Illumina	V4	United States	Training dataset 27	0	0	0	0	0	0	0	0	0	0	0	0	0	0	0	0	0	0	0	0	0	0	0	0	0	0	0	0	0	0	0	0	0	0	0	0	0	0	0	0	0	0	0	0
SRR5579013	Control	Illumina	V4	United States	Training dataset 27	0	0	0	0	0	0	0	0	0	0	0.030989	0	0.00136601	0	0	0	0	0	0	0	0.000585434	0	0	0	0	0	0	0	0	0	0	0	0	0	0	0	0	0	0	0	0	0	0	0
SRR5579015	Control	Illumina	V4	United States	Training dataset 27	0	0	0	0	0	0	0.00692616	0	0	0	0.000324031	0	0	0	0	0	0	0	0	0	0	0	0	0	0	0	0	0	0	0	0	0	0	0	0	0	0	0	0	0	0	0	0	0
SRR5579016	Control	Illumina	V4	United States	Training dataset 27	0	0	0	0	0	0	0	0	0	0	0.0288937	0	0.00221258	0	0	0	0	0	0	0	0	0	0	0	0	0	0	0	0	0	0	0	0	0	0	0	0	0	0	0	0	0	0	0
SRR5579017	Control	Illumina	V4	United States	Training dataset 27	0	0	0	0	0	0	0	0	0	0	0	0	0	0	0	0	0	0	0	0	0	0	0	0	0	0	0	0	0	0	0	0	0	0	0	0	0	0	0	0	0	0	0	0
SRR5579018	Control	Illumina	V4	United States	Training dataset 27	0	0	0	0	0	0	0	0	0	0	0	0	0	0	0	0	0	0	0	0	0	0	0	0	0	0	0	0	0	0	0	0	0	0	0	0	0	0	0	0	0	0	0	0
SRR5579019	Control	Illumina	V4	United States	Training dataset 27	0	0	0	0	0	0	0	0	0	0	0.00155822	0	9.44001e-05	0	0	0	0	0	0	0	0	0	0	0	0	0	0	0	0	0	0	0	0	0	0	0	0	0	0	0	0	0	0	0
SRR5579020	Control	Illumina	V4	United States	Training dataset 27	0	0	0	0	0	0	0.000335439	0	0	0	0.0165483	0	0.000894504	0	0	0	0	0	0	0	0	0	0	0	0	0	0	0	0	0	0	0	0	0	0	0	0	0	0	0	0	0	0	0
SRR5579021	Control	Illumina	V4	United States	Training dataset 27	0	0	0	0	0	0	0	0	0	0	0	0	0	0	0	0	0	0	0	0	0	0	0	0	0	0	0	0	0	0	0	0	0	0	0	0	0	0	0	0	0	0	0	0
SRR5579022	Control	Illumina	V4	United States	Training dataset 27	0	0	0	0	0	0	0	0	0	0	0	0	0	0	0	0	0	0	0	0	0	0	0	0	0	0	0	0	0	0	0	0	0	0	0	0	0	0	0	0	0	0	0	0
SRR5579023	Control	Illumina	V4	United States	Training dataset 27	0	0	0	0	0	0	0	0	0	0	0	0	0	0	0	0	0	0	0	0	0	0	0	0	0	0	0	0	0	0	0	0	0	0	0	0	0	0	0	0	0	0	0	0
SRR5579024	Control	Illumina	V4	United States	Training dataset 27	0	0	0	0	0	0	0	0	0	0	0	0	0	0	0	0	0	0	0	0	0	0	0	0	0	0	0	0	0	0	0	0	0	0	0	0	0	0	0	0	0	0	0	0
SRR5579025	Control	Illumina	V4	United States	Training dataset 27	0	0	0	0	0	0	0	0	0	0	0.0254891	0	0.00239641	0	0	0	0	0	0	0	0	0	0	0	0	0	0	0	0	0	0	0	0	0	0	0	0	0	0	0	0	0	0	0
SRR5579026	Control	Illumina	V4	United States	Training dataset 27	0	0	0	0	0	0	0	0	0	0	5.34001e-05	0	0	0	0	0	0	0	0	0	0	0	0	0	0	0	0	0	0	0	0	0	0	0	0	0	0	0	0	0	0	0	0	0
SRR5579027	Control	Illumina	V4	United States	Training dataset 27	0	0	0	0	0	0	0	0	0	0	0.0184608	0	0.00155891	0	0	0	0	0	0	0	0	0	0	0	0	0	0	0	0	0	0	0	0	0	0	0	0	0	0	0	0	0	0	0
SRR5579028	Control	Illumina	V4	United States	Training dataset 27	0	0	0	0	0	0	0	0	0	0	0	0	0	0	0	0	0	0	0	0	0	0	0	0	0	0	0	0	0	0	0	0	0	0	0	0	0	0	0	0	0	0	0	0
SRR5579029	Control	Illumina	V4	United States	Training dataset 27	0	0	0	0	0	0	0	0	0	0	0	0	0	0	0	0	0	0	0	0	0	0	0	0	0	0	0	0	0	0	0	0	0	0	0	0	0	0	0	0	0	0	0	0
SRR5579030	Control	Illumina	V4	United States	Training dataset 27	0	0	0	0	0	0	0	0	0	0	0	0	0	0	0	0	0	0	0	0	0	0	0	0	0	0	0	0	0	0	0	0	0	0	0	0	0	0	0	0	0	0	0	0
SRR5579032	Control	Illumina	V4	United States	Training dataset 27	0	0	0	0	0	0	0	0	0	0	0.000140233	0	0	0	0	0	0	0	0	0	0	0	0	0	0	0	0	0	0	0	0	0	0	0	0	0	0	0	0	0	0	0	0	0
SRR5579033	Control	Illumina	V4	United States	Training dataset 27	0	0	0	0	0	0	0	0	0	0	0.0425828	0	0.00278511	0	0	0	0	0	0	0	0	0	0	0	0	0	0	0	0	0	0	0	0	0	0	0	0	0	0	0	0	0	0	0
SRR5579034	Control	Illumina	V4	United States	Training dataset 27	0	0	0	0	0	0	0	0	0	0	0	0	0	0	0	0	0	0	0	0	0	0	0	0	0	0	0	0	0	0	0	0	0	0	0	0	0	0	0	0	0	0	0	0
SRR5579035	Control	Illumina	V4	United States	Training dataset 27	0	0	0	0	0	0	0	0	0	0	0	0	0	0	0	0	0	0	0	0	0	0	0	0	0	0	0	0	0	0	0	0	0	0	0	0	0	0	0	0	0	0	0	0
SRR5579036	Control	Illumina	V4	United States	Training dataset 27	0	0	0	0	0	0	0	0	0	0	0	0	0	0	0	0	0	0	0	0	0	0	0	0	0	0	0	0	0	0	0	0	0	0	0	0	0	0	0	0	0	0	0	0
SRR5579037	Control	Illumina	V4	United States	Training dataset 27	0	0	0	0	0	0	0	0	0	0	0.0909745	0	0.00524991	0	0	0	0	0	0	0	0	0	0	0	0	0	0	0	0	0	0	0	0	0	0	0	0	0	0	0	0	0	0	0
SRR5579038	Control	Illumina	V4	United States	Training dataset 27	0	3.54e-05	0	0	0	0	0	0	0	0	0.0252842	0	0.00159354	0	0	0	0	0	0	0	0	0	0	0	0	0	0	0	0	0	0	0	0	0	0	0	0	0	0	0	0	0	0	0
SRR5579039	Control	Illumina	V4	United States	Training dataset 27	0	0	0	0	0	0	0	0	0	0	4.39e-05	0	0	0	0	0	0	0	0	0	0	0	0	0	0	0	0	0	0	0	0	0	0	0	0	0	0	0	0	0	0	0	0	0
SRR5579040	Control	Illumina	V4	United States	Training dataset 27	0	0.000112731	0	0	0	0	0	0	0	0	0.0811287	0	0.00559897	0	0	0	0	0	0	0	0	0	0	0	0	0	0	0	0	0	0	0	0	0	0	0	0	0	0	0	0	0	0	0
SRR5579041	Control	Illumina	V4	United States	Training dataset 27	0	0	0	0	0	0	0	0	0	0	0.0797824	0	0.0082049	0	0.0279692	0.000906618	0	0	0	0	0	0	4.53e-05	0	0	0	0	0	0	0	0	0	0	0	0	0	0	0	0	0	0	0	0	0
SRR5579042	Control	Illumina	V4	United States	Training dataset 27	0	0	0	0	0	0	0	0	0	0	0	0	0	0	0	0	0	0	0	0	0	0	0	0	0	0	0	0	0	0	0	0	0	0	0	0	0	0	0	0	0	0	0	0
SRR5579043	Control	Illumina	V4	United States	Training dataset 27	0	0	0	0	0	0	0	0	0	0	0.0693675	0	0.0056373	0	0.0337283	0.00128989	4.78e-05	0	0	0	0	0	0	0	0	0	0	0	0	0	0	0	0	0	0	0	0	0	0	0	0	0	0	0
SRR5579044	Control	Illumina	V4	United States	Training dataset 27	0	0	0	0	0	0	0	0	0	0	0.00170736	0	4.26999e-05	0	0	0	0	0	0	0	0	0	0	0	0	0	0	0	0	0	0	0	0	0	0	0	0	0	0	0	0	0	0	0
SRR5579045	Control	Illumina	V4	United States	Training dataset 27	0	0	0	0	0	0	0	0	0	0	0	0	0	0	0	0	0	0	0	0	0	0	0	0	0	0	0	0	0	0	0	0	0	0	0	0	0	0	0	0	0	0	0	0
SRR5579046	Control	Illumina	V4	United States	Training dataset 27	0	0	0	0	0	0	0	0	0	0	0.00062709	0	0	0	0	0	0	0	0	0	0	0	0	0	0	0	0	0	0	0	0	0	0	0	0	0	0	0	0	0	0	0	0	0
SRR5579049	Control	Illumina	V4	United States	Training dataset 27	0	0	0	0	0	0	0	0	0	0	0	0	0	0	0	0	0	0	0	0	0	0	0	0	0	0	0	0	0	0	0	0	0	0	0	0	0	0	0	0	0	0	0	0
SRR5579051	Control	Illumina	V4	United States	Training dataset 27	0	0	0	0	0	0	0	0	0	0	0	0	0	0	0	0	0	0	0	0	0	0	0	0	0	0	0	0	0	0	0	0	0	0	0	0	0	0	0	0	0	0	0	0
SRR5579053	Control	Illumina	V4	United States	Training dataset 27	0	0	0	0	0	0	0	0	0	0	6.24e-05	0	0	0	0	0	0	0	0	0	0	0	0	0	0	0	0	0	0	0	0	0	0	0	0	0	0	0	0	0	0	0	0	0
SRR5579054	Control	Illumina	V4	United States	Training dataset 27	0	0	0	0	0	0	0	0	0	0	5.99999e-05	0	0	0	0	0	0	0	0	0	0	0	0	0	0	0	0	0	0	0	0	0	0	0	0	0	0	0	0	0	0	0	0	0
SRR5579055	Control	Illumina	V4	United States	Training dataset 27	0	0	0	0	0	0	0	0	0	0	0	0	0	0	0	0	0	0	0	0	0	0	0	0	0	0	0	0	0	0	0	0	0	0	0	0	0	0	0	0	0	0	0	0
SRR5579056	Control	Illumina	V4	United States	Training dataset 27	0	0	0	0	0	0	0	0	0	0	0.0164912	0	0.000809836	0	0	0	0	0	0	0	0	0	0	0	0	0	0	0	0	0	0	0	0	0	0	0	0	0	0	0	0	0	0	0
SRR5579057	Control	Illumina	V4	United States	Training dataset 27	0	0	0	0	0	0	0	0	0	0	0	0	0	0	0	0	0	0	0	0	0	0	0	0	0	0	0	0	0	0	0	0	0	0	0	0	0	0	0	0	0	0	0	0
SRR5579058	Control	Illumina	V4	United States	Training dataset 27	0	0	0	0	0	0	0	0	0	0	0	0	0.0117253	0	0	0	0.00011552	0	0	0	0	0	0	0	0	0	0	0	0	0	0	0	0	0	0	0	0	0	0	0	0	0	0	0
SRR5579060	Control	Illumina	V4	United States	Training dataset 27	0	0	0	0	0	0	0	0	0	0	0.0485659	0	0.00295252	0	0.0264521	0.000723065	0	0	0	0	0	0	0	0	0	0	0	0	0	0	0	0	0	0	0	0	0	0	0	0	0	0	0	0
SRR5579062	Control	Illumina	V4	United States	Training dataset 27	0	0	0	0	0	0	0	0	0	0	0	0	0	0	0	0	0	0	0	0	0	0	0	0	0	0	0	0	0	0	0	0	0	0	0	0	0	0	0	0	0	0	0	0
SRR5579063	Control	Illumina	V4	United States	Training dataset 27	0	0	0	0	0	0	0	0	0	0	0	0	0	0	0	0	0	0	0	0	0	0	0	0	0	0	0	0	0	0	0	0	0	0	0	0	0	0	0	0	0	0	0	0
SRR5579065	Control	Illumina	V4	United States	Training dataset 27	0	0	0	0	0	0	0	0	0	0	0.0159692	0	0.00130361	0	0	0	0	0	0	0	0	0	0	0	0	0	0	0	0	0	0	0	0	0	0	0	0	0	0	0	0	0	0	0
SRR5579066	Control	Illumina	V4	United States	Training dataset 27	0	0	0	0	0	0	0	0	0	0	0.000305642	0	0	0	0	0	0	0	0	0	0	0	0	0	0	0	0	0	0	0	0	0	0	0	0	0	0	0	0	0	0	0	0	0
SRR5579068	Control	Illumina	V4	United States	Training dataset 27	0	0	0	0	0	0	0	0	0	0	0	0	0	0	0	0	0	0	0	0	0	0	0	0	0	0	0	0	0	0	0	0	0	0	0	0	0	0	0	0	0	0	0	0
SRR5579069	Control	Illumina	V4	United States	Training dataset 27	0	0	0	0	0	0	0	0	0	0	0.000114837	0	0	0	0	0	0	0	0	0	0	0	0	0	0	0	0	0	0	0	0	0	0	0	0	0	0	0	0	0	0	0	0	0
SRR5579071	Control	Illumina	V4	United States	Training dataset 27	0	0	0	0	0	0	0	0	0	0	0.00208737	0	0.000149098	0	0	0	0	0	0	0	0	0	0	0	0	0	0	0	0	0	0	0	0	0	0	0	0	0	0	0	0	0	0	0
SRR5579072	Control	Illumina	V4	United States	Training dataset 27	0	0	0	0	0	0	0	0	0	0	0	0	0	0	0	0	0	0	0	0	0	0	0	0	0	0	0	0	0	0	0	0	0	0	0	0	0	0	0	0	0	0	0	0
SRR5579073	Control	Illumina	V4	United States	Training dataset 27	0	0	0	0	0	0	0	0	0	0	0.0262519	0	0.00159733	0	0	0	0	0	0	0	0	0	0	0	0	0	0	0	0	0	0	0	0	0	0	0	0	0	0	0	0	0	0	0
SRR5579074	Control	Illumina	V4	United States	Training dataset 27	0	0	0	0	0	0	0	0	0	0	0	0	0	0	0	0	0	0	0	0	0	0	0	0	0	0	0	0	0	0	0	0	0	0	0	0	0	0	0	0	0	0	0	0
SRR5579075	Control	Illumina	V4	United States	Training dataset 27	0	0	0	0	0	0	0	0	0	0	0.0458165	0	0.00293069	0	0	0	0	0	0	0	0.000390759	0	0	0	0	0	0	0	0	0	0	0	0	0	0	0	0	0	0	0	0	0	0	0
SRR5579076	Control	Illumina	V4	United States	Training dataset 27	0	0	0	0	0	0	0	0	0	0	0.000425963	0	0	0	0	0	0	0	0	0	0	0	0	0	0	0	0	0	0	0	0	0	0	0	0	0	0	0	0	0	0	0	0	0
SRR5579077	Control	Illumina	V4	United States	Training dataset 27	0	0	0	0	0	0	0	0	0	0	0.000343761	0	4.91e-05	0	0	0	0	0	0	0	0	0	0	0	0	0	0	0	0	0	0	0	0	0	0	0	0	0	0	0	0	0	0	0
SRR5579079	Control	Illumina	V4	United States	Training dataset 27	0	0	0	0	0	0	0	0	0	0	0.000103236	0	5.16e-05	0	0.000103236	0	0	0	0	0	0	0	0	0	0	0	0	0	0	0	0	0	0	0	0	0	0	0	0	0	0	0	0	0
SRR5579081	Control	Illumina	V4	United States	Training dataset 27	0	0	0	0	0	0	0	0	0	0	0	0	0	0	0	0	0	0	0	0	0	0	0	0	0	0	0	0	0	0	0	0	0	0	0	0	0	0	0	0	0	0	0	0
SRR5579082	Control	Illumina	V4	United States	Training dataset 27	0	0	0	0	0	0	0	0	0	0	0.00202806	0	0	0	0	0	0	0	0	0	0	0	0	0	0	0	0	0	0	0	0	0	0	0	0	0	0	0	0	0	0	0	0	0
SRR5579084	Control	Illumina	V4	United States	Training dataset 27	0	0	0	0	0	0	0	0	0	0	0	0	0	0	0	0	0	0	0	0	0	0	0	0	0	0	0	0	0	0	0	0	0	0	0	0	0	0	0	0	0	0	0	0
SRR5579085	Control	Illumina	V4	United States	Training dataset 27	0	0	0	0	0	0	0	0	0	0	0	0	0	0	0	0	0	0	0	0	0	0	0	0	0	0	0	0	0	0	0	0	0	0	0	0	0	0	0	0	0	0	0	0
SRR5579087	Control	Illumina	V4	United States	Training dataset 27	0	0	0	0	0	0	0	0	0	0	0	0	0	0	0	0	0	0	0	0	0	0	0	0	0	0	0	0	0	0	0	0	0	0	0	0	0	0	0	0	0	0	0	0
SRR5579088	Control	Illumina	V4	United States	Training dataset 27	0	0	0	0	0	0	0	0	0	0	0.0518497	0	0.00353139	0	0	0	0	0	0	0	0	0	0	0	0	0	0	0	0	0	0	0	0	0	0	0	0	0	0	0	0	0	0	0
SRR5579089	Control	Illumina	V4	United States	Training dataset 27	0	0	0	0	0	0	0	0	0	0	0	0	5.22e-05	0	5.22e-05	0	0	0	0	0	0	0	0	0	0	0	0	0	0	0	0	0	0	0	0	0	0	0	0	0	0	0	0	0
SRR5579091	Control	Illumina	V4	United States	Training dataset 27	0	0	0	0	0	0	0	0	0	0	0.000234137	0	0	0	0	0	0	0	0	0	0	0	0	0	0	0	0	0	0	0	0	0	0	0	0	0	0	0	0	0	0	0	0	0
SRR5579092	Control	Illumina	V4	United States	Training dataset 27	0	0	0	0	0	0	0	0	0	0	0	0	0	0	0	0	0	0	0	0	0	0	0	0	0	0	0	0	0	0	0	0	0	0	0	0	0	0	0	0	0	0	0	0
SRR5579093	Control	Illumina	V4	United States	Training dataset 27	0	0	0	0	0	0	0	0	0	0	0	0	0	0	0	0	0	0	0	0	0	0	0	0	0	0	0	0	0	0	0	0	0	0	0	0	0	0	0	0	0	0	0	0
SRR5579094	Control	Illumina	V4	United States	Training dataset 27	0	0	0	0	0	0	0	0	0	0	0	0	0	0	0	0	0	0	0	0	0	0	0	0	0	0	0	0	0	0	0	0	0	0	0	0	0	0	0	0	0	0	0	0
SRR5579095	Control	Illumina	V4	United States	Training dataset 27	0	0	0	0	0	0	0	0	0	0	0.000102849	0	0	0	0	0	0	0	0	0	0	0	0	0	0	0	0	0	0	0	0	0	0	0	0	0	0	0	0	0	0	0	0	0
SRR5579096	Control	Illumina	V4	United States	Training dataset 27	0	0	0	0	0	0	0	0	0	0	0.00048438	0	0	0	0	0	0	0	0	0	0	0	0	0	0	0	0	0	0	0	0	0	0	0	0	0	0	0	0	0	0	0	0	0
SRR5579097	Control	Illumina	V4	United States	Training dataset 27	0	0	0	0	0	0	0	0	0	0	0.0643361	0	0.00384369	0	0	0	0	0	0	0	0	0	0	0	0	0	0	0	0	0	0	0	0	0	0	0	0	0	0	0	0	0	0	0
SRR5579098	Control	Illumina	V4	United States	Training dataset 27	0	0	0	0	0	0	0	0	0	0	0.00304391	0	0.000152195	0	0	0	0	0	0	0	0	0	0	0	0	0	0	0	0	0	0	0	0	0	0	0	0	0	0	0	0	0	0	0
SRR5579099	Control	Illumina	V4	United States	Training dataset 27	0	0	0	0	0	0	0	0	0	0	0	0	0	0	0	0	0	0	0	0	0	0	0	0	0	0	0	0	0	0	0	0	0	0	0	0	0	0	0	0	0	0	0	0
SRR5579100	Control	Illumina	V4	United States	Training dataset 27	0	0	0	0	0	0	0	0	0	0	0	0	0	0	0	0	0	0	0	0	0	0	0	0	0	0	0	0	0	0	0	0	0	0	0	0	0	0	0	0	0	0	0	0
SRR5579101	Control	Illumina	V4	United States	Training dataset 27	0	0	0	0	0	0	0	0	0	0	7.33e-05	0	7.33e-05	0	0	0	0	0	0	0	0	0	0	0	0	0	0	0	0	0	0	0	0	0	0	0	0	0	0	0	0	0	0	0
SRR5579102	Control	Illumina	V4	United States	Training dataset 27	0	0	0	0	0	0	0	0	0	0	0	0	0	0	0	0	0	0	0	0	0	0	0	0	0	0	0	0	0	0	0	0	0	0	0	0	0	0	0	0	0	0	0	0
SRR5579103	Control	Illumina	V4	United States	Training dataset 27	0	0	0	0	0	0	0	0	0	0	0.088239	0	0.0071528	0	0	0	0	0	0	0	0	0	0	0	0	0	0	0	0	0	0	0	0	0	0	0	0	0	0	0	0	0	0	0
SRR5579105	Control	Illumina	V4	United States	Training dataset 27	0	0	0	0	0	0	0	0	0	0	0	0	0	0	0	0	0	0	0	0	0	0	0	0	0	0	0	0	0	0	0	0	0	0	0	0	0	0	0	0	0	0	0	0
SRR5579106	Control	Illumina	V4	United States	Training dataset 27	0	0	0	0	0	0	0	0	0	0	0	0	0	0	0	0	0	0	0	0	0	0	0	0	0	0	0	0	0	0	0	0	0	0	0	0	0	0	0	0	0	0	0	0
SRR5579107	Control	Illumina	V4	United States	Training dataset 27	0	0	0	0	0	0	0	0	0	0	0	0	0	0	0	0	0	0	0	0	0	0	0	0	0	0	0	0	0	0	0	0	0	0	0	0	0	0	0	0	0	0	0	0
SRR5579108	Control	Illumina	V4	United States	Training dataset 27	0	0	0	0	0	0	0	0	0	0	0.0716297	0	0.00500469	0	0	0	0	0	0	0	0	0	0	0	0	0	0	0	0	0	0	0	0	0	0	0	0	0	0	0	0	0	0	0
SRR5579109	Control	Illumina	V4	United States	Training dataset 27	0	0	0	0	0	0	0	0	0	0	6.17999e-05	0	6.17999e-05	0	0	0	0	0	0	0	0	0	0	0	0	0	0	0	0	0	0	0	0	0	0	0	0	0	0	0	0	0	0	0
SRR5579110	Control	Illumina	V4	United States	Training dataset 27	0	0	0	0	0	0	0	0	0	0	0	0	0	0	0	0	0	0	0	0	0	0	0	0	0	0	0	0	0	0	0	0	0	0	0	0	0	0	0	0	0	0	0	0
SRR5579111	Control	Illumina	V4	United States	Training dataset 27	0	0	0	0	0	0	0	0	0	0	0	0	9.05999e-05	0	0	0	0	0	0	0	0	0	0	0	0	0	0	0	0	0	0	0	0	0	0	0	0	0	0	0	0	0	0	0
SRR5579112	Control	Illumina	V4	United States	Training dataset 27	0	0	0	0	0	0	0	0	0	0	0.0320982	0	0.00209336	0	0	0	0	0	0	0	0	0	0	0	0	0	0	0	0	0	0	0	0	0	0	0	0	0	0	0	0	0	0	0
SRR5579113	Control	Illumina	V4	United States	Training dataset 27	0	0	0	0	0	0	0	0	0	0	0.00100438	0	0	0	0	0	0	0	0	0	0	0	0	0	0	0	0	0	0	0	0	0	0	0	0	0	0	0	0	0	0	0	0	0
SRR5579115	Control	Illumina	V4	United States	Training dataset 27	0	0	0	0	0	0	0	0	0	0	0	0	0	0	0	0	0	0	0	0	0	0	0	0	0	0	0	0	0	0	0	0	0	0	0	0	0	0	0	0	0	0	0	0
SRR5579116	Control	Illumina	V4	United States	Training dataset 27	0	0	0	0	0	0	0	0	0	0	0	0	0	0	0	0	0	0	0	0	0	0	0	0	0	0	0	0	0	0	0	0	0	0	0	0	0	0	0	0	0	0	0	0
SRR578332	Control	454	V3V5	United States	Training dataset 3	0	0	0	0	0	0	0	0	0	0	0	0	0	0	0	0	0	0	0	0	0	0	0	0	0	0	0	0	0	0	0	0	0	0	0	0	0	0	0	0	0	0	0	0
SRR578334	Control	454	V3V5	United States	Training dataset 3	0	0	0	0	0	0	0	0	0	0	0	0	0	0	0	0	0	0	0	0	0	0	0	0	0	0	0	0	0	0	0	0	0	0	0	0	0	0	0	0	0	0	0	0
SRR578346	Control	454	V3V5	United States	Training dataset 3	0	0	0	0	0	0	0	0	0	0	0	0	0	0	0	0	0	0	0	0	0	0	0	0	0	0	0	0	0	0	0	0	0	0	0	0	0	0	0	0	0	0	0	0
SRR578363	Control	454	V3V5	United States	Training dataset 3	0	0	0	0	0	0	0	0	0	0	0	0	0	0	0	0	0	0	0	0	0	0	0	0	0	0	0	0	0	0	0	0	0	0	0	0	0	0	0	0	0	0	0	0
SRR578365	Control	454	V3V5	United States	Training dataset 3	0	0	0	0	0	0	0	0	0	0	0	0	0	0	0	0	0	0	0	0	0	0	0	0	0	0	0	0	0	0	0	0	0	0	0	0	0	0	0	0	0	0	0	0
SRR578375	Control	454	V3V5	United States	Training dataset 3	0	0	0	0	0	0	0	0	0	0	0	0	0	0	0	0	0	0	0	0	0	0	0	0	0	0	0	0	0	0	0	0	0	0	0	0	0	0	0	0	0	0	0	0
SRR578418	Control	454	V3V5	United States	Training dataset 3	0	0	0	0	0	0	0	0	0	0	0	0	0	0	0	0	0	0	0	0	0	0	0	0	0	0	0	0	0	0	0	0	0	0	0	0	0	0	0	0	0	0	0	0
SRR578425	Control	454	V3V5	United States	Training dataset 3	0	0	0	0	0	0	0	0	0	0	0	0	0	0	0	0	0	0	0	0	0	0	0	0	0	0	0	0	0	0	0	0	0	0	0	0	0	0	0	0	0	0	0	0
SRR578426	Control	454	V3V5	United States	Training dataset 3	0	0	0	0	0	0	0	0	0	0	0	0	0	0	0	0	0	0	0	0	0	0	0	0	0	0	0	0	0	0	0	0	0	0	0	0	0	0	0	0	0	0	0	0
SRR578427	Control	454	V3V5	United States	Training dataset 3	0	0	0	0	0	0	0	0	0	0	0	0	0	0	0	0	0	0	0	0	0	0	0	0	0	0	0	0	0	0	0	0	0	0	0	0	0	0	0	0	0	0	0	0
SRR578465	Control	454	V3V5	United States	Training dataset 3	0	0	0	0	0	0	0	0	0	0	0	0	0	0	0	0	0	0	0	0	0	0	0	0	0	0	0	0	0	0	0	0	0	0	0	0	0	0	0	0	0	0	0	0
SRR578491	Control	454	V3V5	United States	Training dataset 3	0	0	0	0	0	0	0	0	0	0	0	0	0	0	0	0	0	0	0	0	0	0	0	0	0	0	0	0	0	0	0	0	0	0	0	0	0	0	0	0	0	0	0	0
SRR578509	Control	454	V3V5	United States	Training dataset 3	0	0	0	0	0	0	0	0	0	0	0	0	0	0	0	0	0	0	0	0	0	0	0	0	0	0	0	0	0	0	0	0	0	0	0	0	0	0	0	0	0	0	0	0
SRR578512	Control	454	V3V5	United States	Training dataset 3	0	0	0	0	0	0	0	0	0	0	0	0	0	0	0	0	0	0	0	0	0	0	0	0	0	0	0	0	0	0	0	0	0	0	0	0	0	0	0	0	0	0	0	0
SRR578525	Control	454	V3V5	United States	Training dataset 3	0	0	0	0	0	0	0	0	0	0	0	0	0	0	0	0	0	0	0	0	0	0	0	0	0	0	0	0	0	0	0	0	0	0	0	0	0	0	0	0	0	0	0	0
SRR579616	Control	454	V3V5	United States	Training dataset 3	0	0	0	0	0	0	0	0	0	0	0	0	0	0	0	0	0	0	0	0	0	0	0	0	0	0	0	0	0	0	0	0	0	0	0	0	0	0	0	0	0	0	0	0
SRR579629	Control	454	V3V5	United States	Training dataset 3	0	0	0	0	0	0	0	0	0	0	0	0	0	0	0	0	0	0	0	0	0	0	0	0	0	0	0	0	0	0	0	0	0	0	0	0	0	0	0	0	0	0	0	0
SRR6463008	Control	Illumina	V4	Spain	Training dataset 5	0	0	0	0	0	0	0	0	0	0	0	0	0	0	0	0	0	0	0	0	0	0	0	0	0	0	0	0	0	0	0	0	0	0	0	0	0	0	0	0	0	0	0	0
SRR6463009	Control	Illumina	V4	Spain	Training dataset 5	0	0	0	0	0	0	0	0	0	0	0	0	0	0	0	0	0	0	0	0	0	0	0	0	0	0	0	0	0	0	0	0	0	0	0	0	0	0	0	0	0	0	0	0
SRR6463010	Control	Illumina	V4	Spain	Training dataset 5	0	0	0	0	0	0	0	0	0	0	0.137718	0	0.00343185	0	0	0	0	0	0	0	0	0	0	0	0	0	0	0	0	0	0	0	0	0	0	0	0	0	0	0	0	0	0	0
SRR6463011	Control	Illumina	V4	Spain	Training dataset 5	0	0	0	0	0	0	0	0	0	0	3.03e-05	0	0	0	0	0	0	0	0	0	0	0	0	0	0	0	0	0	0	0	0	0	0	0	0	0	0	0	0	0	0	0	0	0
SRR6463012	Control	Illumina	V4	Spain	Training dataset 5	0	0	0	0	0	0	0	0	0	0	0.00023327	0	0	0	0	0	0	0	0	0	0	0	0	0	0	0	0	0	0	0	0	0	0	0	0	0	0	0	0	0	0	0	0	0
SRR6463013	Control	Illumina	V4	Spain	Training dataset 5	0	0	0	0	0	0	0	0	0	0	0.000110078	0	0	0	2.75e-05	0	0	0	0	0	0	0	0	0	0	0	0	0	0	0	0	0	0	0	0	0	0	0	0	0	0	0	0	0
SRR6463014	Control	Illumina	V4	Spain	Training dataset 5	0	0	0	0	0	0	0	0	0	0	0.0473406	0	0.00107709	0	0	0	0	0	0	0	0	0	0	0	0	0	0	0	0	0	0	0	0	0	0	0	0	0	0	0	0	0	0	0
SRR6463015	Control	Illumina	V4	Spain	Training dataset 5	0	0	0	0	0	0	0	0	0	0	0.00756797	0	5.40999e-05	0	0	0	0	0	0	0	0	0	0	0	0	0	0	0	0	0	0	0	0	0	0	0	0	0	0	0	0	0	0	0
SRR6463016	Control	Illumina	V4	Spain	Training dataset 5	0	0	0	0	0	0	0	0	0	0	0.00230402	0	0	0	0.00213543	5.62e-05	0	0	0	0	0	0	0	0	0	0	0	0	0	0	0	0	0	0	0	0	0	0	0	0	0	0	0	0
SRR6463017	Control	Illumina	V4	Spain	Training dataset 5	0	0	0	0	0	0	0	0	0	0	0.00092157	0	0.000145511	0	0.000145511	0	0	0	0	0	0	0	0	0	0	0	0	0	0	0	0	0	0	0	0	0	0	0	0	0	0	0	0	0
SRR6463018	Control	Illumina	V4	Spain	Training dataset 5	0	0	0	0	0	0	0	0	0	0	0.000700202	0	0	0	0.000147411	0	0	0	0	0	0	0	0	0	0	0	0	0	0	0	0	0	0	0	0	0	0	0	0	0	0	0	0	0
SRR6463019	Control	Illumina	V4	Spain	Training dataset 5	0	0	0	0	0	0	0	0	0	0	0.000274597	0	0	0	0.000521733	0	0	0	0	0	0	0	0	0	0	0	0	0	0	0	0	0	0	0	0	0	0	0	0	0	0	0	0	0
SRR6463020	Control	Illumina	V4	Spain	Training dataset 5	0	0	0	0	0	0	0	0	0	0	0.000774936	0	0	0	0	0	0	0	0	0	0	0	0	0	0	0	0	0	0	0	0	0	0	0	0	0	0	0	0	0	0	0	0	0
SRR6463021	Control	Illumina	V4	Spain	Training dataset 5	0	0	0	0	0	0	0	0	0	0	0.00158865	0	0	0	0	0	0	0	0	0	0	0	0	0	0	0	0	0	0	0	0	0	0	0	0	0	0	0	0	0	0	0	0	0
SRR6463022	Control	Illumina	V4	Spain	Training dataset 5	0	0	0	0	0	0	0	0	0	0	0	0	0	0	0	0	0	0	0	0	0	0	0	0	0	0	0	0	0	0	0	0	0	0	0	0	0	0	0	0	0	0	0	0
SRR6463023	Control	Illumina	V4	Spain	Training dataset 5	0	0	0	0	0	0	0	0	0	0	0	0	0	0	0	0	0	0	0	0	0	0	0	0	0	0	0	0	0	0	0	0	0	0	0	0	0	0	0	0	0	0	0	0
SRR6463024	Control	Illumina	V4	Spain	Training dataset 5	0	0	0	0	0	0	0	0	0	0	0	0	0	0	0	0	0	0	0	0	0	0	0	0	0	0	0	0	0	0	0	0	0	0	0	0	0	0	0	0	0	0	0	0
SRR6463025	Control	Illumina	V4	Spain	Training dataset 5	0	0	0	0	0	0	0	0	0	0	0	0	0	0	0	0	0	0	0	0	0	0	0	0	0	0	0	0	0	0	0	0	0	0	0	0	0	0	0	0	0	0	0	0
SRR6463026	Control	Illumina	V4	Spain	Training dataset 5	0	0	0	0	0	0	0	0	0	0	0.000906488	0	2.39e-05	0	0	0	0	0	0	0	2.39e-05	0	0	0	0	0	0	0	0	0	0	0	0	0	0	0	0	0	0	0	0	0	0	0
SRR6463027	Control	Illumina	V4	Spain	Training dataset 5	0	0	0	0	0	0	0	0	0	0	0.00191517	0	5.54999e-05	0	0	0	0	0	0	0	0	0	0	0	0	0	0	0	0	0	0	0	0	0	0	0	0	0	0	0	0	0	0	0
SRR6463048	Control	Illumina	V4	Spain	Training dataset 5	0	0	0	0	0	0	0	0	0	0	0.0430408	0	0.000908855	0	0	0	0	0	0	0	0	0	0	0	0	0	0	0	0	0	0	0	0	0	0	0	0	0	0	0	0	0	0	0
SRR6463049	Control	Illumina	V4	Spain	Training dataset 5	0	0	0	0	0	0	0	0	0	0	0.0358478	0	0.000553633	0	0	0	0	0	0	0	0	0	0	0	0	0	0	0	0	0	0	0	0	0	0	0	0	0	0	0	0	0	0	0
SRR6463060	Control	Illumina	V4	Spain	Training dataset 5	0	0	0	0	0	0	0	0	0	0	4.13e-05	0	0	0	0	0	0	0	0	0	0	0	0	0	0	0	0	0	0	0	0	0	0	0	0	0	0	0	0	0	0	0	0	0
SRR6463061	Control	Illumina	V4	Spain	Training dataset 5	0	0	0	0	0	0	0	0	0	0	0	0	0	0	0	0	0	0	0	0	0	0	0	0	0	0	0	0	0	0	0	0	0	0	0	0	0	0	0	0	0	0	0	0
SRR6463062	Control	Illumina	V4	Spain	Training dataset 5	0	0	0	0	0	0	0	0	0	0	0	0	0	0	0	0	0	0	0	0	0	0	0	0	0	0	0	0	0	0	0	0	0	0	0	0	0	0	0	0	0	0	0	0
SRR6463063	Control	Illumina	V4	Spain	Training dataset 5	0	0	0	0	0	0	0	0	0	0	3.24e-05	0	0	0	0	0	0	0	0	0	0	0	0	0	0	0	0	0	0	0	0	0	0	0	0	0	0	0	0	0	0	0	0	0
SRR6463064	Control	Illumina	V4	Spain	Training dataset 5	0	0	0	0	0	0	0	0	0	0	0.0230065	0	0.000326797	0	0	0	0	0	0	0	0	0	0	0	0	0	0	0	0	0	0	0	0	0	0	0	0	0	0	0	0	0	0	0
SRR6463065	Control	Illumina	V4	Spain	Training dataset 5	0	0	0	0	0	0	0	0	0	0	0	0	0	0	0	0	0	0	0	0	0	0	0	0	0	0	0	0	0	0	0	0	0	0	0	0	0	0	0	0	0	0	0	0
SRR6463070	Control	Illumina	V4	Spain	Training dataset 5	0	0	0	0	0	0	0	0	0	0	0.00539442	0	0.00015636	0	0	0	0	0	0	0	0	0	0	0	0	0	0	0	0	0	0	0	0	0	0	0	0	0	0	0	0	0	0	0
SRR6463088	Control	Illumina	V4	Spain	Training dataset 5	0	0	0	0	0	0	0	0	0	0	0.00808897	0	0.000244064	0	0	0	0	0	0	0	0	0	0	0	0	0	0	0	0	0	0	0	0	0	0	0	0	0	0	0	0	0	0	0
SRR6463089	Control	Illumina	V4	Spain	Training dataset 5	0	0	0	0	0	0	0	0	0	0	0.00140315	0	0	0	0	0	0	0	0	0	0	0	0	0	0	0	0	0	0	0	0	0	0	0	0	0	0	0	0	0	0	0	0	0
SRR6463090	Control	Illumina	V4	Spain	Training dataset 5	0	0	0	0	0	0	0	0	0	0	0.000414969	0	0	0	0	0	0	0	0	0	0	0	0	0	0	0	0	0	0	0	0	0	0	0	0	0	0	0	0	0	0	0	0	0
SRR6463091	Control	Illumina	V4	Spain	Training dataset 5	0	0	0	0	0	0	0	0	0	0	0.00406208	0	0.000121256	0	0	0	0	0	0	0	0	0	0	0	0	0	0	0	0	0	0	0	0	0	0	0	0	0	0	0	0	0	0	0
SRR6463092	Control	Illumina	V4	Spain	Training dataset 5	0	0	0	0	0	0	0	0	0	0	0.00570306	0	0.000136437	0	0.00300161	2.73e-05	0	0	0	0	0	0	0	0	0	0	0	0	0	0	0	0	0	0	0	0	0	0	0	0	0	0	0	0
SRR6463093	Control	Illumina	V4	Spain	Training dataset 5	0	0	0	0	0	0	0	0	0	0	0.0714373	0	0.00198324	0	0.014247	0.000404744	0.000323795	0	0	0	0	0	0	0	0	0	0	0	0	0	0	0	0	0	0	0	0	0	0	0	0	0	0	0
SRR6463094	Control	Illumina	V4	Spain	Training dataset 5	0	0	0	0	0	0	0	0	0	0	0	0	0	0	0	0	0	0	0	0	0	0	0	0	0	0	0	0	0	0	0	0	0	0	0	0	0	0	0	0	0	0	0	0
SRR6463095	Control	Illumina	V4	Spain	Training dataset 5	0	0	0	0	0	0	0	0	0	0	0	0	0	0	0	0	0	0	0	0	0	0	0	0	0	0	0	0	0	0	0	0	0	0	0	0	0	0	0	0	0	0	0	0
SRR6463096	Control	Illumina	V4	Spain	Training dataset 5	0	0	0	0	0	0	0	0	0	0	0	0	0	0	0	0	0	0	0	0	0	0	0	0	0	0	0	0	0	0	0	0	0	0	0	0	0	0	0	0	0	0	0	0
SRR6463097	Control	Illumina	V4	Spain	Training dataset 5	0	0	0	0	0	0	0	0	0	0	0	0	0	0	0	0	0	0	0	0	0	0	0	0	0	0	0	0	0	0	0	0	0	0	0	0	0	0	0	0	0	0	0	0
SRR6463118	Control	Illumina	V4	Spain	Training dataset 5	0	0	0	0	0	0	0	0	0	0	0.00557987	0	0.000218818	0	0	0	0	0	0	0	0	0	0	0	0	0	0	0	0	0	0	0	0	0	0	0	0	0	0	0	0	0	0	0
SRR6463119	Control	Illumina	V4	Spain	Training dataset 5	0	0	0	0	0	0	0	0	0	0	0.00348432	0	0.000151492	0	0.000151492	0	0	0	0	0	0	0	0	0	0	0	0	0	0	0	0	0	0	0	0	0	0	0	0	0	0	0	0	0
SRR6463120	Control	Illumina	V4	Spain	Training dataset 5	0	0	0	0	0	0	0	0	0	0	0.00386241	0	0	0	0.000365913	0	0	0	0	0	0	0	0	0	0	0	0	0	0	0	0	0	0	0	0	0	0	0	0	0	0	0	0	0
SRR6463121	Control	Illumina	V4	Spain	Training dataset 5	0	0	0	0	0	0	0	0	0	0	0	0	0	0	0	0	0	0	0	0	0	0	0	0	0	0	0	0	0	0	0	0	0	0	0	0	0	0	0	0	0	0	0	0
SRR6463122	Control	Illumina	V4	Spain	Training dataset 5	0	0	0	0	0	0	0	0	0	0	0	0	0	0	0	0	0	0	0	0	0	0	0	0	0	0	0	0	0	0	0	0	0	0	0	0	0	0	0	0	0	0	0	0
SRR6463123	Control	Illumina	V4	Spain	Training dataset 5	0	0	0	0	0	0	0	0	0	0	0	0	0	0	0	0	0	0	0	0	0	0	0	0	0	0	0	0	0	0	0	0	0	0	0	0	0	0	0	0	0	0	0	0
SRR6463124	Control	Illumina	V4	Spain	Training dataset 5	0	0	0	0	0	0	0	0	0	0	0.00493509	0	8.89e-05	0	0	0	0	0	0	0	0	0	0	0	0	0	0	0	0	0	0	0	0	0	0	0	0	0	0	0	0	0	0	0
SRR6463125	Control	Illumina	V4	Spain	Training dataset 5	0	0	0	0	0	0	0	0	0	0	3.44e-05	0	0	0	0.000481977	0	0	0	0	0	0	0	0	0	0	0	0	0	0	0	0	0	0	0	0	0	0	0	0	0	0	0	0	0
SRR6463126	Control	Illumina	V4	Spain	Training dataset 5	0	0	0	0	0	0	0	0	0	0	0	0	0	0	0	0	0	0	0	0	0	0	0	0	0	0	0	0	0	0	0	0	0	0	0	0	0	0	0	0	0	0	0	0
SRR6463127	Control	Illumina	V4	Spain	Training dataset 5	0	0	0	0	0	0	0	0	0	0	0	0	0	0	0	0	0	0	0	0	0	0	0	0	0	0	0	0	0	0	0	0	0	0	0	0	0	0	0	0	0	0	0	0
SRR6463128	Control	Illumina	V4	Spain	Training dataset 5	0	0	0	0	0	0	0	0	0	0	0	0	0	0	0	0	0	0	0	0	0	0	0	0	0	0	0	0	0	0	0	0	0	0	0	0	0	0	0	0	0	0	0	0
SRR6463129	Control	Illumina	V4	Spain	Training dataset 5	0	0	0	0	0	0	0	0	0	0	0	0	0	0	0	0	0	0	0	0	0	0	0	0	0	0	0	0	0	0	0	0	0	0	0	0	0	0	0	0	0	0	0	0
SRR6463130	Control	Illumina	V4	Spain	Training dataset 5	0	0	0	0	0	0	0	0	0	0	0	0	0	0	0	0	0	0	0	0	0	0	0	0	0	0	0	0	0	0	0	0	0	0	0	0	0	0	0	0	0	0	0	0
SRR6463131	Control	Illumina	V4	Spain	Training dataset 5	0	0	0	0	0	0	0	0	0	0	0	0	0	0	0	0	0	0	0	0	0	0	0	0	0	0	0	0	0	0	0	0	0	0	0	0	0	0	0	0	0	0	0	0
SRR6463132	Control	Illumina	V4	Spain	Training dataset 5	0	0	0	0	0	0	0	0	0	0	0.0724454	0	0.000968522	0	0	0	0	0	0	0	0	0	0	0	0	0	0	0	0	0	0	0	0	0	0	0	0	0	0	0	0	0	0	0
SRR6463133	Control	Illumina	V4	Spain	Training dataset 5	0	0	0	0	0	0	0	0	0	0	0.00428331	0	0.000305951	0	0	0	0	0	0	0	0	0	0	0	0	0	0	0	0	0	0	0	0	0	0	0	0	0	0	0	0	0	0	0
SRR6463165	Control	Illumina	V4	Spain	Training dataset 5	0	0	0	0	0	0	0	0	0	0	0.0192398	0	0.00015706	0	0	0	0	0	0	0	0	0	0	0	0	0	0	0	0	0	0	0	0	0	0	0	0	0	0	0	0	0	0	0
SRR6463166	Control	Illumina	V4	Spain	Training dataset 5	0	0	0	0	0	0	0	0	0	0	0.0044681	0	0	0	0	0	0	0	0	0	0	0	0	0	0	0	0	0	0	0	0	0	0	0	0	0	0	0	0	0	0	0	0	0
SRR6463167	Control	Illumina	V4	Spain	Training dataset 5	0	0	0	0	0	0	0	0	0	0	0.000682882	0	0	0	3.25e-05	0	0	0	0	0	0	0	0	0	0	0	0	0	0	0	0	0	0	0	0	0	0	0	0	0	0	0	0	0
SRR6463168	Control	Illumina	V4	Spain	Training dataset 5	0	0	0	0	0	0	0	0	0	0	0.000904569	0	0	0	0.000328934	0	0	0	0	0	0	0	0	0	0	0	0	0	0	0	0	0	0	0	0	0	0	0	0	0	0	0	0	0
SRR6463169	Control	Illumina	V4	Spain	Training dataset 5	0	0	0	0	0	0	0	0	0	0	0	0	0	0	0	0	0	0	0	0	0	0	0	0	0	0	0	0	0	0	0	0	0	0	0	0	0	0	0	0	0	0	0	0
SRR6463171	Control	Illumina	V4	Spain	Training dataset 5	0	0	0	0	0	0	0	0	0	0	0	0	0	0	0	0	0	0	0	0	0	0	0	0	0	0	0	0	0	0	0	0	0	0	0	0	0	0	0	0	0	0	0	0
SRR6463172	Control	Illumina	V4	Spain	Training dataset 5	0	0	0	0	0	0	0	0	0	0	0	0	0	0	0	0	0	0	0	0	0	0	0	0	0	0	0	0	0	0	0	0	0	0	0	0	0	0	0	0	0	0	0	0
SRR6463175	Control	Illumina	V4	Spain	Training dataset 5	0	0	0	0	0	0	0	0	0	0	0	0	0	0	0	0	0	0	0	0	0	0	0	0	0	0	0	0	0	0	0	0	0	0	0	0	0	0	0	0	0	0	0	0
SRR6463181	Control	Illumina	V4	Spain	Training dataset 5	0	0	0	0	0	0	0	0	0	0	0	0	0	0	0	0	0	0	0	0	0	0	0	0	0	0	0	0	0	0	0	0	0	0	0	0	0	0	0	0	0	0	0	0
SRR6463183	Control	Illumina	V4	Spain	Training dataset 5	0	0	0	0	0	0	0	0	0	0	0	0	0	0	0	0	0	0	0	0	0	0	0	0	0	0	0	0	0	0	0	0	0	0	0	0	0	0	0	0	0	0	0	0
SRR6463184	Control	Illumina	V4	Spain	Training dataset 5	0	0	0	0	0	0	0	0	0	0	0	0	0	0	0	0	0	0	0	0	0	0	0	0	0	0	0	0	0	0	0	0	0	0	0	0	0	0	0	0	0	0	0	0
SRR6463188	Control	Illumina	V4	Spain	Training dataset 5	0	0	0	0	0	0	0	0	0	0	0	0	0	0	0	0	0	0	0	0	0	0	0	0	0	0	0	0	0	0	0	0	0	0	0	0	0	0	0	0	0	0	0	0
SRR6463195	Control	Illumina	V4	Spain	Training dataset 5	0	0	0	0	0	0	0	0	0	0	0.00136397	0	2.97e-05	0	0	0	0	0	0	0	0	0	0	0	0	0	0	0	0	0	0	0	0	0	0	0	0	0	0	0	0	0	0	0
SRR6463196	Control	Illumina	V4	Spain	Training dataset 5	0	0	0	0	0	0	0	0	0	0	0.000756805	0	0	0	0	0	0	0	0	0	0	0	0	0	0	0	0	0	0	0	0	0	0	0	0	0	0	0	0	0	0	0	0	0
SRR6463197	Control	Illumina	V4	Spain	Training dataset 5	0	0	0	0	0	0	0	0	0	0	0.00668878	0	0.000271902	0	0.00179455	0	0	0	0	0	0	0	0	0	0	0	0	0	0	0	0	0	0	0	0	0	0	0	0	0	0	0	0	0
SRR6463198	Control	Illumina	V4	Spain	Training dataset 5	0	0	0	0	0	0	0	0	0	0	9.85999e-05	0	0	0	0.00026289	0	0	0	0	0	0	0	0	0	0	0	0	0	0	0	0	0	0	0	0	0	0	0	0	0	0	0	0	0
SRR6463199	Control	Illumina	V4	Spain	Training dataset 5	0	0	0	0	0	0	0	0	0	0	0	0	0	0	0	0	0	0	0	0	0	0	0	0	0	0	0	0	0	0	0	0	0	0	0	0	0	0	0	0	0	0	0	0
SRR6463200	Control	Illumina	V4	Spain	Training dataset 5	0	0	0	0	0	0	0	0	0	0	0	0	0	0	0	0	0	0	0	0	0	0	0	0	0	0	0	0	0	0	0	0	0	0	0	0	0	0	0	0	0	0	0	0
SRR6463201	Control	Illumina	V4	Spain	Training dataset 5	0	0	0	0	0	0	0	0	0	0	0.00313354	0	0.00015041	0	0	0	0	0	0	0	0	0	0	0	0	0	0	0	0	0	0	0	0	0	0	0	0	0	0	0	0	0	0	0
SRR6463202	Control	Illumina	V4	Spain	Training dataset 5	0	0	0	0	0	0	0	0	0	0	0.00216456	0	8.54e-05	0	0	0	0	0	0	0	0	0	0	0	0	0	0	0	0	0	0	0	0	0	0	0	0	0	0	0	0	0	0	0
SRR6463203	Control	Illumina	V4	Spain	Training dataset 5	0	0	0	0	0	0	0	0	0	0	0	0	0	0	0	0	0	0	0	0	0	0	0	0	0	0	0	0	0	0	0	0	0	0	0	0	0	0	0	0	0	0	0	0
SRR6463204	Control	Illumina	V4	Spain	Training dataset 5	0	0	0	0	0	0	0	0	0	0	0	0	0	0	0	0	0	0	0	0	0	0	0	0	0	0	0	0	0	0	0	0	0	0	0	0	0	0	0	0	0	0	0	0
SRR6463205	Control	Illumina	V4	Spain	Training dataset 5	0	0	0	0	0	0	0	0	0	0	0	0	0	0	0	0	0	0	0	0	0	0	0	0	0	0	0	0	0	0	0	0	0	0	0	0	0	0	0	0	0	0	0	0
SRR6463206	Control	Illumina	V4	Spain	Training dataset 5	0	0	0	0	0	0	0	0	0	0	0	0	0	0	0	0	0	0	0	0	0	0	0	0	0	0	0	0	0	0	0	0	0	0	0	0	0	0	0	0	0	0	0	0
SRR6463207	Control	Illumina	V4	Spain	Training dataset 5	0	0	0	0	0	0	0	0	0	0	0	0	0	0	0	0	0	0	0	0	0	0	0	0	0	0	0	0	0	0	0	0	0	0	0	0	0	0	0	0	0	0	0	0
SRR6463208	Control	Illumina	V4	Spain	Training dataset 5	0	0	0	0	0	0	0	0	0	0	0	0	0	0	0	0	0	0	0	0	0	0	0	0	0	0	0	0	0	0	0	0	0	0	0	0	0	0	0	0	0	0	0	0
SRR6463209	Control	Illumina	V4	Spain	Training dataset 5	0	0	0	0	0	0	0	0	0	0	0	0	0	0	0	0	0	0	0	0	0	0	0	0	0	0	0	0	0	0	0	0	0	0	0	0	0	0	0	0	0	0	0	0
SRR6463210	Control	Illumina	V4	Spain	Training dataset 5	0	0	0	0	0	0	0	0	0	0	0	0	0	0	0	0	0	0	0	0	0	0	0	0	0	0	0	0	0	0	0	0	0	0	0	0	0	0	0	0	0	0	0	0
SRR6463221	Control	Illumina	V4	Spain	Training dataset 5	0	0	0	0	0	0	0	0	0	0	0	0	0	0	0	0	0	0	0	0	0	0	0	0	0	0	0	0	0	0	0	0	0	0	0	0	0	0	0	0	0	0	0	0
SRR6463233	Control	Illumina	V4	Spain	Training dataset 5	0	0	0	0	0	0	0	0	0	0	0	0	0	0	0	0	0	0	0	0	0	0	0	0	0	0	0	0	0	0	0	0	0	0	0	0	0	0	0	0	0	0	0	0
SRR6463234	Control	Illumina	V4	Spain	Training dataset 5	0	0	0	0	0	0	0	0	0	0	0	0	0	0	0	0	0	0	0	0	0	0	0	0	0	0	0	0	0	0	0	0	0	0	0	0	0	0	0	0	0	0	0	0
SRR6463235	Control	Illumina	V4	Spain	Training dataset 5	0	0	0	0	0	0	0	0	0	0	0.041989	0	0.00103793	0	0	0	0	0	0	0	0	0	0	0	0	0	0	0	0	0	0	0	0	0	0	0	0	0	0	0	0	0	0	0
SRR6463236	Control	Illumina	V4	Spain	Training dataset 5	0	0	0	0	0	0	0	0	0	0	0.0199307	0	0.00077744	0	0	0	0	0	0	0	0	0	0	0	0	0	0	0	0	0	0	0	0	0	0	0	0	0	0	0	0	0	0	0
SRR6463237	Control	Illumina	V4	Spain	Training dataset 5	0	0	0	0	0	0	0	0	0	0	0	0	0	0	0	0	0	0	0	0	0	0	0	0	0	0	0	0	0	0	0	0	0	0	0	0	0	0	0	0	0	0	0	0
SRR6463238	Control	Illumina	V4	Spain	Training dataset 5	0	0	0	0	0	0	0	0	0	0	0.0280996	0	0.000615729	0	0	0	0	0	0	0	0	0	0	0	0	0	0	0	0	0	0	0	0	0	0	0	0	0	0	0	0	0	0	0
SRR6463239	Control	Illumina	V4	Spain	Training dataset 5	0	0	0	0	0	0	0	0	0	0	0.000127475	0	0	0	0	0	0	0	0	0	0	0	0	0	0	0	0	0	0	0	0	0	0	0	0	0	0	0	0	0	0	0	0	0
SRR6463240	Control	Illumina	V4	Spain	Training dataset 5	0	0	0	0	0	0	0	0	0	0	0	0	0	0	0	0	0	0	0	0	0	0	0	0	0	0	0	0	0	0	0	0	0	0	0	0	0	0	0	0	0	0	0	0
SRR6463241	Control	Illumina	V4	Spain	Training dataset 5	0	0	0	0	0	0	0	0	0	0	0.0367904	0	0.000739843	0	0.000403551	0	0	0	0	0	0	0	0	0	0	0	0	0	0	0	0	0	0	0	0	0	0	0	0	0	0	0	0	0
SRR6463242	Control	Illumina	V4	Spain	Training dataset 5	0	0	0	0	0	0	0	0	0	0	0.000444826	0	3.18e-05	0	0	0	0	0	0	0	0	0	0	0	0	0	0	0	0	0	0	0	0	0	0	0	0	0	0	0	0	0	0	0
SRR6463256	Control	Illumina	V4	Spain	Training dataset 5	0	0	0	0	0	0	0	0	0	0	0	0	0	0	0	0	0	0	0	0	0	0	0	0	0	0	0	0	0	0	0	0	0	0	0	0	0	0	0	0	0	0	0	0
SRR6463257	Control	Illumina	V4	Spain	Training dataset 5	0	0	0	0	0	0	0	0	0	0	0.00276304	0	0	0	0	0	0	0	0	0	0	0	0	0	0	0	0	0	0	0	0	0	0	0	0	0	0	0	0	0	0	0	0	0
SRR6463268	Control	Illumina	V4	Spain	Training dataset 5	0	0	0	0	0	0	0	0	0	0	0	0	0	0	0	0	0	0	0	0	0	0	0	0	0	0	0	0	0	0	0	0	0	0	0	0	0	0	0	0	0	0	0	0
SRR6463269	Control	Illumina	V4	Spain	Training dataset 5	0	0	0	0	0	0	0	0	0	0	0	0	0	0	0	0	0	0	0	0	0	0	0	0	0	0	0	0	0	0	0	0	0	0	0	0	0	0	0	0	0	0	0	0
SRR6463270	Control	Illumina	V4	Spain	Training dataset 5	0	0	0	0	0	0	0	0	0	0	3.39e-05	0	0	0	0	0	0	0	0	0	0	0	0	0	0	0	0	0	0	0	0	0	0	0	0	0	0	0	0	0	0	0	0	0
SRR6463271	Control	Illumina	V4	Spain	Training dataset 5	0	0	0	0	0	0	0	0	0	0	0	0	0	0	0	0	0	0	0	0	0	0	0	0	0	0	0	0	0	0	0	0	0	0	0	0	0	0	0	0	0	0	0	0
SRR6463272	Control	Illumina	V4	Spain	Training dataset 5	0	0	0	0	0	0	0	0	0	0	0	0	0	0	0	0	0	0	0	0	0	0	0	0	0	0	0	0	0	0	0	0	0	0	0	0	0	0	0	0	0	0	0	0
SRR6463273	Control	Illumina	V4	Spain	Training dataset 5	0	0	0	0	0	0	0	0	0	0	0.012484	0	0.000334392	0	0.00457003	0	0	0	0	0	0	0	0	0	0	0	0	0	0	0	0	0	0	0	0	0	0	0	0	0	0	0	0	0
SRR6463274	Control	Illumina	V4	Spain	Training dataset 5	0	0	0	0	0	0	0	0	0	0	0	0	0	0	0	0	0	0	0	0	0	0	0	0	0	0	0	0	0	0	0	0	0	0	0	0	0	0	0	0	0	0	0	0
SRR6463275	Control	Illumina	V4	Spain	Training dataset 5	0	0	0	0	0	0	0	0	0	0	0.0220818	0	0.000477732	0	0	0	0	0	0	0	0	0	0	0	0	0	0	0	0	0	0	0	0	0	0	0	0	0	0	0	0	0	0	0
SRR6463276	Control	Illumina	V4	Spain	Training dataset 5	0	0	0	0	0	0	0	0	0	0	0.000182404	0	0	0	0.000152003	0	0	0	0	0	0	0	0	0	0	0	0	0	0	0	0	0	0	0	0	0	0	0	0	0	0	0	0	0
SRR6463277	Control	Illumina	V4	Spain	Training dataset 5	0	0	0	0	0	0	0	0	0	0	0.00675298	0	0.000230589	0	0	0	0	0	0	0	0	0	0	0	0	0	0	0	0	0	0	0	0	0	0	0	0	0	0	0	0	0	0	0
SRR6463298	Control	Illumina	V4	Spain	Training dataset 5	0	0	0	0	0	0	0	0	0	0	0	0	0	0	0	0	0	0	0	0	0	0	0	0	0	0	0	0	0	0	0	0	0	0	0	0	0	0	0	0	0	0	0	0
SRR6463299	Control	Illumina	V4	Spain	Training dataset 5	0	0	0	0	0	0	0	0	0	0	0	0	0	0	0	0	0	0	0	0	0	0	0	0	0	0	0	0	0	0	0	0	0	0	0	0	0	0	0	0	0	0	0	0
SRR6463302	Control	Illumina	V4	Spain	Training dataset 5	0	0	0	0	0	0	0	0	0	0	0.0234744	0	0.000467411	0	0.000779019	0	0	0	0	0	0	0	0	0	0	0	0	0	0	0	0	0	0	0	0	0	0	0	0	0	0	0	0	0
SRR6463303	Control	Illumina	V4	Spain	Training dataset 5	0	0	0	0	0	0	0	0	0	0	0.00346335	0	5.68e-05	0	0.000113552	0	0	0	0	0	0	0	0	0	0	0	0	0	0	0	0	0	0	0	0	0	0	0	0	0	0	0	0	0
SRR6463304	Control	Illumina	V4	Spain	Training dataset 5	0	0	0	0	0	0	0	0	0	0	0	0	0	0	0	0	0	0	0	0	0	0	0	0	0	0	0	0	0	0	0	0	0	0	0	0	0	0	0	0	0	0	0	0
SRR6463305	Control	Illumina	V4	Spain	Training dataset 5	0	0	0	0	0	0	0	0	0	0	0	0	0	0	0.000235308	0	0	0	0	0	0	0	0	0	0	0	0	0	0	0	0	0	0	0	0	0	0	0	0	0	0	0	0	0
SRR6463306	Control	Illumina	V4	Spain	Training dataset 5	0	0	0	0	0	0	0	0	0	0	0	0	0	0	0	0	0	0	0	0	0	0	0	0	0	0	0	0	0	0	0	0	0	0	0	0	0	0	0	0	0	0	0	0
SRR6463307	Control	Illumina	V4	Spain	Training dataset 5	0	0	0	0	0	0	0	0	0	0	0	0	0	0	0.000497438	0	0	0	0	0	0	0	0	0	0	0	0	0	0	0	0	0	0	0	0	0	0	0	0	0	0	0	0	0
SRR6463316	Control	Illumina	V4	Spain	Training dataset 5	0	0	0	0	0	0	0	0	0	0	0	0	0	0	0	0	0	0	0	0	0	0	0	0	0	0	0	0	0	0	0	0	0	0	0	0	0	0	0	0	0	0	0	0
SRR6463317	Control	Illumina	V4	Spain	Training dataset 5	0	0	0	0	0	0	0	0	0	0	0	0	0	0	0	0	0	0	0	0	0	0	0	0	0	0	0	0	0	0	0	0	0	0	0	0	0	0	0	0	0	0	0	0
SRR6463318	Control	Illumina	V4	Spain	Training dataset 5	0	0	0	0	0	0	0	0	0	0	0	0	0	0	0	0	0	0	0	0	0	0	0	0	0	0	0	0	0	0	0	0	0	0	0	0	0	0	0	0	0	0	0	0
SRR6463319	Control	Illumina	V4	Spain	Training dataset 5	0	0	0	0	0	0	0	0	0	0	0	0	0	0	0	0	0	0	0	0	0	0	0	0	0	0	0	0	0	0	0	0	0	0	0	0	0	0	0	0	0	0	0	0
SRR6463320	Control	Illumina	V4	Spain	Training dataset 5	0	0	0	0	0	0	0	0	0	0	0.00288533	0	0.000134201	0	0	0	0	0	0	0	0	0	0	0	0	0	0	0	0	0	0	0	0	0	0	0	0	0	0	0	0	0	0	0
SRR6463321	Control	Illumina	V4	Spain	Training dataset 5	0	0	0	0	0	0	0	0	0	0	0.00246041	0	0.000126175	0	0	0	0	0	0	0	0	0	0	0	0	0	0	0	0	0	0	0	0	0	0	0	0	0	0	0	0	0	0	0
SRR6463322	Control	Illumina	V4	Spain	Training dataset 5	0	0	0	0	0	0	0	0	0	0	0	0	0	0	0	0	0	0	0	0	0	0	0	0	0	0	0	0	0	0	0	0	0	0	0	0	0	0	0	0	0	0	0	0
SRR6463323	Control	Illumina	V4	Spain	Training dataset 5	0	0	0	0	0	0	0	0	0	0	0	0	0	0	0	0	0	0	0	0	0	0	0	0	0	0	0	0	0	0	0	0	0	0	0	0	0	0	0	0	0	0	0	0
SRR6463324	Control	Illumina	V4	Spain	Training dataset 5	0	0	0	0	0	0	0	0	0	0	0	0	0	0	0	0	0	0	0	0	0	0	0	0	0	0	0	0	0	0	0	0	0	0	0	0	0	0	0	0	0	0	0	0
SRR6463325	Control	Illumina	V4	Spain	Training dataset 5	0	0	0	0	0	0	0	0	0	0	0	0	0	0	0	0	0	0	0	0	0	0	0	0	0	0	0	0	0	0	0	0	0	0	0	0	0	0	0	0	0	0	0	0
SRR6463326	Control	Illumina	V4	Spain	Training dataset 5	0	0	0	0	0	0	0	0	0	0	0	0	0	0	0	0	0	0	0	0	0	0	0	0	0	0	0	0	0	0	0	0	0	0	0	0	0	0	0	0	0	0	0	0
SRR6463327	Control	Illumina	V4	Spain	Training dataset 5	0	0	0	0	0	0	0	0	0	0	0	0	0	0	0	0	0	0	0	0	0	0	0	0	0	0	0	0	0	0	0	0	0	0	0	0	0	0	0	0	0	0	0	0
SRR6463328	Control	Illumina	V4	Spain	Training dataset 5	0	0	0	0	0	0	0	0	0	0	0.00407872	0	0.000118798	0	0	0	0	0	0	0	0	0	0	0	0	0	0	0	0	0	0	0	0	0	0	0	0	0	0	0	0	0	0	0
SRR6463329	Control	Illumina	V4	Spain	Training dataset 5	0	0	0	0	0	0	0	0	0	0	0	0	0	0	0	0	0	0	0	0	0	0	0	0	0	0	0	0	0	0	0	0	0	0	0	0	0	0	0	0	0	0	0	0
SRR6463330	Control	Illumina	V4	Spain	Training dataset 5	0	0	0	0	0	0	0	0	0	0	0	0	0	0	0	0	0	0	0	0	0	0	0	0	0	0	0	0	0	0	0	0	0	0	0	0	0	0	0	0	0	0	0	0
SRR6463342	Control	Illumina	V4	Spain	Training dataset 5	0	0	0	0	0	0	0	0	0	0	0.00820254	0	0.00022169	0	0	0	0	0	0	0	0	0	0	0	0	0	0	0	0	0	0	0	0	0	0	0	0	0	0	0	0	0	0	0
SRR6463343	Control	Illumina	V4	Spain	Training dataset 5	0	0	0	0	0	0	0	0	0	0	0.0424389	0	0.000895113	0	0	0	0	0	0	0	0	0	0	0	0	0	0	0	0	0	0	0	0	0	0	0	0	0	0	0	0	0	0	0
SRR6463358	Control	Illumina	V4	Spain	Training dataset 5	0	0	0	0	0	0	0	0	0	0	0.00056507	0	0	0	0	0	0	0	0	0	0	0	0	0	0	0	0	0	0	0	0	0	0	0	0	0	0	0	0	0	0	0	0	0
SRR6463359	Control	Illumina	V4	Spain	Training dataset 5	0	0	0	0	0	0	0	0	0	0	0	0	0	0	0	0	0	0	0	0	0	0	0	0	0	0	0	0	0	0	0	0	0	0	0	0	0	0	0	0	0	0	0	0
SRR6463360	Control	Illumina	V4	Spain	Training dataset 5	0	0	0	0	0	0	0	0	0	0	0	0	0	0	0	0	0	0	0	0	0	0	0	0	0	0	0	0	0	0	0	0	0	0	0	0	0	0	0	0	0	0	0	0
SRR6463361	Control	Illumina	V4	Spain	Training dataset 5	0	0	0	0	0	0	0	0	0	0	0.000813883	0	2.91e-05	0	0.00122082	0	0	0	0	0	0	0	0	0	0	0	0	0	0	0	0	0	0	0	0	0	0	0	0	0	0	0	0	0
SRR6463362	Control	Illumina	V4	Spain	Training dataset 5	0	0	0	0	0	0	0	0	0	0	0.0469367	0	0.00113346	0	0.00276098	0.000116252	0	0	0	0	0	0	0	0	0	0	0	0	0	0	0	0	0	0	0	0	0	0	0	0	0	0	0	0
SRR6463363	Control	Illumina	V4	Spain	Training dataset 5	0	0	0	0	0	0	0	0	0	0	0	0	0	0	0	0	0	0	0	0	0	0	0	0	0	0	0	0	0	0	0	0	0	0	0	0	0	0	0	0	0	0	0	0
SRR6463364	Control	Illumina	V4	Spain	Training dataset 5	0	0	0	0	0	0	0	0	0	0	0	0	0	0	0	0	0	0	0	0	0	0	0	0	0	0	0	0	0	0	0	0	0	0	0	0	0	0	0	0	0	0	0	0
SRR6463365	Control	Illumina	V4	Spain	Training dataset 5	0	0	0	0	0	0	0	0	0	0	1.5e-05	0	0	0	0	0	0	0	0	0	0	0	0	0	0	0	0	0	0	0	0	0	0	0	0	0	0	0	0	0	0	0	0	0
SRR6463366	Control	Illumina	V4	Spain	Training dataset 5	0	0	0	0	0	0	0	0	0	0	0.0121389	0	0.000238954	0	0.00516141	9.56e-05	2.39e-05	0	0	0	0	0	0	0	0	0	0	0	0	0	0	0	0	0	0	0	0	0	0	0	0	0	0	0
SRR6463367	Control	Illumina	V4	Spain	Training dataset 5	0	0	0	0	0	0	0	0	0	0	0.000402955	0	0	0	0	0	0	0	0	0	0	0	0	0	0	0	0	0	0	0	0	0	0	0	0	0	0	0	0	0	0	0	0	0
SRR6463386	Control	Illumina	V4	Spain	Training dataset 5	0	0	0	0	0	0	0	0	0	0	0	0	0	0	0	0	0	0	0	0	0	0	0	0	0	0	0	0	0	0	0	0	0	0	0	0	0	0	0	0	0	0	0	0
SRR6463389	Control	Illumina	V4	Spain	Training dataset 5	0	0	0	0	0	0	0	0	0	0	0	0	0	0	0	0	0	0	0	0	0	0	0	0	0	0	0	0	0	0	0	0	0	0	0	0	0	0	0	0	0	0	0	0
SRR6463390	Control	Illumina	V4	Spain	Training dataset 5	0	0	0	0	0	0	0	0	0	0	0	0	0	0	0	0	0	0	0	0	0	0	0	0	0	0	0	0	0	0	0	0	0	0	0	0	0	0	0	0	0	0	0	0
SRR6463391	Control	Illumina	V4	Spain	Training dataset 5	0	0	0	0	0	0	0	0	0	0	0	0	0	0	0	0	0	0	0	0	0	0	0	0	0	0	0	0	0	0	0	0	0	0	0	0	0	0	0	0	0	0	0	0
SRR6463392	Control	Illumina	V4	Spain	Training dataset 5	0	0	0	0	0	0	0	0	0	0	0	0	0	0.000111441	0	0	0	0	0	0	0	0	0	0	0	0	0	0	0	0	0	0	0	0	0	0	0	0	0	0	0	0	0	0
SRR6463393	Control	Illumina	V4	Spain	Training dataset 5	0	0	0	0	0	0	0	0	0	0	0.000314936	0	0	0	0	0	0	0	0	0	0	0	0	0	0	0	0	0	0	0	0	0	0	0	0	0	0	0	0	0	0	0	0	0
SRR6463394	Control	Illumina	V4	Spain	Training dataset 5	0	0	0	0	0	0	0	0	0	0	0.000503863	0	0	0	0	0	0	0	0	0	0	0	0	0	0	0	0	0	0	0	0	0	0	0	0	0	0	0	0	0	0	0	0	0
SRR6463395	Control	Illumina	V4	Spain	Training dataset 5	0	0	0	0	0	0	0	0	0	0	0.00408202	0	9.38001e-05	0	0.00103223	0	0	0	0	0	0	0	0	0	0	0	0	0	0	0	0	0	0	0	0	0	0	0	0	0	0	0	0	0
SRR6463396	Control	Illumina	V4	Spain	Training dataset 5	0	0	0	0	0	0	0	0	0	0	0	0	0	0	0	0	0	0	0	0	0	0	0	0	0	0	0	0	0	0	0	0	0	0	0	0	0	0	0	0	0	0	0	0
SRR6463397	Control	Illumina	V4	Spain	Training dataset 5	0	0	0	0	0	0	0	0	0	0	0.000543019	0	6.03e-05	0	0	0	0	0	0	0	0	0	0	0	0	0	0	0	0	0	0	0	0	0	0	0	0	0	0	0	0	0	0	0
SRR6463398	Control	Illumina	V4	Spain	Training dataset 5	0	0	0	0	0	0	0	0	0	0	0.00289796	0	0.000204082	0	0.00195919	0	0	0	0	0	0	0	0	0	0	0	0	0	0	0	0	0	0	0	0	0	0	0	0	0	0	0	0	0
SRR6463399	Control	Illumina	V4	Spain	Training dataset 5	0	0	0	0	0	0	0	0	0	0	0	0	0	0	0	0	0	0	0	0	0	0	0	0	0	0	0	0	0	0	0	0	0	0	0	0	0	0	0	0	0	0	0	0
SRR6463400	Control	Illumina	V4	Spain	Training dataset 5	0	0	0	0	0	0	0	0	0	0	0	0	0	0	0	0	0	0	0	0	0	0	0	0	0	0	0	0	0	0	0	0	0	0	0	0	0	0	0	0	0	0	0	0
SRR8417567	Control	454	V1V3	Italy	Training dataset 8	0	0	0	0	0	0	0	0	0	0	0	0	0	0	0	0	0	0	0	0	0	0	0	0	0	0	0	0	0	0	0	0	0	0	0	0	0	0	0	0	0	0	0	0
SRR8534043	Control	Illumina	V4	Canada	Training dataset 7	0	0	0	0	0	0	0	0	0	0	0	0	0	0	0	0	0	0	0	0	0	0	0	0	0	0	0	0	0	0	0	0	0	0	0	0	0	0	0	0	0	0	0	0
SRR8534044	Control	Illumina	V4	Canada	Training dataset 7	0	0	0	0	0	0	0	0	0	0	9.1e-06	0	0	0	0	0	0	0	0	0	0	0	0	0	0	0	0	0	0	0	0	0	0	0	0	0	0	0	0	0	0	0	0	0
SRR8534045	Control	Illumina	V4	Canada	Training dataset 7	0	0	0	0	0	0	0	0	0	0	2.91e-05	0	0	0	0	0	0	0	0	0	0	0	0	0	0	0	0	0	0	0	0	0	0	0	0	0	0	0	0	0	0	0	0	0
SRR8534046	Control	Illumina	V4	Canada	Training dataset 7	0	0	0	0	0	0	0	0	0	0	0.058951	0	0.00203556	0	0	0	5.73e-06	0	0	0	0	0	0	0	0	0	0	0	0	0	0	0	0	0	0	0	0	0	0	0	0	0	0	0
SRR8534047	Control	Illumina	V4	Canada	Training dataset 7	0	0	0	0	0	0	0	0	0	0	0.00064657	0	7.02999e-06	0	0	0	0	0	0	0	0	0	0	0	0	0	0	0	0	0	0	0	0	0	0	0	0	0	0	0	0	0	0	0
SRR8534049	Control	Illumina	V4	Canada	Training dataset 7	0	0	0	0	0	0	0	0	0	0	0.00255107	0	9.84e-05	0	0	0	0	0	0	0	0	0	0	0	0	0	0	0	0	0	0	0	0	0	0	0	0	0	0	0	0	0	0	0
SRR8534050	Control	Illumina	V4	Canada	Training dataset 7	0	0	0	0	0	0	0	0	0	0	0.00806391	0	0.000467255	0	0	0	0	0	0	0	0	0	0	0	0	0	0	0	0	0	0	0	0	0	0	0	0	0	0	0	0	0	0	0
SRR8534065	Control	Illumina	V4	Canada	Training dataset 7	0	0	0	0	0	0	0	0	0	0	6.66e-05	0	0.000122089	0	0	0	0	0	0	0	0	0	0	0	0	0	0	0	0	0	0	0	0	0	0	0	0	0	0	0	0	0	0	0
SRR8534077	Control	Illumina	V4	Canada	Training dataset 7	0	0	0	0	0	0	0	0	0	0	0.00332736	0	0.000409521	0	0	0	0	0	0	0	0	0	0	0	0	0	0	0	0	0	0	0	0	0	0	0	0	0	0	0	0	0	0	0
SRR8534079	Control	Illumina	V4	Canada	Training dataset 7	0	0	0	0	0	0	0	0	0	0	0.00692797	0	0.000159788	0	0	0	0	0	0	0	0	0	0	0	0	0	0	0	0	0	0	0	0	0	0	0	0	0	0	0	0	0	0	0
SRR8534080	Control	Illumina	V4	Canada	Training dataset 7	0	0	0	0	0	0	0	0	0	0	0.019209	0	0.000818799	0	0	0	0	0	0	0	0	0	0	0	0	0	0	0	0	0	0	0	0	0	0	0	0	0	0	0	0	0	0	0
SRR8534081	Control	Illumina	V4	Canada	Training dataset 7	0	0	0	0	0	0	0	0	0	0	5.43e-05	0	1.55e-05	0	0	0	0	0	0	0	0	0	0	0	0	0	0	0	0	0	0	0	0	0	0	0	0	0	0	0	0	0	0	0
SRR8534082	Control	Illumina	V4	Canada	Training dataset 7	0	0	0	0	0	0	0	0	0	0	0.00376207	0	0.000173768	0	0	0	0	0	0	0	0	0	0	0	0	0	0	0	0	0	0	0	0	0	0	0	0	0	0	0	0	0	0	0
SRR8534084	Control	Illumina	V4	Canada	Training dataset 7	0	0	0	0	0	0	0	0	0	0	0.0341939	0	0.000978183	0	0	0	4.25e-05	0	0	0	0	0	0	0	0	0	0	0	0	0	0	0	0	0	0	0	0	0	0	0	0	0	0	0
SRR8534087	Control	Illumina	V4	Canada	Training dataset 7	0	0	0	0	0	0	0	0	0	0	0	0	0	0	0	0	0	0	0	0	0	0	0	0	0	0	0	0	0	0	0	0	0	0	0	0	0	0	0	0	0	0	0	0
SRR8534090	Control	Illumina	V4	Canada	Training dataset 7	0	0	0	0	0	0	0	0	0	0	3.89e-05	0	0	0	0	0	0	0	0	0	0	0	0	0	0	0	0	0	0	0	0	0	0	0	0	0	0	0	0	0	0	0	0	0
SRR8534099	Control	Illumina	V4	Canada	Training dataset 7	0	0	0	0	0	0	0	0	0	0	0	0	8.93999e-06	0	0	0	0	0	0	0	0	0	0	0	0	0	0	0	0	0	0	0	0	0	0	0	0	0	0	0	0	0	0	0
SRR8534100	Control	Illumina	V4	Canada	Training dataset 7	0	0	0	0	0	0	0	0	0	0	6.17999e-05	0	0	0	0	0	0	0	0	0	0	0	0	0	0	0	0	0	0	0	0	0	0	0	0	0	0	0	0	0	0	0	0	0
SRR8534109	Control	Illumina	V4	Canada	Training dataset 7	0	0	0	0	0	0	0	0	0	0	7.26001e-05	0	0	0	0	0	0	0	0	0	0	0	0	0	0	0	0	0	0	0	0	0	0	0	0	0	0	0	0	0	0	0	0	0
SRR8534114	Control	Illumina	V4	Canada	Training dataset 7	0	0	0	0	0	0	0	0	0	0	6.95999e-05	0	7.72999e-06	0	0	0	0	0	0	0	0	0	0	0	0	0	0	0	0	0	0	0	0	0	0	0	0	0	0	0	0	0	0	0
SRR8534123	Control	Illumina	V4	Canada	Training dataset 7	0	0	0	0	0	0	0	0	0	0	3.94e-05	0	0	0	0	0	0	0	0	0	0	0	0	0	0	0	0	0	0	0	0	0	0	0	0	0	0	0	0	0	0	0	0	0
SRR8534127	Control	Illumina	V4	Canada	Training dataset 7	0	0	0	0	0	0	0	0	0	0	0.000716702	0	4.42999e-05	0	0	0	0	0	0	0	0	0	0	0	0	0	0	0	0	0	0	0	0	0	0	0	0	0	0	0	0	0	0	0
SRR8534133	Control	Illumina	V4	Canada	Training dataset 7	0	0	0	0	0	0	0	0	0	0	3.19e-05	0	0	0	0	0	0	0	0	0	0	0	0	0	0	0	0	0	0	0	0	0	0	0	0	0	0	0	0	0	0	0	0	0
SRR8534143	Control	Illumina	V4	Canada	Training dataset 7	0	0	0	0	0	0	0	0	0	0	4.23e-05	0	8.46e-06	0	0	0	0	0	0	0	0	0	0	0	0	0	0	0	0	0	0	0	0	0	0	0	0	0	0	0	0	0	0	0
SRR8534146	Control	Illumina	V4	Canada	Training dataset 7	0	0	0	0	0	0	0	0	0	0	6.26999e-05	0	1.71e-05	0	0	0	0	0	0	0	0	0	0	0	0	0	0	0	0	0	0	0	0	0	0	0	0	0	0	0	0	0	0	0
SRR8534147	Control	Illumina	V4	Canada	Training dataset 7	0	0	0	0	0	0	0	0	0	0	2.07e-05	0	6.91e-06	0	0	0	0	0	0	0	0	0	0	0	0	0	0	0	0	0	0	0	0	0	0	0	0	0	0	0	0	0	0	0
SRR8534148	Control	Illumina	V4	Canada	Training dataset 7	0	0	0	0	0	0	0	0	0	0	0.0497014	0	0.00172611	0	0	0	7.57001e-06	0	0	0	9.84001e-05	0	0	0	0	0	0	0	0	0	0	0	0	0	0	0	0	0	0	0	0	0	0	0
SRR8534159	Control	Illumina	V4	Canada	Training dataset 7	0	0	0	0	0	0	0	0	0	0	0	0	0	0	0	0	0	0	0	0	0	0	0	0	0	0	0	0	0	0	0	0	0	0	0	0	0	0	0	0	0	0	0	0
SRR8534160	Control	Illumina	V4	Canada	Training dataset 7	0	0	0	0	0	0	0	0	0	0	2.32e-05	0	2.32e-05	0	0	0	0	0	0	0	0	0	0	0	0	0	0	0	0	0	0	0	0	0	0	0	0	0	0	0	0	0	0	0
SRR8534173	Control	Illumina	V4	Canada	Training dataset 7	0	0	0	0	0	0	0	0	0	0	2.39e-05	0	2.39e-05	0	1.19e-05	0	0	0	0	0	0	0	0	0	0	0	0	0	0	0	0	0	0	0	0	0	0	0	0	0	0	0	0	0
SRR8534182	Control	Illumina	V4	Canada	Training dataset 7	0	0	0	0	0	0	0	0	0	0	6.59e-05	0	8.23e-06	0	0	0	0	0	0	0	0	0	0	0	0	0	0	0	0	0	0	0	0	0	0	0	0	0	0	0	0	0	0	0
SRR8534185	Control	Illumina	V4	Canada	Training dataset 7	0	0	0	0	0	0	0	0	0	0	0.00788482	0	0.00034013	0	0	0	0	0	0	0	0	0	0	0	0	0	0	0	0	0	0	0	0	0	0	0	0	0	0	0	0	0	0	0
SRR8534186	Control	Illumina	V4	Canada	Training dataset 7	0	0	0	0	0	0	0	0	0	0	0	0	0	0	6.93e-06	0	0	0	0	0	0	0	0	0	0	0	0	0	0	0	0	0	0	0	0	0	0	0	0	0	0	0	0	0
SRR8534187	Control	Illumina	V4	Canada	Training dataset 7	0	0	0	0	0	0	0	0	0	0	2.91e-05	0	7.28e-06	0	0	0	0	0	0	0	0	0	0	0	0	0	0	0	0	0	0	0	0	0	0	0	0	0	0	0	0	0	0	0
SRR8534188	Control	Illumina	V4	Canada	Training dataset 7	0	0	0	0	0	0	0	0	0	1.83e-05	0.000959315	0	0.0001005	0	0	0	0	0	0	0	0	0	0	0	0	0	0	0	0	0	0	0	0	0	0	0	0	0	0	0	0	0	0	0
SRR8534209	Control	Illumina	V4	Canada	Training dataset 7	0	0	0	0	0	0	0	0	0	0	0.000553556	0	2.77e-05	0	0	0	0	0	0	0	0	0	0	0	0	0	0	0	0	0	0	0	0	0	0	0	0	0	0	0	0	0	0	0
SRR8534210	Control	Illumina	V4	Canada	Training dataset 7	0	0	0	0	0	0	0	0	0	0	9.62001e-05	0	9.62001e-06	0	0	0	0	0	0	0	0	0	0	0	0	0	0	0	0	0	0	0	0	0	0	0	0	0	0	0	0	0	0	0
SRR8534213	Control	Illumina	V4	Canada	Training dataset 7	0	0	0	0	0	0	0	0	0	0	1.08e-05	0	1.08e-05	0	0	0	0	0	0	0	0	0	0	0	0	0	0	0	0	0	0	0	0	0	0	0	0	0	0	0	0	0	0	0
SRR8534214	Control	Illumina	V4	Canada	Training dataset 7	0	0	0	0	0	0	0	0	0	0	1.69e-05	0	3.39e-05	0	0	0	0	0	0	0	0	0	0	0	0	0	0	0	0	0	0	0	0	0	0	0	0	0	0	0	0	0	0	0
SRR8534215	Control	Illumina	V4	Canada	Training dataset 7	0	0	0	0	0	0	0	0	0	0	0.0217818	0	0.00106676	0	3.31e-05	0	0	0	0	0	0	0	0	0	0	0	0	0	0	0	0	0	0	0	0	0	0	0	0	0	0	0	0	0
SRR8534216	Control	Illumina	V4	Canada	Training dataset 7	0	0	0	0	0	0	0	0	0	0	0.0281495	0	0.000878607	0	0	0	8.53e-06	0	0	0	0	0	0	0	0	0	0	0	0	0	0	0	0	0	0	0	0	0	0	0	0	0	0	0
SRR8534217	Control	Illumina	V4	Canada	Training dataset 7	0	0	0	0	0	0	0	0	0	0	0.0595514	0	0.00204197	0	0	0	0	0	0	0	0	0	0	0	0	0	0	0	0	0	0	0	0	0	0	0	0	0	0	0	0	0	0	0
SRR8534218	Control	Illumina	V4	Canada	Training dataset 7	0	0	0	0	0	0	0	0	0	0	0.0948809	0	0.00273498	0	0	0	0	0	0	0	0	0	0	0	0	0	0	0	0	0	0	0	0	0	0	0	0	0	0	0	0	0	0	0
SRR8534240	Control	Illumina	V4	Canada	Training dataset 7	0	0	0	0	0	0	0	0	0	0	0.00367098	0	0.000148422	0	0	0	0	0	0	0	0	0	0	0	0	0	0	0	0	0	0	0	0	0	0	0	0	0	0	0	0	0	0	0
SRR8534250	Control	Illumina	V4	Canada	Training dataset 7	0	0	0	0	0	0	0	0	0	0	1.2e-05	0	2.4e-05	0	0	0	0	0	0	0	0	0	0	0	0	0	0	0	0	0	0	0	0	0	0	0	0	0	0	0	0	0	0	0
SRR8534251	Control	Illumina	V4	Canada	Training dataset 7	0	0	0	0	0	0	0	0	0	0	0	0	0	0	0	0	0	0	0	0	0	0	0	0	0	0	0	0	0	0	0	0	0	0	0	0	0	0	0	0	0	0	0	0
SRR8534252	Control	Illumina	V4	Canada	Training dataset 7	0	0	0	0	0	0	0	0	0	0	0.0400366	0	0.00159501	0	0	0	3.58001e-05	0	0	0	0	0	0	0	0	0	0	0	0	0	0	0	0	0	0	0	0	0	0	0	0	0	0	0
SRR9025630	Control	Illumina	V3V4	South Korea	Training dataset 13	0	0	0	0	0	0	0	0	0	0	0	0	0	0	0	0	0	0	0	0	0	0	0	0	0	0	0	0	0	0	0	0	0	0	0	0	0	0	0	0	0	0	0	0
SRR9025631	Control	Illumina	V3V4	South Korea	Training dataset 13	0	0	0	0	0	0	0	0	0	0	0	0	0	0	0	0	0	0	0	0	0	0	0	0	0	0	0	0	0	0	0	0	0	0	0	0	0	0	0	0	0	0	0	0
SRR9025632	Control	Illumina	V3V4	South Korea	Training dataset 13	0	0	0	0	0	0	0	0	0	0	2.89e-05	0	0	0	0	0	0	0	0	0	0	0	0	0	0	0	0	0	0	0	0	0	0	0	0	0	0	0	0	0	0	0	0	0
SRR9025633	Control	Illumina	V3V4	South Korea	Training dataset 13	0	0	0	0	0	0	0	0	0	0	1.48e-05	0	1.48e-05	0	0	0	0	0	0	0	0	0	0	0	0	0	0	0	0	0	0	0	0	0	0	2.94999e-05	0	0	0	0	0	0	0	0
SRR9025634	Control	Illumina	V3V4	South Korea	Training dataset 13	0	0	0	0	0	0	0	0	0	0	0	0	0	0	0	0	0	0	0	0	0	0	0	0	0	0	0	0	0	0	0	0	0	0	0	0	1.82e-05	0	0	0	0	0	0	0
SRR9025635	Control	Illumina	V3V4	South Korea	Training dataset 13	0	0	0	0	0	0	0	0	0	0	0.000343336	0	0	0	0.000343336	0	0	0	0	0	0	0	0	0	0	0	0	0	0	0	0	0	0	0	0	0	0	0	0	0	0	0	0	0
SRR9025636	Control	Illumina	V3V4	South Korea	Training dataset 13	0	0	0	0	0	0	0	0	0	0	0	0	0	0	0.000325244	0	0	0	0	0	0	0	0	0	0	0	0	0	0	0	0	0	0	0	0	0	0	0	0	0	0	0	0	0
SRR9025637	Control	Illumina	V3V4	South Korea	Training dataset 13	0	0	0	0	0	0	0	0	0	0	0	0	0	0	0	0	0	0	0	0	0	0	0	0	0	0	0	0	0	0	0	0	0	0	0	0	0	0	0	0	0	0	0	0
SRR9025638	Control	Illumina	V3V4	South Korea	Training dataset 13	0	0	0	0	0	0	0	0	0	0	0	0	0	0	0	0	0	0	0	0	0	0	0	0	0	0	0	0	0	0	0	0	0	0	0	0	0	0	0	0	0	0	0	0
SRR9025639	Control	Illumina	V3V4	South Korea	Training dataset 13	0	0	0	0	0	0	0	0	0	0	0.0106928	0	0.000249396	0	0	0	0	0	0	0	0	0	0	0	0	0	0	0	0	0	0	0	0	0	0	0	0	0	0	0	0	0	0	0
SRR9025640	Control	Illumina	V3V4	South Korea	Training dataset 13	0	0	0	0	0	0	0	0	0	0	7.78999e-05	0	0	0	0.000129769	3.89e-05	0	0	0	0	0	0	0	0	0	0	0	0	0	0	0	0	0	0	0	0	0	0	0	0	0	0	0	0
SRR9025641	Control	Illumina	V3V4	South Korea	Training dataset 13	0	0	0	0	0	0	0	0	0	0	2.24e-05	0	0	0	1.12e-05	0	0	0	0	0	0	0	0	0	0	0	0	0	0	0	0	0	0	0	0	0	0	0	0	0	0	0	0	0
SRR9025642	Control	Illumina	V3V4	South Korea	Training dataset 13	0	0	0	0	0	0	0	0	0	0	0	0	0	0	0	0	0	0	0	0	0	0	0	0	0	0	0	0	0	0	0	0	0	0	0	0	0	0	0	0	0	0	0	0
SRR9025643	Control	Illumina	V3V4	South Korea	Training dataset 13	0	0	0	0	0	0	0	0	0	0	6.04999e-05	0	0	0	4.83999e-05	0	0	0	0	0	0	0	0	0	0	0	0	0	0	0	0	0	0	0	0	0	0	0	0	0	0	0	0	0
SRR9025644	Control	Illumina	V3V4	South Korea	Training dataset 13	0	0	0	0	0	1.49e-05	0	0	0	0	0	0	0	0	0	0	0	0	0	0	0	0	0	0	0	0	0	0	0	0	0	0	0	0	0	0	0	0	0	0	0	0	0	0
SRR9025645	Control	Illumina	V3V4	South Korea	Training dataset 13	0	0	0	0	0	0	0	0	0	0	1.27e-05	0	1.27e-05	0	0	0	0	0	0	0	0	0	0	0	0	0	0	0	0	0	0	0	0	0	0	0	0	0	0	0	0	0	0	0
SRR9025646	Control	Illumina	V3V4	South Korea	Training dataset 13	0	0	0	0	0	0	0	0	0	0	0	0	0	0	0	0	0	0	0	0	0	0	0	0	0	0	0	0	0	0	0	0	0	0	0	0	0	0	0	0	0	0	0	0
SRR9025647	Control	Illumina	V3V4	South Korea	Training dataset 13	0	0	0	0	0	0	0	0	0	0	0	0	0	0	0	0	0	0	0	0	0	0	0	0	0	0	0	0	0	0	0	0	0	0	0	0	0	0	0	0	0	0	0	0
SRR9025648	Control	Illumina	V3V4	South Korea	Training dataset 13	0	0	0	0	0	6.28999e-05	0	0	0	0	0	0	0	0	0.00342138	7.54999e-05	0	0	0	0	0	0	0	0	0	0	0	0	0	0	0	0	0	0	0	0	0	0	0	0	0	0	0	0
SRR9025649	Control	Illumina	V3V4	South Korea	Training dataset 13	0	0	0	0	0	0	0	0	0	0	5.53e-05	0	0	0	0	0	0	0	1.38e-05	0	0	0	0	0	0	0	0	0	0	0	0	0	0	0	0	0	0	0	0	0	0	0	0	0
SRR9025660	Control	Illumina	V3V4	South Korea	Training dataset 13	0	0	0	0	0	0	0	0	0	0	0	0	0	0	0	0	0	0	0	0	0	0	0	0	0	0	0	0	0	0	0	0	0	0	0	0	0	0	0	0	0	0	0	0
SRR9025661	Control	Illumina	V3V4	South Korea	Training dataset 13	0	0	0	0	0	0	0	0	0	0	0	0	0	0	0	0	0	0	0	0	0	0	0	0	0	0	0	0	0	0	0	0	0	0	0	0	0	0	0	0	0	0	0	0
SRR9025662	Control	Illumina	V3V4	South Korea	Training dataset 13	0	0	0	0	0	0	0	0	0	0	2.53e-05	0	0	0	0	0	0	0	0	0	0	0	0	0	0	0	0	0	0	0	0	0	0	0	0	0	0	0	0	0	0	0	0	0
SRR9025663	Control	Illumina	V3V4	South Korea	Training dataset 13	0	0	0	0	0	0	0	0	0	0	0.000213965	0	0	0	0	0	0	0	0	0	0	0	0	0	0	0	0	0	0	0	0	0	0	0	0	0	0	0	0	0	0	0	0	0
SRR9025664	Control	Illumina	V3V4	South Korea	Training dataset 13	0	0	0	0	0	0	0	0	0	0	0	0	0	0	0	0	0	0	0	0	0	0	0	0	0	0	0	0	0	0	0	0	0	0	0	0	0	0	0	0	0	0	0	0
SRR9025665	Control	Illumina	V3V4	South Korea	Training dataset 13	0	0	0	0	0	0	0	0	0	0	0	0	0	0	0	0	0	0	0	0	0	0	0	0	0	0	0	0	0	0	0	0	0	0	0	0	0	0	0	0	0	0	0	0
SRR9025666	Control	Illumina	V3V4	South Korea	Training dataset 13	0	0	0	0	0	0	0	0	0	0	0	0	3e-05	0	1.5e-05	0	0	0	0	0	0	0	0	0	0	0	0	0	0	0	0	0	0	0	0	0	0	0	0	0	0	0	0	0
SRR9025667	Control	Illumina	V3V4	South Korea	Training dataset 13	0	0	0	0	0	0	0	0	0	0	0	0	0	0	0	0	0	0	0	0	0	0	0	0	0	0	0	0	0	0	0	0	0	0	0	0	0	0	0	0	0	0	0	0
SRR9025668	Control	Illumina	V3V4	South Korea	Training dataset 13	0	0	0	0	0	0	0	0	0	0	0	0	0	0	0	0	0	0	0	0	0	0	0	0	0	0	0	0	0	0	0	0	0	0	0	0	0	0	0	0	0	0	0	0
SRR9025669	Control	Illumina	V3V4	South Korea	Training dataset 13	0	0	0	0	0	0	0	0	0	0	0.000286336	0	0	0	0	0	0	0	0	0	0	0	0	0	0	0	0	0	0	0	0	0	0	0	0	0	0	0	0	0	0	0	0	0
SRR9025670	Control	Illumina	V3V4	South Korea	Training dataset 13	0	0	0	0	0	0	0	0	0	0	0	0	0	0	0	0	0	0	0	0	0	0	0	0	0	0	0	0	0	0	0	0	0	0	0	0	0	0	0	0	0	0	0	0
SRR9025671	Control	Illumina	V3V4	South Korea	Training dataset 13	0	0	0	0	0	0	0	0	0	0	0	0	0	0	0	0	0	0	0	0	0	0	0	0	0	0	0	0	0	0	0	0	0	0	0	0	0	0	0	0	0	0	0	0
SRR9025672	Control	Illumina	V3V4	South Korea	Training dataset 13	0	0	0	0	0	0	0	0	0	0	3.24e-05	0	0	0	0	0	0	0	0	0	0	0	0	0	0	0	0	0	0	0	0	0	0	0	0	0	0	0	0	0	0	0	0	0
SRR9025680	Control	Illumina	V3V4	South Korea	Training dataset 13	0	0	0	0	0	0	0	0	0	0	0	0	0	0	0	0	0	0	0	0	0	0	0	0	0	0	0	0	0	0	0	0	0	0	0	0	0	0	0	0	0	0	0	0
SRR9025681	Control	Illumina	V3V4	South Korea	Training dataset 13	0	0	0	0	0	0	0	0	0	0	0	0	0	0	0	0	0	0	0	0	0	0	0	0	0	0	0	0	0	0	0	0	0	0	0	0	0	0	0	0	0	0	0	0
SRR9025682	Control	Illumina	V3V4	South Korea	Training dataset 13	0	0	0	0	0	0	0	0	0	0	0	0	0	0	0	0	0	0	0	0	0	0	0	0	0	0	0	0	0	0	0	0	0	0	0	0	0	0	0	0	0	0	0	0
SRR9025683	Control	Illumina	V3V4	South Korea	Training dataset 13	0	0	0	0	0	0	0	0	0	0	0	0	0	0	0	0	0	0	0	0	0	0	0	0	0	0	0	0	0	0	0	0	0	0	0	0	0	0	0	0	0	0	0	0
SRR9025684	Control	Illumina	V3V4	South Korea	Training dataset 13	0	0	0	0	0	0	0	0	0	0	0	0	0	0	0	0	0	0	0	0	0	0	0	0	0	0	0	0	0	0	0	0	0	0	0	0	0	0	0	0	0	0	0	0
SRR9025685	Control	Illumina	V3V4	South Korea	Training dataset 13	0	0	0	0	0	0	0	0	0	0	0	0	0	0	0	0	0	0	0	0	0	0	0	0	0	0	0	0	0	0	0	0	0	0	0	0	0	0	0	0	0	0	0	0
SRR9025686	Control	Illumina	V3V4	South Korea	Training dataset 13	0	0	0	0	0	0	0	0	0	0	0	0	0	0	0	0	0	0	0	0	0	0	0	0	0	0	0	0	0	0	0	0	0	0	0	0	0	0	0	0	0	0	0	0
SRR9025687	Control	Illumina	V3V4	South Korea	Training dataset 13	0	0	0	0	0	0	0	0	0	0	0	0	0	0	0	0	0	0	0	0	0	0	0	0	0	0	0	0	0	0	0	0	0	0	0	0	0	0	0	0	0	0	0	0
SRR9025688	Control	Illumina	V3V4	South Korea	Training dataset 13	0	0	0	0	0	0	0	0	0	0	0	0	0	0	0	0	0	0	0	0	0	0	0	0	0	0	0	0	0	0	0	0	0	0	0	0	0	0	0	0	0	0	0	0
SRR9025689	Control	Illumina	V3V4	South Korea	Training dataset 13	0	0	0	0	0	0	0	0	0	0	0.000839513	0	0	0	0.000279838	0	0	0	0	0	0	0	0	0	0	0	0	0	0	0	0	0	0	0	0	0	0	0	0	0	0	0	0	0
SRR947939	Control	454	V1V3	United States	Training dataset 23	0	0	0	0	0	0	0	0	0	0	0	0	0	0	0	0	0	0	0	0	0	0	0	0	0	0	0	0	0	0	0	0	0	0	0	0	0	0	0	0	0	0	0	0
SRR947940	Control	454	V1V3	United States	Training dataset 23	0	0	0	0	0	0	0	0	0	0	0	0	0	0	0	0	0	0	0	0	0	0	0	0	0	0	0	0	0	0	0	0	0	0	0	0	0	0	0	0	0	0	0	0
SRR947941	Control	454	V1V3	United States	Training dataset 23	0	0	0	0	0	0	0	0	0	0	0	0	0	0	0	0	0	0	0	0	0	0	0	0	0	0	0	0	0	0	0	0	0	0	0	0	0	0	0	0	0	0	0	0
SRR947942	Control	454	V1V3	United States	Training dataset 23	0	0	0	0	0	0	0	0	0	0	0	0	0	0	0	0	0	0	0	0	0	0	0	0	0	0	0	0	0	0	0	0	0	0	0	0	0	0	0	0	0	0	0	0
SRR947943	Control	454	V1V3	United States	Training dataset 23	0	0	0	0	0	0	0	0	0	0	0	0	0	0	0	0	0	0	0	0	0	0	0	0	0	0	0	0	0	0	0	0	0	0	0	0	0	0	0	0	0	0	0	0
SRR947944	Control	454	V1V3	United States	Training dataset 23	0	0	0	0	0	0	0	0	0	0	0	0	0	0	0	0	0	0	0	0	0	0	0	0	0	0	0	0	0	0	0	0	0	0	0	0	0	0	0	0	0	0	0	0
SRR947945	Control	454	V1V3	United States	Training dataset 23	0	0	0	0	0	0	0	0	0	0	0	0	0	0	0	0	0	0	0	0	0	0	0	0	0	0	0	0	0	0	0	0	0	0	0	0	0	0	0	0	0	0	0	0
SRR947947	Control	454	V1V3	United States	Training dataset 23	0	0	0	0	0	0	0	0	0	0	0	0	0	0	0	0	0	0	0	0	0	0	0	0	0	0	0	0	0	0	0	0	0	0	0	0	0	0	0	0	0	0	0	0
SRR947948	Control	454	V1V3	United States	Training dataset 23	0	0	0	0	0	0	0	0	0	0	0	0	0	0	0	0	0	0	0	0	0	0	0	0	0	0	0	0	0	0	0	0	0	0	0	0	0	0	0	0	0	0	0	0
SRR947949	Control	454	V1V3	United States	Training dataset 23	0	0	0	0	0	0	0	0	0	0	0	0	0	0	0	0	0	0	0	0	0	0	0	0	0	0	0	0	0	0	0	0	0	0	0	0	0	0	0	0	0	0	0	0
SRR947950	Control	454	V1V3	United States	Training dataset 23	0	0	0	0	0	0	0	0	0	0	0	0	0	0	0	0	0	0	0	0	0	0	0	0	0	0	0	0	0	0	0	0	0	0	0	0	0	0	0	0	0	0	0	0
SRR947951	Control	454	V1V3	United States	Training dataset 23	0	0	0	0	0	0	0	0	0	0	0	0	0	0	0	0	0	0	0	0	0	0	0	0	0	0	0	0	0	0	0	0	0	0	0	0	0	0	0	0	0	0	0	0
SRR947952	Control	454	V1V3	United States	Training dataset 23	0	0	0	0	0	0	0	0	0	0	0	0	0	0	0	0	0	0	0	0	0	0	0	0	0	0	0	0	0	0	0	0	0	0	0	0	0	0	0	0	0	0	0	0
SRR947957	Control	454	V1V3	United States	Training dataset 23	0	0	0	0	0	0	0	0	0	0	0	0	0	0	0	0	0	0	0	0	0	0	0	0	0	0	0	0	0	0	0	0	0	0	0	0	0	0	0	0	0	0	0	0
SRR947963	Control	454	V1V3	United States	Training dataset 23	0	0	0	0	0	0	0	0	0	0	0	0	0	0	0	0	0	0	0	0	0	0	0	0	0	0	0	0	0	0	0	0	0	0	0	0	0	0	0	0	0	0	0	0
SRR947964	Control	454	V1V3	United States	Training dataset 23	0	0	0	0	0	0	0	0	0	0	0	0	0	0	0	0	0	0	0	0	0	0	0	0	0	0	0	0	0	0	0	0	0	0	0	0	0	0	0	0	0	0	0	0
SRR947966	Control	454	V1V3	United States	Training dataset 23	0	0	0	0	0	0	0	0	0	0	0	0	0	0	0	0	0	0	0	0	0	0	0	0	0	0	0	0	0	0	0	0	0	0	0	0	0	0	0	0	0	0	0	0
SRR947967	Control	454	V1V3	United States	Training dataset 23	0	0	0	0	0	0	0	0	0	0	0	0	0	0	0	0	0	0	0	0	0	0	0	0	0	0	0	0	0	0	0	0	0	0	0	0	0	0	0	0	0	0	0	0
SRR947976	Control	454	V1V3	United States	Training dataset 23	0	0	0	0	0	0	0	0	0	0	0	0	0	0	0	0	0	0	0	0	0	0	0	0	0	0	0	0	0	0	0	0	0	0	0	0	0	0	0	0	0	0	0	0
SRR947977	Control	454	V1V3	United States	Training dataset 23	0	0	0	0	0	0	0	0	0	0	0	0	0	0	0	0	0	0	0	0	0	0	0	0	0	0	0	0	0	0	0	0	0	0	0	0	0	0	0	0	0	0	0	0
SRR947978	Control	454	V1V3	United States	Training dataset 23	0	0	0	0	0	0	0	0	0	0	0	0	0	0	0	0	0	0	0	0	0	0	0	0	0	0	0	0	0	0	0	0	0	0	0	0	0	0	0	0	0	0	0	0
SRR947981	Control	454	V1V3	United States	Training dataset 23	0	0	0	0	0	0	0	0	0	0	0	0	0	0	0	0	0	0	0	0	0	0	0	0	0	0	0	0	0	0	0	0	0	0	0	0	0	0	0	0	0	0	0	0
SRR947982	Control	454	V1V3	United States	Training dataset 23	0	0	0	0	0	0	0	0	0	0	0	0	0	0	0	0	0	0	0	0	0	0	0	0	0	0	0	0	0	0	0	0	0	0	0	0	0	0	0	0	0	0	0	0
SRR947986	Control	454	V1V3	United States	Training dataset 23	0	0	0	0	0	0	0	0	0	0	0	0	0	0	0	0	0	0	0	0	0	0	0	0	0	0	0	0	0	0	0	0	0	0	0	0	0	0	0	0	0	0	0	0
SRR947987	Control	454	V1V3	United States	Training dataset 23	0	0	0	0	0	0	0	0	0	0	0	0	0	0	0	0	0	0	0	0	0	0	0	0	0	0	0	0	0	0	0	0	0	0	0	0	0	0	0	0	0	0	0	0
SRR947988	Control	454	V1V3	United States	Training dataset 23	0	0	0	0	0	0	0	0	0	0	0	0	0	0	0	0	0	0	0	0	0	0	0	0	0	0	0	0	0	0	0	0	0	0	0	0	0	0	0	0	0	0	0	0
SRR947989	Control	454	V1V3	United States	Training dataset 23	0	0	0	0	0	0	0	0	0	0	0	0	0	0	0	0	0	0	0	0	0	0	0	0	0	0	0	0	0	0	0	0	0	0	0	0	0	0	0	0	0	0	0	0
SRR947996	Control	454	V1V3	United States	Training dataset 23	0	0	0	0	0	0	0	0	0	0	0	0	0	0	0	0	0	0	0	0	0	0	0	0	0	0	0	0	0	0	0	0	0	0	0	0	0	0	0	0	0	0	0	0
SRR947998	Control	454	V1V3	United States	Training dataset 23	0	0	0	0	0	0	0	0	0	0	0	0	0	0	0	0	0	0	0	0	0	0	0	0	0	0	0	0	0	0	0	0	0	0	0	0	0	0	0	0	0	0	0	0
SRR948000	Control	454	V1V3	United States	Training dataset 23	0	0	0	0	0	0	0	0	0	0	0	0	0	0	0	0	0	0	0	0	0	0	0	0	0	0	0	0	0	0	0	0	0	0	0	0	0	0	0	0	0	0	0	0
SRR948006	Control	454	V1V3	United States	Training dataset 23	0	0	0	0	0	0	0	0	0	0	0	0	0	0	0	0	0	0	0	0	0	0	0	0	0	0	0	0	0	0	0	0	0	0	0	0	0	0	0	0	0	0	0	0
SRR948007	Control	454	V1V3	United States	Training dataset 23	0	0	0	0	0	0	0	0	0	0	0	0	0	0	0	0	0	0	0	0	0	0	0	0	0	0	0	0	0	0	0	0	0	0	0	0	0	0	0	0	0	0	0	0
SRR948008	Control	454	V1V3	United States	Training dataset 23	0	0	0	0	0	0	0	0	0	0	0	0	0	0	0	0	0	0	0	0	0	0	0	0	0	0	0	0	0	0	0	0	0	0	0	0	0	0	0	0	0	0	0	0
SRR948009	Control	454	V1V3	United States	Training dataset 23	0	0	0	0	0	0	0	0	0	0	0	0	0	0	0	0	0	0	0	0	0	0	0	0	0	0	0	0	0	0	0	0	0	0	0	0	0	0	0	0	0	0	0	0
SRR948010	Control	454	V1V3	United States	Training dataset 23	0	0	0	0	0	0	0	0	0	0	0	0	0	0	0	0	0	0	0	0	0	0	0	0	0	0	0	0	0	0	0	0	0	0	0	0	0	0	0	0	0	0	0	0
SRR948011	Control	454	V1V3	United States	Training dataset 23	0	0	0	0	0	0	0	0	0	0	0	0	0	0	0	0	0	0	0	0	0	0	0	0	0	0	0	0	0	0	0	0	0	0	0	0	0	0	0	0	0	0	0	0
SRR948017	Control	454	V1V3	United States	Training dataset 23	0	0	0	0	0	0	0	0	0	0	0	0	0	0	0	0	0	0	0	0	0	0	0	0	0	0	0	0	0	0	0	0	0	0	0	0	0	0	0	0	0	0	0	0
SRR948027	Control	454	V1V3	United States	Training dataset 23	0	0	0	0	0	0	0	0	0	0	0	0	0	0	0	0	0	0	0	0	0	0	0	0	0	0	0	0	0	0	0	0	0	0	0	0	0	0	0	0	0	0	0	0
SRR948028	Control	454	V1V3	United States	Training dataset 23	0	0	0	0	0	0	0	0	0	0	0	0	0	0	0	0	0	0	0	0	0	0	0	0	0	0	0	0	0	0	0	0	0	0	0	0	0	0	0	0	0	0	0	0
SRR948029	Control	454	V1V3	United States	Training dataset 23	0	0	0	0	0	0	0	0	0	0	0	0	0	0	0	0	0	0	0	0	0	0	0	0	0	0	0	0	0	0	0	0	0	0	0	0	0	0	0	0	0	0	0	0
MS3894011_ID_v4_001_0714_TREFOIL_002_1	IBS	Illumina	V4	United States	Training dataset 18	0	0	0	0	0	0	0	0	0	0	0	0	0	0	0	0	0	0	0	0	0	0	0	0	0	0	0	0	0	0	0	0	0	0	0	0	0	0	0	0	0	0	0	0
MS3894011_ID_v4_002_0714_TREFOIL_003_2	IBS	Illumina	V4	United States	Training dataset 18	0	0	0	0	0	0	0	0	0	0	0.000119707	0	8.98e-05	0	0	0	0	0	0	0	0	0	0	0	0	0	0	0	0	0	0	0	0	0	0	0	0	0	0	0	0	0	0	0
MS3894011_ID_v4_003_0714_TREFOIL_004_1	IBS	Illumina	V4	United States	Training dataset 18	0	0	0	0	0	0	0	0	0	0	0	0	0	0	0	0	0	0	0	0	0	0	0	0	0	0	0	0	0	0	0	0	0	0	0	0	0	0	0	0	0	0	0	0
MS3894011_ID_v4_004_0714_TREFOIL_005_2	IBS	Illumina	V4	United States	Training dataset 18	0	0	0	0	0	0	0	0	0	0	0	0	0	0	0	0	0	0	0	0	0	0	0	0	0	0	0	0	0	0	0	0	0	0	0	0	0	0	0	0	0	0	0	0
MS3894011_ID_v4_007_0714_TREFOIL_010_1	IBS	Illumina	V4	United States	Training dataset 18	0	0	0	0	0	0	0	0	0	0	0	0	0	0	0	0	0	0	0	0	0	0	0	0	0	0	0	0	0	0	0	0	0	0	0	0	0	0	0	0	0	0	0	0
MS3894011_ID_v4_008_0714_TREFOIL_011_1	IBS	Illumina	V4	United States	Training dataset 18	0	0	0	0	0	0	0	0	0	0	0	0	0	0	0	0	0	0	0	0	0	0	0	0	0	0	0	0	0	0	0	0	0	0	0	0	0	0	0	0	0	0	0	0
MS3894011_ID_v4_009_0714_TREFOIL_012_2	IBS	Illumina	V4	United States	Training dataset 18	0	0	0	0	0	0	0	0	0	0	0	0	0	0	0	0	0	0	0	0	0	0	0	0	0	0	0	0	0	0	0	0	0	0	0	0	0	0	0	0	0	0	0	0
MS3894011_ID_v4_010_0714_TREFOIL_013_2	IBS	Illumina	V4	United States	Training dataset 18	0	0	0	0	0	0	0	0	0	0	0	0	0	3.17e-05	0	0	0	0	0	0	0	0	0	0	0	0	0	0	0	0	0	0	0	0	0	0	0	0	0	0	0	0	0	0
MS3894011_ID_v4_011_0714_TREFOIL_014_3	IBS	Illumina	V4	United States	Training dataset 18	0	0	0	0	0	0	0	0	0	0	0.00176237	0	0.000685366	0	0	0	0	0	0	0	0	0	0	0	0	0	0	0	0	0	0	0	0	0	0	0	0	0	0	0	0	0	0	0
MS3894011_ID_v4_012_0714_TREFOIL_015_2	IBS	Illumina	V4	United States	Training dataset 18	0	0	0	0	0	0	0	0	0	0	0	0	0	0	0	0	0	0	0	0	0	0	0	0	0	0	0	0	0	0	0	0	0	0	0	0	0	0	0	0	0	0	0	0
MS3894011_ID_v4_013_0714_TREFOIL_018_2	IBS	Illumina	V4	United States	Training dataset 18	0	0	0	0	0	0	0	0	0	0	0	0	0	0	0	0	0	0	0	0	0	0	0	0	0	0	0	0	0	0	0	0	0	0	0	0	0	0	0	0	0	0	0	0
MS3894011_ID_v4_014_0714_TREFOIL_019_1	IBS	Illumina	V4	United States	Training dataset 18	0	0	0	0	0	0	0	0	0	0	0.000518207	0	0.000207283	0	0	0	0	0	0	0	0	0	0	0	0	0	0	0	0	0	0	0	0	0	0	0	0	0	0	0	0	0	0	0
MS3894011_ID_v4_015_0714_TREFOIL_020_2	IBS	Illumina	V4	United States	Training dataset 18	0	0	0	0	0	0	0	0	0	0	0	0	0	0	0	0	0	0	0	0	0	0	0	0	0	0	0	0	0	0	0	0	0	0	0	0	0	0	0	0	0	0	0	0
MS3894011_ID_v4_016_0714_TREFOIL_022_2	IBS	Illumina	V4	United States	Training dataset 18	0	0	0	0	0	0	0	0	0	0	0.0229302	0	0.0101056	0	0	0	0	0	0	0	0	0	0	0	0	0	0	0	0	0	0	0	0	0	0	0	0	0	0	0	0	0	0	0
MS3894011_ID_v4_019_0714_TREFOIL_026_1	IBS	Illumina	V4	United States	Training dataset 18	0	0	0	0	0	0	0	0	0	0	0	0	0	0	0	0	0	0	0	0	0	0	0	0	0	0	0	0	0	0	0	0	0	0	0	0	0	0	0	0	0	0	0	0
MS3894011_ID_v4_020_0714_TREFOIL_027_2	IBS	Illumina	V4	United States	Training dataset 18	0	0	0	0	0	0	0	0	0	0	0	0	0	0	0	0	0	0	0	0	0	0	0	0	0	0	0	0	0	0	0	0	0	0	0	0	0	0	0	0	0	0	0	0
MS3894011_ID_v4_022_0714_TREFOIL_031_2	IBS	Illumina	V4	United States	Training dataset 18	0	0	0	0	0	0	0	0	0	0	0.00027416	0	0.00013708	0	0	0	0	0	0	0	0	0	0	0	0	0	0	0	0	0	0	0	0	0	0	0	0	0	0	0	0	0	0	0
MS3894011_ID_v4_023_0714_TREFOIL_032_1	IBS	Illumina	V4	United States	Training dataset 18	0	0	0	0	0	0	0	0	0	0	0.0493884	0	0.0188091	0	0	0	0	0	0	0	0	0	0	0	0	0	0	0	0	0	0	0	0	0	0	0	0	0	0	0	0	0	0	0
MS3894011_ID_v4_024_0714_TREFOIL_033_1	IBS	Illumina	V4	United States	Training dataset 18	0	0	0	0	0	0	0	0	0	0	0	0	0	0	0	0	0	0	0	0	0	0	0	0	0	0	0	0	0	0	0	0	0	0	0	0	0	0	0	0	0	0	0	0
MS3894011_ID_v4_025_0714_TREFOIL_034_1	IBS	Illumina	V4	United States	Training dataset 18	0	0	0	0	0	0	0	0	0	0	0	0	0	0	0	0	0	0	0	0	0	0	0	0	0	0	0	0	0	0	0	0	0	0	0	0	0	0	0	0	0	0	0	0
MS3894011_ID_v4_026_0714_TREFOIL_035_1	IBS	Illumina	V4	United States	Training dataset 18	0	0	0	0	0	0	0	0	0	0	0	0	0	0	0	0	0	0	0	0	0	0	0	0	0	0	0	0	0	0	0	0	0	0	0	0	0	0	0	0	0	0	0	0
MS3894011_ID_v4_028_0714_TREFOIL_040_1	IBS	Illumina	V4	United States	Training dataset 18	0	0	0	0	0	0	0	0	0	0	0	0	0	0	0	0	0	0	0	0	0	0	0	0	0	0	0	0	0	0	0	0	0	0	0	0	0	0	0	0	0	0	0	0
MS3894011_ID_v4_029_0714_TREFOIL_042_1	IBS	Illumina	V4	United States	Training dataset 18	0	0	0	0	0	0	0	0	0	0	0.0329266	0	0.0139059	0	0	0	0	0	0	0	0	0	0	0	0	0	0	0	0	0	0	0	0	0	0	0	0	0	0	0	0	0	0	0
MS3894011_ID_v4_030_0714_TREFOIL_043_1	IBS	Illumina	V4	United States	Training dataset 18	0	0	0	0	0	0	0	0	0	0	0	0	0	0	0	0	0	0	0	0	0	0	0	0	0	0	0	0	0	0	0	0	0	0	0	0	0	0	0	0	0	0	0	0
MS3894011_ID_v4_031_0714_TREFOIL_044_1	IBS	Illumina	V4	United States	Training dataset 18	0	0	0	0	0	0	0	0	0	0	4.44001e-05	0	0	0	0	0	0	0	0	0	0	0	0	0	0	0	0	0	0	0	0	0	0	0	0	0	0	0	0	0	0	0	0	0
MS3894011_ID_v4_032_0714_TREFOIL_045_1	IBS	Illumina	V4	United States	Training dataset 18	0	0	0	0	0	0	0	0	0	0	3.09e-05	0	0	0	0	0	0	0	0	0	0	0	0	0	0	0	0	0	0	0	0	0	0	0	0	0	0	0	0	0	0	0	0	0
MS3894011_ID_v4_033_0714_TREFOIL_046_2	IBS	Illumina	V4	United States	Training dataset 18	0	0	0	0	0	0	0	0	0	0	0	0	0	0	0	0	0	0	0	0	0	0	0	0	0	0	0	0	0	0	0	0	0	0	0	0	0	0	0	0	0	0	0	0
MS3894011_ID_v4_034_0714_TREFOIL_047_1	IBS	Illumina	V4	United States	Training dataset 18	0	0	0	0	0	0	0	0	0	0	0	0	0	0	0	0	0	0	0	0	0	0	0	0	0	0	0	0	0	0	0	0	0	0	0	0	0	0	0	0	0	0	0	0
MS3894011_ID_v4_035_0714_TREFOIL_048_3	IBS	Illumina	V4	United States	Training dataset 18	0	0	0	0	0	0	0	0	0	0	0	0	0	0	0	0	0	0	0	0	3.07e-05	0	0	0	0	0	0	0	0	0	0	0	0	0	0	0	0	0	0	0	0	0	0	0
MS3894011_ID_v4_036_0714_TREFOIL_050_1	IBS	Illumina	V4	United States	Training dataset 18	0	0	0	0	0	0	0	0	0	0	0	0	0	0	0	0	0	0	0	0	0	0	0	0	0	0	0	0	0	0	0	0	0	0	0	0	0	0	0	0	0	0	0	0
MS3894011_ID_v4_037_0714_TREFOIL_051_1	IBS	Illumina	V4	United States	Training dataset 18	0	0	0	0	0	0	0	0	0	0	0	0	0	0	0	0	0	0	0	0	0	0	0	0	0	0	0	0	0	0	0	0	0	0	0	0	0	0	0	0	0	0	0	0
MS3894011_ID_v4_038_0714_TREFOIL_052_1	IBS	Illumina	V4	United States	Training dataset 18	0	0	0	0	0	0	0	0	0	0	0.0700911	0	0.0306228	0	0	0	0	0	0	0	0	0	0	0	0	0	0	0	0	0	0	0	0	0	0	0	0	0	0	0	0	0	0	0
MS3894011_ID_v4_039_0714_TREFOIL_053_1	IBS	Illumina	V4	United States	Training dataset 18	0	0	0	0	0	0	0	0	0	0	0.0276934	0	0.0120191	0	0	0	0	0	0	0	0.000185862	0	0	0	0	0	0	0	0	0	0	0	0	0	0	0	0	0	0	0	0	0	0	0
MS3894011_ID_v4_041_0714_TREFOIL_055_1	IBS	Illumina	V4	United States	Training dataset 18	0	0	0	0	0	0	0	0	0	0	0.0234661	0	0.00796253	0	0	0	0	0	0	0	0	0	0	0	0	0	0	0	0	0	0	0	0	0	0	0	0	0	0	0	0	0	0	0
MS3894011_ID_v4_042_0714_TREFOIL_057_1	IBS	Illumina	V4	United States	Training dataset 18	0	0	0	0	0	0	0	0	0	0	0	0	6.7e-05	0	0	0	0	0	0	0	0	0	0	0	0	0	0	0	0	0	0	0	0	0	0	0	0	0	0	0	0	0	0	0
MS3894011_ID_v4_045_0714_TREFOIL_060_1	IBS	Illumina	V4	United States	Training dataset 18	0	0	0	0	0	0	0	0	0	0	0	0	0	0	0	0	0	0	0	0	0	0	0	0	0	0	0	0	0	0	0	0	0	0	0	0	0	0	0	0	0	0	0	0
MS3894011_ID_v4_047_0714_TREFOIL_063_1	IBS	Illumina	V4	United States	Training dataset 18	0	0	0	0	0	0	0	0	0	0	0.120747	0	0.0495104	0	0	0	6.12e-05	0	0	0	0	0	0	0	0	0	0	0	0	0	0	0	0	0	0	0	0	0	0	0	0	0	0	0
MS3894011_ID_v4_050_0714_TREFOIL_068_1	IBS	Illumina	V4	United States	Training dataset 18	0	0	0	0	0	0	0	0	0	0	0.00944701	0	0.00374424	0	0	0	0	0	0	0	0	0	0	0	0	0	0	0	0	0	0	0	0	0	0	0	0	0	0	0	0	0	0	0
MS3894011_ID_v4_051_0714_TREFOIL_070_1	IBS	Illumina	V4	United States	Training dataset 18	0	0	0	0	0	0	0	0	0	0	0	0	0	0	0	0	0	0	0	0	0	0	0	0	0	0	0	0	0	0	0	0	0	0	0	0	0	0	0	0	0	0	0	0
MS3894011_ID_v4_052_0714_TREFOIL_072_1	IBS	Illumina	V4	United States	Training dataset 18	0	0	0	0	0	0	0	0	0	0	0	0	0	0	0	0	0	0	0	0	0	0	0	0	0	0	0	0	0	0	0	0	0	0	0	0	0	0	0	0	0	0	0	0
MS3894011_ID_v4_054_0714_TREFOIL_075_1	IBS	Illumina	V4	United States	Training dataset 18	0	0	0	0	0	0	0	0	0	0	0	0	0	0	0	0	0	0	0	0	0	0	0	0	0	0	0	0	0	0	0	0	0	0	0	0	0	0	0	0	0	0	0	0
MS3894011_ID_v4_055_0714_TREFOIL_079_1	IBS	Illumina	V4	United States	Training dataset 18	0	0	0	0	0	0	0	0	0	0	2.73e-05	0	0	0	0	0	0	0	0	0	0	0	0	0	0	0	0	0	0	0	0	0	0	0	0	0	0	0	0	0	0	0	0	0
MS3894011_ID_v4_056_0714_TREFOIL_080_1	IBS	Illumina	V4	United States	Training dataset 18	0	0	0	0	0	0	0	0	0	0	0.0304913	0	0.0128584	0	0.00165478	5.43e-05	0	0	0	0	0	0	0	0	0	0	0	0	0	0	0	0	0	0	0	0	0	0	0	0	0	0	0	0
MS3894011_ID_v4_057_0714_TREFOIL_081_1	IBS	Illumina	V4	United States	Training dataset 18	0	0	0	0	0	0	0	0	0	0	0	0	0	0	0	0	0	0	0	0	0	0	0	0	0	0	0	0	0	0	0	0	0	0	0	0	0	0	0	0	0	0	0	0
MS3894011_ID_v4_058_0714_TREFOIL_082_1	IBS	Illumina	V4	United States	Training dataset 18	0	0	0	0	0	0	0	0	0	0	0.0226445	0	0.00897059	0	0	0	6.23001e-05	0	0	0	0	0	0	0	0	0	0	0	0	0	0	0	0	0	0	0	0	0	0	0	0	0	0	0
MS3894011_ID_v4_059_0714_TREFOIL_083_2	IBS	Illumina	V4	United States	Training dataset 18	0	0	0	0	0	0	0	0	0	0	0	0	0	0	0	0	0	0	0	0	0	0	0	0	0	0	0	0	0	0	0	0	0	0	0	0	0	0	0	0	0	0	0	0
MS3894011_ID_v4_060_0714_TREFOIL_084_2	IBS	Illumina	V4	United States	Training dataset 18	0	0	0	0	0	0	0	0	0	0	0	0	0	0	0	0	0	0	0	0	0	0	0	0	0	0	0	0	0	0	0	0	0	0	0	0	0	0	0	0	0	0	0	0
MS3894011_ID_v4_061_0714_TREFOIL_086_2	IBS	Illumina	V4	United States	Training dataset 18	0	0	0	0	0	0	0	0	0	0	0	0	0	0	0	0	0	0	0	0	0	0	0	0	0	0	0	0	0	0	0	0	0	0	0	0	0	0	0	0	0	0	0	0
MS3894011_ID_v4_062_0714_TREFOIL_087_2	IBS	Illumina	V4	United States	Training dataset 18	0	0	0	0	0	0	0	0	0	0	6.44e-05	0	6.44e-05	0	0	0	0	0	0	0	0	0	0	0	0	0	0	0	0	0	0	0	0	0	0	0	0	0	0	0	0	0	0	0
MS3894011_ID_v4_063_0714_TREFOIL_089_1	IBS	Illumina	V4	United States	Training dataset 18	0	0	0	0	0	0	0	0	0	0	6.96999e-05	0	0	0	0	0	0	0	0	0	0	0	0	0	0	0	0	0	0	0	0	0	0	0	0	0	0	0	0	0	0	0	0	0
MS3894011_ID_v4_064_0714_TREFOIL_090_2	IBS	Illumina	V4	United States	Training dataset 18	0	0	0	0	0	0	0	0	0	0	8.25e-05	0	0	0	0	0	0	0	0	0	0	0	0	0	0	0	0	0	0	0	0	0	0	0	0	0	0	0	0	0	0	0	0	0
MS3894011_ID_v4_065_0714_TREFOIL_091_1	IBS	Illumina	V4	United States	Training dataset 18	0	0	0	0	0	0	0	0	0	0	0.00247586	0	0.00110038	0	0	0	0	0	0	0	0	0	0	0	0	0	0	0	0	0	0	0	0	0	0	0	0	0	0	0	0	0	0	0
MS3894011_ID_v4_066_0714_TREFOIL_093_1	IBS	Illumina	V4	United States	Training dataset 18	0	0	0	0	0	0	0	0	0	0	0	0	0	0	0	0	0	0	0	0	0	0	0	0	0	0	0	0	0	0	0	0	0	0	0	0	0	0	0	0	0	0	0	0
MS3894011_ID_v4_067_0714_TREFOIL_094_1	IBS	Illumina	V4	United States	Training dataset 18	0	0	0	0	0	0	0	0	0	0	2.71e-05	0	0	0	0	0	0	0	0	0	0	0	0	0	0	0	0	0	0	0	0	0	0	0	0	0	0	0	0	0	0	0	0	0
MS3894011_ID_v4_068_0714_TREFOIL_095_2	IBS	Illumina	V4	United States	Training dataset 18	0	0	0	0	0	0	0	0	0	0	0.0169295	0	0.00767186	0	0	0	0	0	0	0	0	0	0	0	0	0	0	0	0	0	0	0	0	0	0	0	0	0	0	0	0	0	0	0
MS3894011_ID_v4_069_0714_TREFOIL_096_1	IBS	Illumina	V4	United States	Training dataset 18	0	0	0	0	0	0	0	0	0	0	0.0149816	0	0.00813287	0	0	0	0	0	0	0	0	0	0	0	0	0	0	0	0	0	0	0	0	0	0	0	0	0	0	0	0	0	0	0
MS3894011_ID_v4_070_0714_TREFOIL_097_1	IBS	Illumina	V4	United States	Training dataset 18	0	0	0	0	0	0	0	0	0	0	0	0	0	0	0	0	0	0	0	0	0	0	0	0	0	0	0	0	0	0	0	0	0	0	0	0	0	0	0	0	0	0	0	0
MS3894011_ID_v4_071_0714_TREFOIL_098_1	IBS	Illumina	V4	United States	Training dataset 18	0	0	0	0	0	0	0	0	0	0	0	0	0	0	0	0	0	0	0	0	0	0	0	0	0	0	0	0	0	0	0	0	0	0	0	0	0	0	0	0	0	0	0	0
MS3894011_ID_v4_072_0714_TREFOIL_099_2	IBS	Illumina	V4	United States	Training dataset 18	0	0	0	0	0	0	0	0	0	0	0	0	0	0	0	0	0	0	0	0	0	0	0	0	0	0	0	0	0	0	0	0	0	0	0	0	0	0	0	0	0	0	0	0
MS3894011_ID_v4_073_0714_TREFOIL_100_1	IBS	Illumina	V4	United States	Training dataset 18	0	0	0	0	0	0	0	0	0	0	0	0	0	0	0	0	0	0	0	0	0	0	0	0	0	0	0	0	0	0	0	0	0	0	0	0	0	0	0	0	0	0	0	0
MS3894011_ID_v4_074_0714_TREFOIL_103_1	IBS	Illumina	V4	United States	Training dataset 18	0	0	0	0	0	0	0	0	0	0	0	0	0	0	0	0	0	0	0	0	0	0	0	0	0	0	0	0	0	0	0	0	0	0	0	0	0	0	0	0	0	0	0	0
MS3894011_ID_v4_075_0714_TREFOIL_104_1	IBS	Illumina	V4	United States	Training dataset 18	0	0	0	0	0	0	0	0	0	0	3.01e-05	0	0	0	0	0	0	0	0	0	0	0	0	0	0	0	0	0	0	0	0	0	0	0	0	0	0	0	0	0	0	0	0	0
MS3894011_ID_v4_076_0714_TREFOIL_106_1	IBS	Illumina	V4	United States	Training dataset 18	0	0	0	0	0	0	0	0	0	0	0.000104515	0	0	0	0	0	0	0	0	0	0	0	0	0	0	0	0	0	0	0	0	0	0	0	0	0	0	0	0	0	0	0	0	0
MS3894011_ID_v4_077_0714_TREFOIL_108_1	IBS	Illumina	V4	United States	Training dataset 18	0	0	0	0	0	0	0	0	0	0	0	0	2.6e-05	0	0	0	0	0	0	0	0	0	0	0	0	0	0	0	0	0	0	0	0	0	0	0	0	0	0	0	0	0	0	0
MS3894011_ID_v4_078_0714_TREFOIL_110_1	IBS	Illumina	V4	United States	Training dataset 18	0	0	0	0	0	0	0	0	0	0	0	0	0	0	0	0	0	0	0	0	0	0	0	0	0	0	0	0	0	0	0	0	0	0	0	0	0	0	0	0	0	0	0	0
MS3894011_ID_v4_079_0714_TREFOIL_111_2	IBS	Illumina	V4	United States	Training dataset 18	0	0	0	0	0	0	0	0	0	0	0	0	0	0	0	0	0	0	0	0	0	0	0	0	0	0	0	0	0	0	0	0	0	0	0	0	0	0	0	0	0	0	0	0
MS3894011_ID_v4_080_0714_TREFOIL_112_1	IBS	Illumina	V4	United States	Training dataset 18	0	0	0	0	0	0	0	0	0	0	0	0	0	0	0	0	0	0	0	0	0	0	0	0	0	0	0	0	0	0	0	0	0	0	0	0	0	0	0	0	0	0	0	0
MS3894011_ID_v4_081_0714_TREFOIL_113_3	IBS	Illumina	V4	United States	Training dataset 18	0	0	0	0	0	0	0	0	0	0	0	0	2.89e-05	0	0	0	0	0	0	0	0	0	0	0	0	0	0	0	0	0	0	0	0	0	0	0	0	0	0	0	0	0	0	0
MS3894011_ID_v4_082_0714_TREFOIL_114_1	IBS	Illumina	V4	United States	Training dataset 18	0	0	0	0	0	0	0	0	0	0	0.000320369	0	3.2e-05	0	0	0	0	0	0	0	0	0	0	0	0	0	0	0	0	0	0	0	0	0	0	0	0	0	0	0	0	0	0	0
MS3894011_ID_v4_083_0714_TREFOIL_115_1	IBS	Illumina	V4	United States	Training dataset 18	0	0	0	0	0	0	0	0	0	0	0.0166709	0	0.00723346	0	0	0	0	0	0	0	0	0	0	0	0	0	0	0	0	0	0	0	0	0	0	0	0	0	0	0	0	0	0	0
MS3894011_ID_v4_084_0714_TREFOIL_117_1	IBS	Illumina	V4	United States	Training dataset 18	0	0	0	0	0	0	0	0	0	0	0.0144617	0	0.00648508	0	0	0	0	0	0	0	0	0	0	0	0	0	0	0	0	0	0	0	0	0	0	0	0	0	0	0	0	0	0	0
MS3894011_ID_v4_085_0714_TREFOIL_119_2	IBS	Illumina	V4	United States	Training dataset 18	0	0	0	0	0	0	0	0	0	0	0	0	0.00284179	0	0	0	0	0	0	0	0	0	0	0	0	0	0	0	0	0	0	0	0	0	0	0	0	0	0	0	0	0	0	0
MS3894011_ID_v4_086_0714_TREFOIL_121_1	IBS	Illumina	V4	United States	Training dataset 18	0	0	0	0	0	0	0	0	0	0	0	0	3.16e-05	0	0	0	0	0	0	0	0	0	0	0	0	0	0	0	0	0	0	0	0	0	0	0	0	0	0	0	0	0	0	0
MS3894011_ID_v4_087_0714_TREFOIL_122_1	IBS	Illumina	V4	United States	Training dataset 18	0	0	0	0	0	0	0	0	0	0	0	0	0	0	0	0	0	0	0	0	0	0	0	0	0	0	0	0	0	0	0	0	0	0	0	0	0	0	0	0	0	0	0	0
MS3894011_ID_v4_088_0714_TREFOIL_123_1	IBS	Illumina	V4	United States	Training dataset 18	0	0	0	0	0	0	0	0	0	0	0	0	0	0	0	0	0	0	0	0	0	0	0	0	0	0	0	0	0	0	0	0	0	0	0	0	0	0	0	0	0	0	0	0
SRR1686980	IBS	Illumina	V4	Spain	Training dataset 15	0	0	0	0	0	0	0	0	0	0	9.07e-05	0	0	0	0	0	0	0	0	0	0	0	0	0	0	0	0	0	0	0	0	0	0	0	0	0	0	0	0	0	0	0	0	0
SRR1686982	IBS	Illumina	V4	Spain	Training dataset 15	0	0	0	0	0	0	0	0	0	0	0	0	0	0	0	0	0	0	0	0	0	0	0	0	0	0	0	0	0	0	0	0	0	0	0	0	0	0	0	0	0	0	0	0
SRR1687009	IBS	Illumina	V4	Spain	Training dataset 15	0	0	0	0	0	0	0	0	0	0	0.000527719	0	2.78e-05	0	0	0	0	0	0	0	0	0	0	0	0	0	0	0	0	0	0	0	0	0	0	0	0	0	0	0	0	0	0	0
SRR1687039	IBS	Illumina	V4	Spain	Training dataset 15	0	0	0	0	0	0	0	0	0	0	0	0	0	0	0	0	0	0	0	0	0	0	0	0	0	0	0	0	0	0	0	0	0	0	0	0	0	0	0	0	0	0	0	0
SRR1687040	IBS	Illumina	V4	Spain	Training dataset 15	0	0	0	0	0	0	0	0	0	0	0.00213004	0	0.00014441	0	0	0	0	0	0	0	0	0	0	0	0	0	0	0	0	0	0	0	0	0	0	0	0	0	0	0	0	0	0	0
SRR1687041	IBS	Illumina	V4	Spain	Training dataset 15	0	0	0	0	0	0	0	0	0	0	0	0	0	0	0	0	0	0	0	0	0	0	0	0	0	0	0	0	0	0	0	0	0	0	0	0	0	0	0	0	0	0	0	0
SRR1687042	IBS	Illumina	V4	Spain	Training dataset 15	0	0	0	0	0	0	0	0	0	0	0.00119173	0	3.4e-05	0	0	0	0	0	0	0	0	0	0	0	0	0	0	0	0	0	0	0	0	0	0	0	0	0	0	0	0	0	0	0
SRR1687043	IBS	Illumina	V4	Spain	Training dataset 15	0	0	0	0	0	0	0	0	0	0	0	0	0	0	0	0	0	0	0	0	0	0	0	0	0	0	0	0	0	0	0	0	0	0	0	0	0	0	0	0	0	0	0	0
SRR1687044	IBS	Illumina	V4	Spain	Training dataset 15	0	0	0	0	0	0	0	0	0	0	0	0	0	0	0	0	0	0	0	0	0	0	0	0	0	0	0	0	0	0	0	0	0	0	0	0	0	0	0	0	0	0	0	0
SRR1687045	IBS	Illumina	V4	Spain	Training dataset 15	0	0	0	0	0	0	0	0	0	0	0	0	0	0	0	0	0	0	0	0	0	0	0	0	0	0	0	0	0	0	0	0	0	0	0	0	0	0	0	0	0	0	0	0
SRR1687047	IBS	Illumina	V4	Spain	Training dataset 15	0	0	0	0	0	0	0	0	0	0	5.71e-05	0	0	0	5.71e-05	1.9e-05	0	0	0	0	0	0	0	0	0	0	0	0	0	0	0	0	0	0	0	0	0	0	0	0	0	0	0	0
SRR1687049	IBS	Illumina	V4	Spain	Training dataset 15	0	0	0	0	0	0	0	0	0	0	0	0	0	0	0	0	0	0	0	0	0	0	0	0	0	0	0	0	0	0	0	0	0	0	0	0	0	0	0	0	0	0	0	0
SRR1687052	IBS	Illumina	V4	Spain	Training dataset 15	0	0	0	0	0	0	0	0	0	0	0.00722208	0	0.000103173	0	0.00288883	0	0	0	0	0	0	0	0	0	0	0	0	0	0	0	0	0	0	0	0	0	0	0	0	0	0	0	0	0
SRR1687055	IBS	Illumina	V4	Spain	Training dataset 15	0	0	0	0	0	0	0	0	0	0	0.000722795	0	0	0	0	0	0	0	0	0	0	0	0	0	0	0	0	0	0	0	0	0	0	0	0	0	0	0	0	0	0	0	0	0
SRR1687056	IBS	Illumina	V4	Spain	Training dataset 15	0	0	0	0	0	0	0	0	0	0	0	0	0	0	0	0	0	0	0	0	0	0	0	0	0	0	0	0	0	0	0	0	0	0	0	0	0	0	0	0	0	0	0	0
SRR1687058	IBS	Illumina	V4	Spain	Training dataset 15	0	0	0	0	0	0	0	0	0	0	0	0	0	0	0	0	0	0	0	0	0	0	0	0	0	0	0	0	0	0	0	0	0	0	0	0	0	0	0	0	0	0	0	0
SRR1687059	IBS	Illumina	V4	Spain	Training dataset 15	0	0	0	0	0	0	0	0	0	0	0	0	0	0	0	0	0	0	0	0	0	0	0	0	0	0	0	0	0	0	0	0	0	0	0	0	0	0	0	0	0	0	0	0
SRR1687061	IBS	Illumina	V4	Spain	Training dataset 15	0	0	0	0	0	0	0	0	0	0	1.95e-05	0	0	0	0	0	0	0	0	0	0	0	0	0	0	0	0	0	0	0	0	0	0	0	0	0	0	0	0	0	0	0	0	0
SRR1687062	IBS	Illumina	V4	Spain	Training dataset 15	0	0	0	0	0	0	0	0	0	0	0.000783188	0	0	0	0.000130531	0	0	0	0	0	0	0	0	0	0	0	0	0	0	0	0	0	0	0	0	0	0	0	0	0	0	0	0	0
SRR1687063	IBS	Illumina	V4	Spain	Training dataset 15	0	0	0	0	0	0	0	0	0	0	0	0	0	0	0	0	0	0	0	0	0	0	0	0	0	0	0	0	0	0	0	0	0	0	0	0	0	0	0	0	0	0	0	0
SRR1687064	IBS	Illumina	V4	Spain	Training dataset 15	0	0	0	0	0	0	0	0	0	0	0	0	0	0	0	0	0	0	0	0	0	0	0	0	0	0	0	0	0	0	0	0	0	0	0	0	0	0	0	0	0	0	0	0
SRR1687065	IBS	Illumina	V4	Spain	Training dataset 15	0	0	0	0	0	0	0	0	0	0	0	0	0	0	0	0	0	0	0	0	0	0	0	0	0	0	0	0	0	0	0	0	0	0	0	0	0	0	0	0	0	0	0	0
SRR1687066	IBS	Illumina	V4	Spain	Training dataset 15	0	0	0	0	0	0	0	0	0	0	0	0	0	0	0	0	0	0	0	0	0	0	0	0	0	0	0	0	0	0	0	0	0	0	0	0	0	0	0	0	0	0	0	0
SRR1687068	IBS	Illumina	V4	Spain	Training dataset 15	0	0	0	0	0	0	0	0	0	0	0	0	0	0	0	0	0	0	0	0	0	0	0	0	0	0	0	0	0	0	0	0	0	0	0	0	0	0	0	0	0	0	0	0
SRR1687069	IBS	Illumina	V4	Spain	Training dataset 15	0	0	0	0	0	0	0	0	0	0	0.000108467	0	0	0	0	0	0	0	0	0	0	0	0	0	0	0	0	0	0	0	0	0	0	0	0	0	0	0	0	0	0	0	0	0
SRR1687094	IBS	Illumina	V4	Spain	Training dataset 15	0	0	0	0	0	0	0	0	0	0	0	0	0	0	0	0	0	0	0	0	0	0	0	0	0	0	0	0	0	0	0	0	0	0	0	0	0	0	0	0	0	0	0	0
SRR1687097	IBS	Illumina	V4	Spain	Training dataset 15	0	0	0	0	0	0	0	0	0	0	0.00222861	0	0	0	0	0	0	0	0	0	0	0	0	0	0	0	0	0	0	0	0	0	0	0	0	0	0	0	0	0	0	0	0	0
SRR1687100	IBS	Illumina	V4	Spain	Training dataset 15	0	0	0	0	0	0	0	0	0	0	0.000170869	0	0	0	0	0	0	0	0	0	0	0	0	0	0	0	0	0	0	0	0	0	0	0	0	0	0	0	0	0	0	0	0	0
SRR1687171	IBS	Illumina	V4	Spain	Training dataset 15	0	0	0	0	0	0	0	0	0	0	0	0	0	0	0	0	0	0	0	0	0	0	0	0	0	0	0	0	0	0	0	0	0	0	0	0	0	0	0	0	0	0	0	0
SRR1687172	IBS	Illumina	V4	Spain	Training dataset 15	0	0	0	0	0	0	0	0	0	0	0	0	0	0	0	0	0	0	0	0	0	0	0	0	0	0	0	0	0	0	0	0	0	0	0	0	0	0	0	0	0	0	0	0
SRR1687173	IBS	Illumina	V4	Spain	Training dataset 15	0	0	0	0	0	0	0	0	0	0	0	0	0	0	0	0	0	0	0	0	0	0	0	0	0	0	0	0	0	0	0	0	0	0	0	0	0	0	0	0	0	0	0	0
SRR1687425	IBS	Illumina	V4	Spain	Training dataset 15	0	0	0	0	0	0	0	0	0	0	0	0	0	0	0	0	0	0	0	0	0	0	0	0	0	0	0	0	0	0	0	0	0	0	0	0	0	0	0	0	0	0	0	0
SRR1687427	IBS	Illumina	V4	Spain	Training dataset 15	0	0	0	0	0	0	0	0	0	0	0	0	0	0	0	0	0	0	0	0	0	0	0	0	0	0	0	0	0	0	0	0	0	0	0	0	0	0	0	0	0	0	0	0
SRR1687430	IBS	Illumina	V4	Spain	Training dataset 15	0	0	0	0	0	0	0	0	0	0	0	0	0	0	0	0	0	0	0	0	0	0	0	0	0	0	0	0	0	0	0	0	0	0	0	0	0	0	0	0	0	0	0	0
SRR1687439	IBS	Illumina	V4	Spain	Training dataset 15	0	0	0	0	0	0	0	0	0	0	0	0	0	0	0	0	0	0	0	0	0	0	0	0	0	0	0	0	0	0	0	0	0	0	0	0	0	0	0	0	0	0	0	0
SRR1687442	IBS	Illumina	V4	Spain	Training dataset 15	0	0	0	0	0	0	0	0	0	0	0	0	0	0	0	0	0	0	0	0	0	0	0	0	0	0	0	0	0	0	0	0	0	0	0	0	0	0	0	0	0	0	0	0
SRR1687444	IBS	Illumina	V4	Spain	Training dataset 15	0	0	0	0	0	0	0	0	0	0	0.000614789	0	4.73001e-05	0	0	0	0	0	0	0	0	0	0	0	0	0	0	0	0	0	0	0	0	0	0	0	0	0	0	0	0	0	0	0
[truncated: 874 more rows]
[truncated: 2,371 more columns]

## Sheet: Five groups
Feature (taxonomic order: kingdom;phylum;class;order;family;genus;species)	Random Forest feature rank		Relative abundance (Control)			Relative abundance (CD)			Relative abundance (IBS)			Relative abundance (CDI)			Relative abundance (UC)
	Rank #	Mean decrease accuracy	mean	SD	Detection prevalence	mean	SD	Detection prevalence	mean	SD	Detection prevalence	mean	SD	Detection prevalence	mean	SD	Detection prevalence
Bacteria;Firmicutes;Clostridia;Clostridiales;Peptostreptococcaceae;Clostridioides;Clostridioides difficile	1	0.0145653	2.77602e-05	0.000540539	0.0345188	9.74682e-05	0.00128513	0.0167715	4.7217e-06	3.73295e-05	0.0266344	0.0202652	0.0564486	0.764317	4.7849e-05	0.000645832	0.0244328
Bacteria;Firmicutes;Clostridia;Clostridiales;Lachnospiraceae;Not Available;[Eubacterium] rectale	2	0.0107887	0.0273435	0.0337234	0.892259	0.00966693	0.0398979	0.366876	0.0267901	0.0425995	0.927361	0.00236631	0.00905417	0.438326	0.013016	0.0291519	0.43281
Bacteria;Firmicutes;Clostridia;Clostridiales;Lachnospiraceae;Dorea;Other	3	0.0100396	0.00411521	0.00562013	0.901674	0.00525846	0.0121506	0.813417	0.00604876	0.00984107	0.79661	0.000446075	0.00217689	0.189427	0.00469786	0.00884067	0.942408
Bacteria;Firmicutes;Clostridia;Clostridiales;Ruminococcaceae;Faecalibacterium;Other	4	0.00997945	0.0414746	0.0422237	0.967573	0.0235309	0.0456795	0.830189	0.0310668	0.0387835	0.978208	0.0180923	0.0494721	0.491189	0.0542547	0.0576626	0.979058
Bacteria;Other;Other;Other;Other;Other;Other	5	0.009866	0.00547889	0.0213411	0.819038	0.0136244	0.0274684	0.920335	0.00552133	0.0113876	0.966102	0.000643413	0.00404736	0.594714	0.0269686	0.0437562	0.954625
Bacteria;Firmicutes;Clostridia;Clostridiales;Lachnospiraceae;Anaerostipes;Anaerostipes hadrus	6	0.00968566	0.0161479	0.023196	0.965481	0.013839	0.023652	0.844864	0.0192494	0.0286238	0.905569	0.00211133	0.00830896	0.27533	0.0122816	0.0211088	0.963351
Bacteria;Firmicutes;Clostridia;Clostridiales;Ruminococcaceae;Other;Other	7	0.00963227	0.0187869	0.0249958	0.982218	0.0172768	0.0505867	0.8826	0.0155974	0.018427	0.934625	0.00523276	0.0270157	0.561674	0.0291015	0.045538	0.984293
Bacteria;Firmicutes;Clostridia;Clostridiales;Lachnospiraceae;Blautia;Other	8	0.00832206	0.0136	0.0226997	0.991632	0.031195	0.06184	0.972746	0.0305914	0.0530026	0.924939	0.00605951	0.0135617	0.709251	0.0197257	0.0310619	0.994764
Bacteria;Firmicutes;Clostridia;Clostridiales;Lachnospiraceae;Roseburia;Other	9	0.00805619	0.00263119	0.00482264	0.891213	0.00325112	0.00683057	0.809224	0.00595394	0.0130819	0.893462	0.000575624	0.00222363	0.306167	0.00687177	0.00913307	0.95288
Bacteria;Firmicutes;Clostridia;Clostridiales;Lachnospiraceae;Blautia;Blautia wexlerae	10	0.00782416	0.0262218	0.04029	0.91318	0.0299402	0.0730708	0.467505	0.0264742	0.0419076	0.820823	0.0138889	0.0399994	0.53304	0.0209674	0.0490157	0.474695
Bacteria;Firmicutes;Clostridia;Clostridiales;Lachnospiraceae;Fusicatenibacter;Fusicatenibacter saccharivorans	11	0.00769976	0.0111358	0.0142458	0.933054	0.00523618	0.0112894	0.763103	0.00751724	0.0108206	0.871671	0.00229265	0.0121477	0.312775	0.00712511	0.0102542	0.888307
Bacteria;Firmicutes;Clostridia;Clostridiales;Lachnospiraceae;Blautia;Blautia faecis	12	0.00766442	0.00724747	0.0133327	0.910042	0.00470602	0.0115911	0.794549	0.00410712	0.00581406	0.779661	0.00155398	0.00933259	0.26652	0.00784084	0.0173189	0.958115
Bacteria;Firmicutes;Clostridia;Clostridiales;Ruminococcaceae;Faecalibacterium;Faecalibacterium prausnitzii	13	0.00738812	0.0169053	0.0254643	0.75523	0.00123467	0.00541269	0.417191	0.0198937	0.0269065	0.869249	0.00137039	0.00872601	0.204846	0.00977138	0.025705	0.808028
Bacteria;Firmicutes;Clostridia;Clostridiales;Peptostreptococcaceae;Romboutsia;Romboutsia timonensis	14	0.00733838	0.00722835	0.0306281	0.802301	0.000926906	0.00604206	0.266247	0.00644187	0.0147286	0.920097	0.00122024	0.00426516	0.345815	0.00494727	0.0242189	0.439791
Bacteria;Firmicutes;Other;Other;Other;Other;Other	15	0.00688167	0.000772294	0.00153085	0.731172	0.00164382	0.00381449	0.863732	0.00114018	0.00197027	0.869249	0.00015797	0.000446005	0.422907	0.00187482	0.00254559	0.942408
Bacteria;Firmicutes;Clostridia;Clostridiales;Lachnospiraceae;Blautia;Blautia obeum	16	0.00683864	0.00788208	0.0133614	0.888075	0.00390394	0.0116423	0.710692	0.00528283	0.0101566	0.767554	0.000678498	0.00338823	0.213656	0.00786403	0.0165974	0.928447
Bacteria;Firmicutes;Clostridia;Clostridiales;Lachnospiraceae;Anaerostipes;Other	17	0.00680636	0.00231094	0.00402436	0.911088	0.00438754	0.0093373	0.8826	0.00858899	0.01712	0.903148	0.000877318	0.00307982	0.431718	0.00374858	0.0123954	0.973822
Bacteria;Firmicutes;Clostridia;Clostridiales;Lachnospiraceae;Fusicatenibacter;Other	18	0.00679947	0.00197419	0.0054694	0.876569	0.0013655	0.00320553	0.679245	0.00472158	0.0108835	0.857143	0.000685978	0.00377831	0.220264	0.00151803	0.00217041	0.855148
Bacteria;Firmicutes;Clostridia;Clostridiales;Lachnospiraceae;Roseburia;Roseburia intestinalis	19	0.00662924	0.00454372	0.010129	0.85251	0.0030629	0.00856725	0.622642	0.00729608	0.0182179	0.820823	0.000489017	0.0021221	0.213656	0.00394059	0.00922242	0.895288
Bacteria;Firmicutes;Clostridia;Clostridiales;Ruminococcaceae;Ruminococcus;Other	20	0.00655068	0.0129877	0.0310496	0.823222	0.00304013	0.0128512	0.563941	0.0134657	0.0235477	0.791768	0.000394524	0.00229453	0.204846	0.00529779	0.012954	0.802792
Bacteria;Firmicutes;Clostridia;Clostridiales;Other;Other;Other	21	0.00649879	0.0163483	0.0206901	0.988494	0.0101785	0.0133321	0.981132	0.016406	0.0165248	0.94431	0.00397632	0.0125144	0.726872	0.0166237	0.0222466	0.993019
Bacteria;Firmicutes;Clostridia;Clostridiales;Lachnospiraceae;Dorea;Dorea longicatena	22	0.00644538	0.00903184	0.0114333	0.851464	0.00722348	0.0136429	0.78826	0.00618575	0.00889044	0.736077	0.000761416	0.00430752	0.162996	0.00655301	0.00905871	0.919721
Bacteria;Firmicutes;Clostridia;Clostridiales;Lachnospiraceae;Roseburia;Roseburia faecis	23	0.00644009	0.0035738	0.00695685	0.786611	0.00151983	0.0106461	0.257862	0.00372212	0.00631547	0.799031	0.000678095	0.00553807	0.237885	0.00242714	0.00684128	0.413613
Bacteria;Proteobacteria;Gammaproteobacteria;Enterobacterales;Enterobacteriaceae;Other;Other	24	0.00640349	0.0185873	0.0568912	0.816946	0.0223851	0.072649	0.769392	0.00573153	0.0286808	0.765133	0.142299	0.194372	0.907489	0.00356281	0.0248303	0.661431
Bacteria;Firmicutes;Clostridia;Clostridiales;Ruminococcaceae;Agathobaculum;Agathobaculum butyriciproducens	25	0.00628747	0.00200341	0.00353011	0.778243	0.000804962	0.00383998	0.264151	0.00160471	0.00263422	0.750605	0.000374445	0.00244673	0.145374	0.000913177	0.00244082	0.382199
Bacteria;Firmicutes;Clostridia;Clostridiales;Lachnospiraceae;Other;Other	26	0.00626862	0.0471755	0.0390743	0.991632	0.054152	0.0543632	0.985325	0.045474	0.0378407	0.968523	0.0165092	0.0391304	0.85022	0.0628659	0.0478741	0.99651
Bacteria;Firmicutes;Clostridia;Clostridiales;Lachnospiraceae;Lachnoclostridium;Other	27	0.00626456	3.53403e-06	2.71098e-05	0.0596234	0.00215916	0.00919404	0.446541	6.58111e-07	5.74509e-06	0.0169492	0.000142986	0.00215112	0.0374449	0.000284069	0.0023613	0.500873
Bacteria;Firmicutes;Clostridia;Clostridiales;Lachnospiraceae;Coprococcus;Other	28	0.00619985	0.00297156	0.00635959	0.816946	0.00180988	0.00386482	0.706499	0.00332083	0.00648654	0.767554	0.000118777	0.000697789	0.110132	0.00314405	0.00659225	0.90925
Bacteria;Bacteroidetes;Bacteroidia;Bacteroidales;Bacteroidaceae;Bacteroides;Bacteroides xylanisolvens	29	0.00610581	0.00575864	0.0175307	0.798117	0.00117902	0.00441598	0.274633	0.00358129	0.00916406	0.803874	0.010934	0.0365402	0.528634	0.000705185	0.00269725	0.34555
Bacteria;Firmicutes;Clostridia;Clostridiales;Ruminococcaceae;Gemmiger;Gemmiger formicilis	30	0.00610037	0.0100753	0.0183269	0.817992	0.00507363	0.0207783	0.582809	0.00569294	0.00864394	0.772397	0.00332693	0.0199404	0.207048	0.00568751	0.011516	0.780105
Bacteria;Firmicutes;Clostridia;Clostridiales;Lachnospiraceae;Blautia;Blautia luti	31	0.00606744	0.0152764	0.0244374	0.915272	0.0120313	0.0227064	0.796646	0.00803325	0.0110884	0.849879	0.00433774	0.0222005	0.301762	0.0121329	0.0184598	0.951134
Bacteria;Firmicutes;Clostridia;Clostridiales;Ruminococcaceae;Ruminococcus;Ruminococcus faecis	32	0.00589252	0.00640432	0.0119193	0.855649	0.00301293	0.0101842	0.597484	0.00460379	0.00882646	0.723971	0.00214615	0.026081	0.19163	0.00317969	0.00898166	0.766143
Bacteria;Firmicutes;Clostridia;Clostridiales;Eubacteriaceae;Eubacterium;[Eubacterium] eligens	33	0.00580559	0.00511719	0.00925843	0.783473	0.00176801	0.00533609	0.51782	0.00511656	0.0106303	0.728814	0.000447059	0.00230618	0.145374	0.0061256	0.0101488	0.858639
Bacteria;Firmicutes;Clostridia;Clostridiales;Lachnospiraceae;Roseburia;Roseburia inulinivorans	34	0.00579972	0.00374603	0.00714187	0.809623	0.00140805	0.00361528	0.568134	0.00529429	0.00890558	0.818402	0.000801937	0.00453605	0.198238	0.00366174	0.0062832	0.898778
Bacteria;Firmicutes;Clostridia;Clostridiales;Lachnospiraceae;Lachnospiracea_incertae_sedis;Other	35	0.00570967	0.0173215	0.0194486	0.981172	0.0149309	0.0265911	0.964361	0.0217565	0.0272558	0.934625	0.00515556	0.0137576	0.632159	0.0133008	0.0177036	0.989529
Bacteria;Bacteroidetes;Bacteroidia;Bacteroidales;Bacteroidaceae;Bacteroides;Bacteroides vulgatus	36	0.00564622	0.0417648	0.060175	0.972803	0.0464772	0.0819017	0.897275	0.0214499	0.0458286	0.927361	0.025839	0.0779073	0.674009	0.0682972	0.0956827	0.961606
Bacteria;Firmicutes;Clostridia;Clostridiales;Lachnospiraceae;Clostridium XlVa;Other	37	0.00547467	0.000679714	0.00212907	0.75	0.00306151	0.00612219	0.907757	0.000853351	0.00246887	0.799031	0.00585455	0.0133532	0.786344	0.000772628	0.00275429	0.907504
Bacteria;Firmicutes;Clostridia;Clostridiales;Lachnospiraceae;Faecalimonas;Faecalimonas umbilicata	38	0.00541766	0.000657102	0.00435568	0.218619	0.00878784	0.0243966	0.662474	0.000363425	0.00175402	0.157385	0.00302855	0.0109034	0.334802	0.000404174	0.00265391	0.254799
Bacteria;Bacteroidetes;Bacteroidia;Bacteroidales;Bacteroidaceae;Bacteroides;Bacteroides dorei	39	0.00541106	0.0269343	0.0543734	0.777197	0.0299844	0.0754311	0.373166	0.0404374	0.0649207	0.842615	0.0288465	0.0762494	0.590308	0.0167325	0.0437434	0.403141
Bacteria;Firmicutes;Clostridia;Clostridiales;Lachnospiraceae;Coprococcus;Coprococcus comes	40	0.00536398	0.00454662	0.00624986	0.803347	0.00364733	0.00803779	0.668763	0.00301544	0.00463074	0.68523	0.000343192	0.00231198	0.129956	0.00478146	0.00717008	0.876091
Bacteria;Bacteroidetes;Bacteroidia;Bacteroidales;Other;Other;Other	41	0.00529882	0.00100629	0.00494962	0.701883	0.00175789	0.00292805	0.761006	0.000654165	0.0016692	0.748184	0.000140959	0.000320222	0.34141	0.00302039	0.00520379	0.842932
Bacteria;Bacteroidetes;Other;Other;Other;Other;Other	42	0.00523664	0.000343388	0.00238358	0.446653	0.000968804	0.00270942	0.651992	0.000658451	0.00803688	0.554479	2.31672e-05	6.88906e-05	0.209251	0.00214357	0.00528041	0.692845
Bacteria;Firmicutes;Clostridia;Clostridiales;Peptostreptococcaceae;Clostridium XI;Other	43	0.0052082	0.000588745	0.0181422	0.0198745	2.39635e-06	3.02065e-05	0.0293501	6.90089e-05	0.00116205	0.0169492	0.000667177	0.00320448	0.45815	1.41829e-05	0.000172808	0.0471204
Bacteria;Firmicutes;Clostridia;Clostridiales;Lachnospiraceae;Lachnoclostridium;[Clostridium] bolteae	44	0.00509709	0.000797473	0.003787	0.583682	0.00592646	0.0165933	0.429769	0.000759443	0.0020895	0.716707	0.0108292	0.0291932	0.711454	0.000389297	0.00168722	0.364747
Bacteria;Actinobacteria;Coriobacteriia;Coriobacteriales;Coriobacteriaceae;Collinsella;Collinsella aerofaciens	45	0.00498974	0.0105942	0.0253231	0.555439	0.00764109	0.0277022	0.601677	0.00136971	0.00551819	0.35109	0.00193082	0.0125227	0.248899	0.00656257	0.0188234	0.834206
Bacteria;Proteobacteria;Gammaproteobacteria;Enterobacteriales;Enterobacteriaceae;Other;Other	46	0.00479481	0.002611	0.0113653	0.65272	0.00843249	0.0254866	0.842767	0.00119403	0.007142	0.610169	0.0311128	0.0600919	0.856828	0.00169288	0.00730307	0.755672
Bacteria;Firmicutes;Bacilli;Lactobacillales;Other;Other;Other	47	0.00440209	3.35932e-05	0.000230893	0.221757	0.000420247	0.00251148	0.628931	7.03276e-05	0.000623123	0.261501	0.00456791	0.0165458	0.590308	0.000169394	0.00201422	0.630017
Bacteria;Bacteroidetes;Bacteroidia;Bacteroidales;Bacteroidaceae;Bacteroides;Other	48	0.00438535	0.0618636	0.0663229	0.995816	0.0983766	0.108029	0.958071	0.0519537	0.0623134	0.961259	0.0703028	0.112647	0.909692	0.101366	0.0980518	0.986038
Bacteria;Firmicutes;Clostridia;Clostridiales;Lachnospiraceae;Ruminococcus2;Other	49	0.00437938	0.00428701	0.00892014	0.938285	0.00374169	0.0125695	0.807128	0.00339596	0.00504441	0.891041	0.00691973	0.0219789	0.46696	0.00169568	0.00339876	0.902269
Bacteria;Actinobacteria;Actinobacteria;Bifidobacteriales;Bifidobacteriaceae;Bifidobacterium;Other	50	0.00436255	0.0107701	0.0344213	0.756276	0.0262816	0.0667681	0.867925	0.00582935	0.0208709	0.799031	0.0122707	0.041291	0.555066	0.0200481	0.0369047	0.95637
Bacteria;Firmicutes;Negativicutes;Selenomonadales;Acidaminococcaceae;Acidaminococcus;Other	51	0.00433269	0.00020128	0.00267484	0.170502	0.00189885	0.00847425	0.486373	0.000457602	0.00456908	0.213075	2.65792e-05	0.000283383	0.0352423	0.00108856	0.004955	0.605585
Bacteria;Firmicutes;Clostridia;Clostridiales;Ruminococcaceae;Intestinimonas;Other	52	0.00428134	2.83191e-05	0.000117076	0.142259	0.000209362	0.000856614	0.341719	7.54533e-06	2.45467e-05	0.142857	1.20326e-05	0.000126022	0.0374449	0.000467011	0.0010382	0.565445
Bacteria;Firmicutes;Bacilli;Lactobacillales;Enterococcaceae;Enterococcus;Other	53	0.00427438	0.00155327	0.0178423	0.348326	0.00171755	0.00968484	0.450734	0.000495739	0.00424909	0.322034	0.0489324	0.14419	0.77533	0.000801645	0.00851385	0.324607
Bacteria;Bacteroidetes;Bacteroidia;Bacteroidales;Bacteroidaceae;Bacteroides;Bacteroides uniformis	54	0.0042546	0.0303196	0.0428204	0.952929	0.0227574	0.044217	0.853249	0.0170493	0.0271562	0.903148	0.0171978	0.047292	0.662996	0.0344067	0.044854	0.945899
Bacteria;Firmicutes;Clostridia;Clostridiales;Lachnospiraceae;Blautia;[Ruminococcus] gnavus	55	0.00424351	0.00317682	0.0129174	0.672594	0.0155459	0.040155	0.903564	0.00250601	0.0114984	0.600484	0.013521	0.0295214	0.647577	0.00213856	0.0100829	0.790576
Bacteria;Actinobacteria;Actinobacteria;Coriobacteriales;Coriobacteriaceae;Collinsella;Other	56	0.00423308	0.00325986	0.0111153	0.519874	0.00320475	0.00913112	0.584906	0.00162709	0.00707489	0.292978	0.000753383	0.00487092	0.196035	0.00440317	0.0127138	0.762653
Bacteria;Firmicutes;Bacilli;Lactobacillales;Lactobacillaceae;Lactobacillus;Lactobacillus rogosae	57	0.00416159	0.00301214	0.00625736	0.688285	0.00103237	0.00332266	0.475891	0.00429616	0.0090653	0.68523	0.000380842	0.0029128	0.101322	0.00320771	0.00578623	0.78185
Bacteria;Firmicutes;Clostridia;Clostridiales;Peptostreptococcaceae;Other;Other	58	0.00403581	0.00089127	0.00381331	0.756276	0.00115782	0.00332904	0.706499	0.0040883	0.0108614	0.801453	0.00304891	0.014367	0.709251	0.00105581	0.00275195	0.884817
Bacteria;Bacteroidetes;Bacteroidia;Bacteroidales;Rikenellaceae;Alistipes;Other	59	0.00401673	0.0058696	0.0160129	0.892259	0.00313774	0.00875393	0.733753	0.00657964	0.0206877	0.859564	0.00469147	0.0273568	0.407489	0.00736557	0.0240746	0.8726
Bacteria;Bacteroidetes;Bacteroidia;Bacteroidales;Prevotellaceae;Prevotella;Other	60	0.00400179	0.0369845	0.104763	0.619247	0.0252192	0.0926768	0.712788	0.0410096	0.107593	0.77724	0.00321553	0.0277956	0.297357	0.0303729	0.0833127	0.818499
Bacteria;Actinobacteria;Actinobacteria;Bifidobacteriales;Bifidobacteriaceae;Bifidobacterium;Bifidobacterium adolescentis	61	0.00391904	0.0124317	0.0307339	0.64749	0.00533207	0.0235583	0.366876	0.00468363	0.0116252	0.699758	0.00114359	0.00749163	0.244493	0.0164422	0.0468607	0.406632
Bacteria;Bacteroidetes;Bacteroidia;Bacteroidales;Rikenellaceae;Alistipes;Alistipes shahii	62	0.00391777	0.00287677	0.00495697	0.740586	0.000524943	0.00152843	0.45283	0.00244056	0.00512922	0.677966	0.00255185	0.0355171	0.187225	0.00156812	0.00330351	0.657941
Bacteria;Bacteroidetes;Bacteroidia;Bacteroidales;Prevotellaceae;Prevotella;Prevotella copri	63	0.00390161	0.0307449	0.0950999	0.539749	0.0221371	0.0865221	0.633124	0.0389988	0.113177	0.68523	0.00343141	0.0318011	0.176211	0.0339435	0.103305	0.732984
Bacteria;Firmicutes;Clostridia;Clostridiales;Ruminococcaceae;Clostridium IV;Other	64	0.0038696	0.00241399	0.00711417	0.726987	0.000766594	0.00342571	0.484277	0.00204797	0.00939877	0.719128	0.000483927	0.00305122	0.235683	0.00469357	0.0187653	0.832461
Bacteria;Proteobacteria;Betaproteobacteria;Burkholderiales;Other;Other;Other	65	0.00379742	7.77934e-05	0.000418964	0.219665	0.00155773	0.0111447	0.503145	0.000309569	0.000933158	0.302663	8.01303e-06	3.99943e-05	0.0704846	0.00120718	0.00601193	0.596859
Bacteria;Bacteroidetes;Bacteroidia;Bacteroidales;Rikenellaceae;Alistipes;Alistipes putredinis	66	0.00377312	0.00866314	0.0124073	0.783473	0.00323008	0.00735261	0.63522	0.00778774	0.0144405	0.692494	0.00222497	0.00991783	0.209251	0.00715137	0.011051	0.792321
Bacteria;Firmicutes;Bacilli;Lactobacillales;Streptococcaceae;Streptococcus;Other	67	0.00377122	0.00702058	0.016525	0.938285	0.0165575	0.0413202	0.966457	0.00729397	0.0189379	0.90799	0.0138037	0.0383447	0.894273	0.010593	0.0278517	0.99651
Bacteria;Firmicutes;Clostridia;Clostridiales;Lachnospiraceae;Coprococcus;Coprococcus catus	68	0.00375805	0.00117937	0.00189645	0.610879	0.000181247	0.000969386	0.174004	0.000874982	0.00153247	0.578692	4.47974e-05	0.000264789	0.0660793	0.000546095	0.0012475	0.333333
Bacteria;Proteobacteria;Betaproteobacteria;Other;Other;Other;Other	69	0.00375539	2.03037e-05	9.08646e-05	0.140167	0.000275105	0.00192196	0.415094	0.000274365	0.000848747	0.210654	1.38981e-05	0.000121723	0.0594714	0.000693452	0.00389661	0.506108
Bacteria;Firmicutes;Clostridia;Clostridiales;Peptostreptococcaceae;Romboutsia;Other	70	0.00374234	0.000261353	0.00129536	0.320084	0.00180139	0.00771819	0.461216	0.000738448	0.00274852	0.450363	2.71227e-05	0.000160095	0.0859031	0.00190654	0.0074855	0.673647
Bacteria;Bacteroidetes;Bacteroidia;Bacteroidales;Porphyromonadaceae;Parabacteroides;Other	71	0.00373419	0.00478505	0.00722599	0.927824	0.00454953	0.01148	0.763103	0.00559844	0.0149347	0.898305	0.0128414	0.0401041	0.605727	0.00487665	0.00801791	0.91623
Bacteria;Firmicutes;Clostridia;Clostridiales;Lachnospiraceae;Roseburia;Roseburia hominis	72	0.00370835	0.000870926	0.00357222	0.674686	0.000903383	0.00343357	0.57652	0.0011885	0.00484497	0.714286	0.000569088	0.00634569	0.213656	0.00124241	0.00265298	0.856894
Bacteria;Bacteroidetes;Bacteroidia;Bacteroidales;Odoribacteraceae;Odoribacter;Odoribacter splanchnicus	73	0.00369533	0.00244621	0.004682	0.764644	0.000528575	0.00105224	0.51782	0.00152056	0.00237223	0.799031	0.00200143	0.00975826	0.178414	0.00119944	0.00240353	0.766143
Bacteria;Firmicutes;Clostridia;Clostridiales;Ruminococcaceae;Flavonifractor;Other	74	0.00358346	0.000185198	0.000631054	0.540795	0.000482422	0.00260358	0.67086	0.000223344	0.000538149	0.634383	0.000652444	0.00280647	0.45815	0.00039582	0.00129176	0.815009
Bacteria;Firmicutes;Clostridia;Clostridiales;Ruminococcaceae;Flavonifractor;Flavonifractor plautii	75	0.00357651	0.000965727	0.00240631	0.737448	0.00131876	0.00336435	0.756813	0.00107095	0.0029253	0.791768	0.00367401	0.00965982	0.651982	0.00113796	0.00384512	0.886562
Bacteria;Firmicutes;Clostridia;Clostridiales;Ruminococcaceae;Oscillibacter;Other	76	0.00351376	0.000291676	0.000639889	0.543933	0.000104104	0.00053961	0.310273	0.000344695	0.001085	0.542373	4.91403e-05	0.000344547	0.0792952	0.000554851	0.00217832	0.73822
Bacteria;Firmicutes;Bacilli;Lactobacillales;Streptococcaceae;Streptococcus;Streptococcus thermophilus	77	0.00350388	0.000579261	0.0119302	0.4341	0.00211216	0.0390713	0.274633	0.00174298	0.00630281	0.602906	0.000184703	0.00080482	0.273128	0.000188011	0.00155966	0.310646
Bacteria;Verrucomicrobia;Verrucomicrobiae;Verrucomicrobiales;Verrucomicrobiaceae;Akkermansia;Other	78	0.00350051	0.00845084	0.0334062	0.643305	0.00711746	0.0455934	0.549266	0.0100953	0.0509648	0.523002	0.0208112	0.0746868	0.5	0.0032143	0.0142319	0.603839
Bacteria;Firmicutes;Clostridia;Clostridiales;Peptostreptococcaceae;Intestinibacter;Other	79	0.00346627	0.000189044	0.00113694	0.438285	0.000429395	0.00147607	0.595388	0.00189086	0.00866242	0.590799	0.000338195	0.00276613	0.273128	0.000306999	0.00113866	0.687609
Bacteria;Bacteroidetes;Bacteroidia;Bacteroidales;Bacteroidaceae;Bacteroides;Bacteroides ovatus	80	0.00344095	0.00153269	0.0040411	0.702929	0.000843119	0.00564215	0.310273	0.0022351	0.00707763	0.760291	0.0015235	0.00557465	0.480176	0.000674598	0.00339768	0.359511
Bacteria;Verrucomicrobia;Verrucomicrobiae;Verrucomicrobiales;Akkermansiaceae;Akkermansia;Akkermansia muciniphila	81	0.00338782	0.015218	0.0492611	0.607741	0.00685115	0.0342578	0.419287	0.00881857	0.0313507	0.464891	0.0229788	0.087965	0.546256	0.00339863	0.0142773	0.52356
Bacteria;Proteobacteria;Other;Other;Other;Other;Other	82	0.00338568	3.86863e-05	0.000258156	0.177824	0.001067	0.00287495	0.570231	2.02982e-05	8.40135e-05	0.263923	3.40192e-05	8.20622e-05	0.242291	0.000349135	0.00117977	0.549738
Bacteria;Actinobacteria;Actinobacteria;Actinomycetales;Actinomycetaceae;Other;Other	83	0.00337156	4.29705e-06	2.7716e-05	0.0606695	4.00086e-05	0.000107922	0.392034	6.06887e-06	3.90182e-05	0.0556901	7.34559e-07	8.86553e-06	0.0110132	2.89327e-05	7.47076e-05	0.453752
Bacteria;Firmicutes;Clostridia;Clostridiales;Ruminococcaceae;Ruthenibacterium;Ruthenibacterium lactatiformans	84	0.00334824	0.00135372	0.00454802	0.874477	0.000665784	0.00173401	0.63522	0.0014957	0.0166144	0.808717	0.00470889	0.0155155	0.585903	0.000906494	0.00338348	0.895288
Bacteria;Firmicutes;Clostridia;Clostridiales;Lachnospiraceae;Blautia;Blautia hominis	85	0.00330821	0.00103378	0.00578333	0.419456	0.00899723	0.0376176	0.356394	0.000156177	0.000819829	0.363196	0.00191555	0.00948386	0.396476	0.000912933	0.00353244	0.315881
Bacteria;Proteobacteria;Gammaproteobacteria;Enterobacterales;Other;Other;Other	86	0.00329348	0.000321197	0.00265156	0.202929	0.0351842	0.11049	0.54717	2.39797e-05	0.000201608	0.0799031	0.00267202	0.01056	0.469163	0.00760273	0.0346011	0.530541
Bacteria;Actinobacteria;Coriobacteriia;Eggerthellales;Eggerthellaceae;Adlercreutzia;Adlercreutzia equolifaciens	87	0.00327958	0.000809184	0.00429613	0.456067	0.000563142	0.00358832	0.165618	0.000115103	0.00052598	0.389831	5.51213e-05	0.000351384	0.0881057	0.00061209	0.00277553	0.242583
Bacteria;Firmicutes;Clostridia;Clostridiales;Ruminococcaceae;Not Available;[Clostridium] leptum	88	0.00325386	0.00101533	0.00271525	0.754184	0.000535601	0.00238013	0.469602	0.000449361	0.00132866	0.612591	0.00125053	0.00734491	0.259912	0.000722828	0.00353511	0.757417
Bacteria;Firmicutes;Erysipelotrichia;Erysipelotrichales;Erysipelotrichaceae;Erysipelatoclostridium;[Clostridium] innocuum	89	0.00325361	0.000902633	0.0108821	0.508368	0.00062577	0.00408503	0.624738	0.000443724	0.00370688	0.547215	0.00506167	0.0195979	0.665198	0.000292453	0.0016956	0.664921
Bacteria;Firmicutes;Negativicutes;Selenomonadales;Veillonellaceae;Veillonella;Other	90	0.00324266	0.000307364	0.00401806	0.348326	0.00563535	0.0315199	0.643606	0.00106882	0.0105017	0.438257	0.00533767	0.0229077	0.570485	0.000369258	0.00253298	0.598604
Bacteria;Firmicutes;Negativicutes;Veillonellales;Veillonellaceae;Veillonella;Veillonella parvula	91	0.00317603	0.000101978	0.000606364	0.275105	0.00137399	0.0226224	0.134172	0.000237538	0.00140403	0.341404	0.00760849	0.0348399	0.504405	4.89137e-05	0.000591701	0.141361
Bacteria;Firmicutes;Clostridia;Other;Other;Other;Other	92	0.00316832	5.80153e-05	0.000379825	0.228033	2.32225e-05	7.13949e-05	0.400419	0.000253693	0.00156484	0.326877	3.23018e-06	2.00979e-05	0.0484581	4.34382e-05	8.20594e-05	0.589878
Bacteria;Firmicutes;Negativicutes;Selenomonadales;Veillonellaceae;Other;Other	93	0.00310672	0.0007334	0.00495892	0.304393	0.00187585	0.0131386	0.626834	0.000521664	0.00272744	0.423729	8.36129e-05	0.000344864	0.23348	0.00110444	0.00462891	0.626527
Bacteria;Actinobacteria;Actinobacteria;Coriobacteriales;Coriobacteriaceae;Other;Other	94	0.00304653	0.000223044	0.000871988	0.456067	0.000265559	0.00085786	0.519916	7.33495e-05	0.000244065	0.331719	5.64865e-05	0.000234326	0.121145	0.000412341	0.00278887	0.726003
Bacteria;Firmicutes;Erysipelotrichia;Erysipelotrichales;Erysipelotrichaceae;Clostridium XVIII;Other	95	0.00299983	0.000280595	0.00197296	0.443515	0.00103076	0.00632754	0.689727	0.000299259	0.00122295	0.42615	0.00228781	0.00932672	0.581498	0.000250839	0.00117382	0.591623
Bacteria;Firmicutes;Clostridia;Clostridiales;Lachnospiraceae;Blautia;Blautia stercoris	96	0.00299202	0.000389461	0.00153432	0.3159	0.000113719	0.000716433	0.188679	0.00150674	0.00412933	0.435835	1.65666e-05	0.000114267	0.0638767	8.63769e-05	0.000498782	0.150087
Bacteria;Actinobacteria;Actinobacteria;Bifidobacteriales;Bifidobacteriaceae;Bifidobacterium;Bifidobacterium longum	97	0.00294132	0.00157057	0.00667178	0.605649	0.00101646	0.00777931	0.333333	0.00101809	0.0037348	0.690073	0.000716043	0.0037693	0.240088	0.00246093	0.0119905	0.390925
Bacteria;Proteobacteria;Gammaproteobacteria;Pseudomonadales;Pseudomonadaceae;Pseudomonas;Other	98	0.00293007	0.000389495	0.0069512	0.187238	0.000944815	0.0154002	0.0628931	0.000121208	0.000993722	0.394673	0.00340092	0.035353	0.156388	3.48356e-06	1.92933e-05	0.0907504
Bacteria;Proteobacteria;Deltaproteobacteria;Desulfovibrionales;Desulfovibrionaceae;Bilophila;Other	99	0.00290943	0.00196835	0.00608031	0.743724	0.00131569	0.00294931	0.566038	0.00158373	0.0031088	0.702179	0.00212762	0.00786477	0.270925	0.00142107	0.00268954	0.696335
Bacteria;Firmicutes;Negativicutes;Veillonellales;Veillonellaceae;Veillonella;Veillonella dispar	100	0.00287804	0.000625581	0.00559516	0.51046	0.00508424	0.0286888	0.681342	0.0011937	0.0073282	0.527845	0.0140217	0.0445709	0.61674	0.000411113	0.00184035	0.671902

## Sheet: UC vs Control
Feature (taxonomic order: kingdom;phylum;class;order;family;genus;species)	Random Forest feature rank		Relative abundance (Control)			Relative abundance (UC)
	Rank #	Mean decrease accuracy	mean	SD	Detection prevalence	mean	SD	Detection prevalence
Bacteria;Firmicutes;Clostridia;Clostridiales;Lachnospiraceae;Not Available;[Eubacterium] rectale	1	0.0143795	0.0273435	0.0337234	0.892259	0.013016	0.0291519	0.43281
Bacteria;Firmicutes;Clostridia;Clostridiales;Lachnospiraceae;Lachnoclostridium;Other	2	0.0134726	3.53403e-06	2.71098e-05	0.0596234	0.000284069	0.0023613	0.500873
Bacteria;Firmicutes;Clostridia;Clostridiales;Lachnospiraceae;Blautia;Blautia wexlerae	3	0.0133385	0.0262218	0.04029	0.91318	0.0209674	0.0490157	0.474695
Bacteria;Bacteroidetes;Bacteroidia;Bacteroidales;Bacteroidaceae;Bacteroides;Bacteroides xylanisolvens	4	0.013137	0.00575864	0.0175307	0.798117	0.000705185	0.00269725	0.34555
Bacteria;Firmicutes;Clostridia;Clostridiales;Ruminococcaceae;Intestinimonas;Other	5	0.0109478	2.83191e-05	0.000117076	0.142259	0.000467011	0.0010382	0.565445
Bacteria;Bacteroidetes;Other;Other;Other;Other;Other	6	0.0107573	0.000343388	0.00238358	0.446653	0.00214357	0.00528041	0.692845
Bacteria;Firmicutes;Negativicutes;Selenomonadales;Acidaminococcaceae;Acidaminococcus;Other	7	0.00980154	0.00020128	0.00267484	0.170502	0.00108856	0.004955	0.605585
Bacteria;Bacteroidetes;Bacteroidia;Bacteroidales;Other;Other;Other	8	0.00974598	0.00100629	0.00494962	0.701883	0.00302039	0.00520379	0.842932
Bacteria;Firmicutes;Bacilli;Lactobacillales;Other;Other;Other	9	0.00862467	3.35932e-05	0.000230893	0.221757	0.000169394	0.00201422	0.630017
Bacteria;Firmicutes;Other;Other;Other;Other;Other	10	0.0081038	0.000772294	0.00153085	0.731172	0.00187482	0.00254559	0.942408
Bacteria;Actinobacteria;Actinobacteria;Bifidobacteriales;Bifidobacteriaceae;Other;Other	11	0.00801897	3e-05	0.000132031	0.206067	7.08954e-05	0.000170142	0.609075
Bacteria;Actinobacteria;Actinobacteria;Actinomycetales;Actinomycetaceae;Other;Other	12	0.00794603	4.29705e-06	2.7716e-05	0.0606695	2.89327e-05	7.47076e-05	0.453752
Bacteria;Firmicutes;Clostridia;Clostridiales;Lachnospiraceae;Roseburia;Roseburia faecis	13	0.00788111	0.0035738	0.00695685	0.786611	0.00242714	0.00684128	0.413613
Bacteria;Other;Other;Other;Other;Other;Other	14	0.00737577	0.00547889	0.0213411	0.819038	0.0269686	0.0437562	0.954625
Bacteria;Firmicutes;Clostridia;Clostridiales;Ruminococcaceae;Agathobaculum;Agathobaculum butyriciproducens	15	0.00726326	0.00200341	0.00353011	0.778243	0.000913177	0.00244082	0.382199
Bacteria;Verrucomicrobia;Verrucomicrobiae;Verrucomicrobiales;Verrucomicrobiaceae;Akkermansia;Other	16	0.00704652	0.00845084	0.0334062	0.643305	0.0032143	0.0142319	0.603839
Bacteria;Firmicutes;Clostridia;Clostridiales;Ruminococcaceae;Subdoligranulum;Other	17	0.00696177	5.8462e-06	2.96681e-05	0.0711297	4.83213e-05	0.000115658	0.431065
Bacteria;Proteobacteria;Gammaproteobacteria;Enterobacterales;Enterobacteriaceae;Other;Other	18	0.00664215	0.0185873	0.0568912	0.816946	0.00356281	0.0248303	0.661431
Bacteria;Firmicutes;Clostridia;Clostridiales;Peptostreptococcaceae;Romboutsia;Romboutsia timonensis	19	0.00663028	0.00722835	0.0306281	0.802301	0.00494727	0.0242189	0.439791
Bacteria;Bacteroidetes;Bacteroidia;Bacteroidales;Bacteroidaceae;Bacteroides;Bacteroides dorei	20	0.00662524	0.0269343	0.0543734	0.777197	0.0167325	0.0437434	0.403141
Bacteria;Proteobacteria;Betaproteobacteria;Other;Other;Other;Other	21	0.00645933	2.03037e-05	9.08646e-05	0.140167	0.000693452	0.00389661	0.506108
Bacteria;Bacteroidetes;Bacteroidia;Bacteroidales;Bacteroidaceae;Bacteroides;Other	22	0.00636769	0.0618636	0.0663229	0.995816	0.101366	0.0980518	0.986038
Bacteria;Firmicutes;Clostridia;Clostridiales;Lachnospiraceae;Ruminococcus2;Other	23	0.00627121	0.00428701	0.00892014	0.938285	0.00169568	0.00339876	0.902269
Bacteria;Firmicutes;Clostridia;Clostridiales;Ruminococcaceae;Ruminococcus;Ruminococcus faecis	24	0.00619913	0.00640432	0.0119193	0.855649	0.00317969	0.00898166	0.766143
Bacteria;Actinobacteria;Actinobacteria;Bifidobacteriales;Bifidobacteriaceae;Bifidobacterium;Other	25	0.00606546	0.0107701	0.0344213	0.756276	0.0200481	0.0369047	0.95637
Bacteria;Firmicutes;Clostridia;Clostridiales;Ruminococcaceae;Pseudoflavonifractor;Other	26	0.00599226	8.54763e-06	4.99024e-05	0.106695	2.37949e-05	6.13959e-05	0.446771
Bacteria;Firmicutes;Clostridia;Clostridiales;Ruminococcaceae;Faecalibacterium;Other	27	0.00593123	0.0414746	0.0422237	0.967573	0.0542547	0.0576626	0.979058
Bacteria;Firmicutes;Clostridia;Clostridiales;Lachnospiraceae;Roseburia;Other	28	0.0058561	0.00263119	0.00482264	0.891213	0.00687177	0.00913307	0.95288
Bacteria;Proteobacteria;Betaproteobacteria;Burkholderiales;Other;Other;Other	29	0.0057515	7.77934e-05	0.000418964	0.219665	0.00120718	0.00601193	0.596859
Bacteria;Bacteroidetes;Bacteroidia;Bacteroidales;Bacteroidaceae;Bacteroides;Bacteroides ovatus	30	0.0056942	0.00153269	0.0040411	0.702929	0.000674598	0.00339768	0.359511
Bacteria;Firmicutes;Clostridia;Clostridiales;Lachnospiraceae;Fusicatenibacter;Fusicatenibacter saccharivorans	31	0.00562023	0.0111358	0.0142458	0.933054	0.00712511	0.0102542	0.888307
Bacteria;Firmicutes;Clostridia;Clostridiales;Ruminococcaceae;Gemmiger;Gemmiger formicilis	32	0.00552138	0.0100753	0.0183269	0.817992	0.00568751	0.011516	0.780105
Bacteria;Firmicutes;Clostridia;Clostridiales;Peptostreptococcaceae;Romboutsia;Other	33	0.00549693	0.000261353	0.00129536	0.320084	0.00190654	0.0074855	0.673647
Bacteria;Actinobacteria;Coriobacteriia;Coriobacteriales;Coriobacteriaceae;Collinsella;Collinsella aerofaciens	34	0.00540318	0.0105942	0.0253231	0.555439	0.00656257	0.0188234	0.834206
Bacteria;Firmicutes;Clostridia;Clostridiales;Ruminococcaceae;Flavonifractor;Other	35	0.00532009	0.000185198	0.000631054	0.540795	0.00039582	0.00129176	0.815009
Bacteria;Proteobacteria;Other;Other;Other;Other;Other	36	0.00519896	3.86863e-05	0.000258156	0.177824	0.000349135	0.00117977	0.549738
Bacteria;Firmicutes;Erysipelotrichia;Erysipelotrichales;Erysipelotrichaceae;Holdemania;Other	37	0.00501912	3.09401e-05	0.000217539	0.186192	2.66812e-05	6.34709e-05	0.530541
Bacteria;Firmicutes;Clostridia;Other;Other;Other;Other	38	0.00500832	5.80153e-05	0.000379825	0.228033	4.34382e-05	8.20594e-05	0.589878
Bacteria;Actinobacteria;Actinobacteria;Bifidobacteriales;Bifidobacteriaceae;Bifidobacterium;Bifidobacterium boum	39	0.00490836	1.18484e-06	1.02684e-05	0.0324268	9.76102e-06	2.56644e-05	0.312391
Bacteria;Firmicutes;Clostridia;Clostridiales;Ruminococcaceae;Other;Other	40	0.00485408	0.0187869	0.0249958	0.982218	0.0291015	0.045538	0.984293
Bacteria;Actinobacteria;Actinobacteria;Bifidobacteriales;Bifidobacteriaceae;Bifidobacterium;Bifidobacterium adolescentis	41	0.00483097	0.0124317	0.0307339	0.64749	0.0164422	0.0468607	0.406632
Bacteria;Bacteroidetes;Bacteroidia;Bacteroidales;Rikenellaceae;Other;Other	42	0.00478655	0.000153039	0.00146531	0.195607	0.000521524	0.00172735	0.525305
Bacteria;Bacteroidetes;Bacteroidia;Bacteroidales;Bacteroidaceae;Bacteroides;Bacteroides koreensis	43	0.00468163	0.000507133	0.0017986	0.414226	9.21637e-05	0.000651898	0.155323
Bacteria;Firmicutes;Clostridia;Clostridiales;Lachnospiraceae;Fusicatenibacter;Other	44	0.00451108	0.00197419	0.0054694	0.876569	0.00151803	0.00217041	0.855148
Bacteria;Actinobacteria;Coriobacteriia;Eggerthellales;Eggerthellaceae;Other;Other	45	0.0044501	3.40543e-05	0.000238567	0.0658996	0.000141844	0.000505058	0.380454
Bacteria;Firmicutes;Clostridia;Clostridiales;Lachnospiraceae;Lachnoclostridium;[Clostridium] citroniae	46	0.00439867	1.84528e-05	6.53469e-05	0.200837	3.04608e-05	8.14584e-05	0.534031
Bacteria;Bacteroidetes;Bacteroidia;Bacteroidales;Rikenellaceae;Alistipes;Alistipes shahii	47	0.00439741	0.00287677	0.00495697	0.740586	0.00156812	0.00330351	0.657941
Bacteria;Firmicutes;Clostridia;Clostridiales;Lachnospiraceae;Clostridium XlVa;Other	48	0.00433516	0.000679714	0.00212907	0.75	0.000772628	0.00275429	0.907504
Bacteria;Firmicutes;Clostridia;Clostridiales;Ruminococcaceae;Ruminococcus;Other	49	0.00424434	0.0129877	0.0310496	0.823222	0.00529779	0.012954	0.802792
Bacteria;Firmicutes;Clostridia;Clostridiales;Lachnospiraceae;Blautia;Other	50	0.00420289	0.0136	0.0226997	0.991632	0.0197257	0.0310619	0.994764
Bacteria;Bacteroidetes;Bacteroidia;Bacteroidales;Bacteroidaceae;Bacteroides;Bacteroides uniformis	51	0.00415875	0.0303196	0.0428204	0.952929	0.0344067	0.044854	0.945899
Bacteria;Firmicutes;Clostridia;Clostridiales;Lachnospiraceae;Dorea;Other	52	0.00408313	0.00411521	0.00562013	0.901674	0.00469786	0.00884067	0.942408
Bacteria;Firmicutes;Bacilli;Lactobacillales;Streptococcaceae;Streptococcus;Other	53	0.00406209	0.00702058	0.016525	0.938285	0.010593	0.0278517	0.99651
Bacteria;Bacteroidetes;Bacteroidia;Bacteroidales;Bacteroidaceae;Bacteroides;Bacteroides cellulosilyticus	54	0.00405406	0.00470703	0.0178047	0.51046	0.000815134	0.00783826	0.212914
Bacteria;Firmicutes;Clostridia;Clostridiales;Eubacteriaceae;Anaerofustis;Other	55	0.00404596	4.40587e-06	2.46139e-05	0.0711297	1.41725e-05	5.65578e-05	0.352531
Bacteria;Firmicutes;Clostridia;Clostridiales;Lachnospiraceae;Coprococcus;Coprococcus eutactus	56	0.00401828	0.00426664	0.0141226	0.426778	0.00172301	0.00785182	0.375218
Bacteria;Verrucomicrobia;Verrucomicrobiae;Verrucomicrobiales;Akkermansiaceae;Akkermansia;Akkermansia muciniphila	57	0.00399234	0.015218	0.0492611	0.607741	0.00339863	0.0142773	0.52356
Bacteria;Firmicutes;Negativicutes;Acidaminococcales;Acidaminococcaceae;Phascolarctobacterium;Phascolarctobacterium faecium	58	0.00397466	0.00782637	0.0175241	0.501046	0.0010583	0.00328242	0.310646
Bacteria;Bacteroidetes;Bacteroidia;Bacteroidales;Bacteroidaceae;Bacteroides;Bacteroides vulgatus	59	0.00394488	0.0417648	0.060175	0.972803	0.0682972	0.0956827	0.961606
Bacteria;Actinobacteria;Actinobacteria;Bifidobacteriales;Bifidobacteriaceae;Bifidobacterium;Bifidobacterium bifidum	60	0.00394165	0.000891033	0.00349982	0.290795	0.00143385	0.00439748	0.455497
Bacteria;Firmicutes;Bacilli;Bacillales;Other;Gemella;Other	61	0.00393305	2.73914e-05	7.49374e-05	0.261506	0.000190748	0.00147709	0.525305
Bacteria;Actinobacteria;Actinobacteria;Bifidobacteriales;Bifidobacteriaceae;Bifidobacterium;Bifidobacterium longum	62	0.0038712	0.00157057	0.00667178	0.605649	0.00246093	0.0119905	0.390925
Bacteria;Firmicutes;Clostridia;Clostridiales;Ruminococcaceae;Flavonifractor;Flavonifractor plautii	63	0.00385877	0.000965727	0.00240631	0.737448	0.00113796	0.00384512	0.886562
Bacteria;Firmicutes;Clostridia;Clostridiales;Peptostreptococcaceae;Peptostreptococcus;Other	64	0.00384424	1.07763e-06	1.29276e-05	0.0188285	6.27016e-05	0.000719734	0.167539
Bacteria;Bacteroidetes;Bacteroidia;Bacteroidales;Prevotellaceae;Prevotella;Other	65	0.00384081	0.0369845	0.104763	0.619247	0.0303729	0.0833127	0.818499
Bacteria;Firmicutes;Bacilli;Lactobacillales;Carnobacteriaceae;Granulicatella;Granulicatella adiacens	66	0.00377958	1.25451e-05	8.14299e-05	0.101464	2.88893e-05	0.000154282	0.162304
Bacteria;Firmicutes;Clostridia;Clostridiales;Lachnospiraceae;Roseburia;Roseburia hominis	67	0.00366512	0.000870926	0.00357222	0.674686	0.00124241	0.00265298	0.856894
Bacteria;Firmicutes;Negativicutes;Veillonellales;Veillonellaceae;Veillonella;Other	68	0.00360795	7.97008e-05	0.000497306	0.175732	0.000136726	0.000744448	0.506108
Bacteria;Firmicutes;Negativicutes;Selenomonadales;Veillonellaceae;Other;Other	69	0.0034797	0.0007334	0.00495892	0.304393	0.00110444	0.00462891	0.626527
Bacteria;Firmicutes;Clostridia;Clostridiales;Ruminococcaceae;Anaerotruncus;Other	70	0.00338031	1.48445e-05	0.000126309	0.134937	1.79588e-05	5.48592e-05	0.406632
Bacteria;Firmicutes;Tissierellia;Tissierellales;Peptoniphilaceae;Peptoniphilus;Other	71	0.00334399	1.57887e-06	1.34364e-05	0.0345188	0.000369788	0.00359405	0.211169
Bacteria;Actinobacteria;Actinobacteria;Coriobacteriales;Coriobacteriaceae;Other;Other	72	0.00324574	0.000223044	0.000871988	0.456067	0.000412341	0.00278887	0.726003
Bacteria;Firmicutes;Clostridia;Clostridiales;Ruminococcaceae;Faecalibacterium;Faecalibacterium prausnitzii	73	0.00319858	0.0169053	0.0254643	0.75523	0.00977138	0.025705	0.808028
Bacteria;Firmicutes;Clostridia;Clostridiales;Clostridiales_Incertae Sedis XI;Parvimonas;Other	74	0.0031905	9.4419e-06	7.73155e-05	0.0899582	0.00089294	0.0120099	0.251309
Bacteria;Firmicutes;Clostridia;Clostridiales;Lachnospiraceae;Lachnoclostridium;[Clostridium] bolteae	75	0.00317693	0.000797473	0.003787	0.583682	0.000389297	0.00168722	0.364747
Bacteria;Firmicutes;Clostridia;Clostridiales;Lachnospiraceae;Blautia;Blautia faecis	76	0.00315712	0.00724747	0.0133327	0.910042	0.00784084	0.0173189	0.958115
Bacteria;Firmicutes;Clostridia;Clostridiales;Lachnospiraceae;Anaerostipes;Other	77	0.00311376	0.00231094	0.00402436	0.911088	0.00374858	0.0123954	0.973822
Bacteria;Bacteroidetes;Bacteroidia;Bacteroidales;Bacteroidaceae;Bacteroides;Bacteroides thetaiotaomicron	78	0.00310603	0.00377023	0.01743	0.25523	8.25516e-05	0.000611502	0.150087
Bacteria;Actinobacteria;Actinobacteria;Coriobacteriales;Coriobacteriaceae;Eggerthella;Other	79	0.003095	8.31905e-05	0.000479963	0.264644	7.43106e-05	0.000269503	0.556719
Bacteria;Firmicutes;Clostridia;Clostridiales;Peptostreptococcaceae;Intestinibacter;Other	80	0.00308894	0.000189044	0.00113694	0.438285	0.000306999	0.00113866	0.687609
Bacteria;Firmicutes;Clostridia;Clostridiales;Peptostreptococcaceae;Terrisporobacter;Other	81	0.00308724	8.51778e-05	0.000380072	0.253138	0.000501601	0.0024021	0.553229
Bacteria;Firmicutes;Erysipelotrichia;Erysipelotrichales;Erysipelotrichaceae;Faecalicoccus;Other	82	0.00308675	6.62593e-06	7.38469e-05	0.0271967	0.000253631	0.00213673	0.228621
Bacteria;Bacteroidetes;Bacteroidia;Bacteroidales;Porphyromonadaceae;Parabacteroides;Other	83	0.00308673	0.00478505	0.00722599	0.927824	0.00487665	0.00801791	0.91623
Bacteria;Firmicutes;Clostridia;Clostridiales;Other;Other;Other	84	0.00306873	0.0163483	0.0206901	0.988494	0.0166237	0.0222466	0.993019
Bacteria;Bacteroidetes;Bacteroidia;Bacteroidales;Rikenellaceae;Alistipes;Alistipes putredinis	85	0.00304851	0.00866314	0.0124073	0.783473	0.00715137	0.011051	0.792321
Bacteria;Firmicutes;Clostridia;Clostridiales;Lachnospiraceae;Blautia;Blautia hydrogenotrophica	86	0.00301435	0.000237866	0.00100479	0.3159	0.000528343	0.00269933	0.488656
Bacteria;Bacteroidetes;Bacteroidia;Bacteroidales;Porphyromonadaceae;Other;Other	87	0.00299079	0.000404838	0.00663838	0.361925	0.000193707	0.000595667	0.635253
Bacteria;Firmicutes;Clostridia;Clostridiales;Lachnospiraceae;Lachnospiracea_incertae_sedis;Other	88	0.00296534	0.0173215	0.0194486	0.981172	0.0133008	0.0177036	0.989529
Bacteria;Actinobacteria;Coriobacteriia;Eggerthellales;Eggerthellaceae;Adlercreutzia;Adlercreutzia equolifaciens	89	0.00294552	0.000809184	0.00429613	0.456067	0.00061209	0.00277553	0.242583
Bacteria;Bacteroidetes;Bacteroidia;Bacteroidales;Bacteroidaceae;Bacteroides;Bacteroides finegoldii	90	0.00294029	0.00171	0.00721759	0.498954	0.000781174	0.00310381	0.246073
Bacteria;Actinobacteria;Actinobacteria;Actinomycetales;Actinomycetaceae;Actinomyces;Other	91	0.00293263	0.000100715	0.000213394	0.513598	9.11012e-05	0.000219144	0.776614
Bacteria;Firmicutes;Clostridia;Clostridiales;Lachnospiraceae;Coprococcus;Coprococcus catus	92	0.00292822	0.00117937	0.00189645	0.610879	0.000546095	0.0012475	0.333333
Bacteria;Firmicutes;Clostridia;Clostridiales;Ruminococcaceae;Negativibacillus;Negativibacillus massiliensis	93	0.00291632	0.000265442	0.00109696	0.266736	0.000406831	0.00145554	0.321117
Bacteria;Firmicutes;Erysipelotrichia;Erysipelotrichales;Erysipelotrichaceae;Solobacterium;Solobacterium moorei	94	0.00291381	1.24083e-05	4.63891e-05	0.188285	7.58731e-05	0.000574831	0.357766
Bacteria;Bacteroidetes;Bacteroidia;Bacteroidales;Tannerellaceae;Parabacteroides;Parabacteroides merdae	95	0.00289311	0.00848808	0.0158472	0.756276	0.00637622	0.0172826	0.757417
Bacteria;Actinobacteria;Actinobacteria;Other;Other;Other;Other	96	0.00288672	8.07857e-06	3.90722e-05	0.114017	2.04978e-05	4.7005e-05	0.420593
Bacteria;Bacteroidetes;Bacteroidia;Bacteroidales;Rikenellaceae;Alistipes;Other	97	0.00287965	0.0058696	0.0160129	0.892259	0.00736557	0.0240746	0.8726
Bacteria;Firmicutes;Negativicutes;Selenomonadales;Acidaminococcaceae;Phascolarctobacterium;Other	98	0.00287069	0.0012728	0.0044211	0.533473	0.000601573	0.0021222	0.382199
Bacteria;Bacteroidetes;Bacteroidia;Bacteroidales;Odoribacteraceae;Odoribacter;Odoribacter splanchnicus	99	0.00285492	0.00244621	0.004682	0.764644	0.00119944	0.00240353	0.766143
Bacteria;Firmicutes;Clostridia;Clostridiales;Ruminococcaceae;Not Available;[Clostridium] leptum	100	0.00285443	0.00101533	0.00271525	0.754184	0.000722828	0.00353511	0.757417

## Sheet: CD vs Control
Feature (taxonomic order: kingdom;phylum;class;order;family;genus;species)	Random Forest feature rank		Relative abundance (Control)			Relative abundance (CD)
	Rank #	Mean decrease accuracy	mean	SD	Detection prevalence	mean	SD	Detection prevalence
Bacteria;Firmicutes;Clostridia;Clostridiales;Lachnospiraceae;Not Available;[Eubacterium] rectale	1	0.0212666	0.0273435	0.0337234	0.892259	0.00966693	0.0398979	0.366876
Bacteria;Firmicutes;Clostridia;Clostridiales;Ruminococcaceae;Faecalibacterium;Other	2	0.0193417	0.0414746	0.0422237	0.967573	0.0235309	0.0456795	0.830189
Bacteria;Firmicutes;Clostridia;Clostridiales;Ruminococcaceae;Other;Other	3	0.0192707	0.0187869	0.0249958	0.982218	0.0172768	0.0505867	0.8826
Bacteria;Firmicutes;Clostridia;Clostridiales;Peptostreptococcaceae;Romboutsia;Romboutsia timonensis	4	0.0180525	0.00722835	0.0306281	0.802301	0.000926906	0.00604206	0.266247
Bacteria;Bacteroidetes;Bacteroidia;Bacteroidales;Bacteroidaceae;Bacteroides;Bacteroides xylanisolvens	5	0.0166974	0.00575864	0.0175307	0.798117	0.00117902	0.00441598	0.274633
Bacteria;Firmicutes;Clostridia;Clostridiales;Lachnospiraceae;Blautia;Blautia wexlerae	6	0.0152165	0.0262218	0.04029	0.91318	0.0299402	0.0730708	0.467505
Bacteria;Firmicutes;Clostridia;Clostridiales;Lachnospiraceae;Faecalimonas;Faecalimonas umbilicata	7	0.0140322	0.000657102	0.00435568	0.218619	0.00878784	0.0243966	0.662474
Bacteria;Firmicutes;Clostridia;Clostridiales;Lachnospiraceae;Roseburia;Roseburia faecis	8	0.0139268	0.0035738	0.00695685	0.786611	0.00151983	0.0106461	0.257862
Bacteria;Firmicutes;Clostridia;Clostridiales;Ruminococcaceae;Faecalibacterium;Faecalibacterium prausnitzii	9	0.0136624	0.0169053	0.0254643	0.75523	0.00123467	0.00541269	0.417191
Bacteria;Firmicutes;Clostridia;Clostridiales;Lachnospiraceae;Lachnoclostridium;Other	10	0.0134573	3.53403e-06	2.71098e-05	0.0596234	0.00215916	0.00919404	0.446541
Bacteria;Firmicutes;Clostridia;Clostridiales;Ruminococcaceae;Agathobaculum;Agathobaculum butyriciproducens	11	0.011943	0.00200341	0.00353011	0.778243	0.000804962	0.00383998	0.264151
Bacteria;Firmicutes;Clostridia;Clostridiales;Ruminococcaceae;Gemmiger;Gemmiger formicilis	12	0.0114497	0.0100753	0.0183269	0.817992	0.00507363	0.0207783	0.582809
Bacteria;Firmicutes;Clostridia;Clostridiales;Lachnospiraceae;Fusicatenibacter;Fusicatenibacter saccharivorans	13	0.0114266	0.0111358	0.0142458	0.933054	0.00523618	0.0112894	0.763103
Bacteria;Firmicutes;Clostridia;Clostridiales;Lachnospiraceae;Clostridium XlVa;Other	14	0.0108377	0.000679714	0.00212907	0.75	0.00306151	0.00612219	0.907757
Bacteria;Firmicutes;Clostridia;Clostridiales;Ruminococcaceae;Ruminococcus;Other	15	0.00969585	0.0129877	0.0310496	0.823222	0.00304013	0.0128512	0.563941
Bacteria;Firmicutes;Clostridia;Clostridiales;Ruminococcaceae;Ruminococcus;Ruminococcus faecis	16	0.00856409	0.00640432	0.0119193	0.855649	0.00301293	0.0101842	0.597484
Bacteria;Firmicutes;Clostridia;Clostridiales;Lachnospiraceae;Coprococcus;Coprococcus catus	17	0.00828742	0.00117937	0.00189645	0.610879	0.000181247	0.000969386	0.174004
Bacteria;Firmicutes;Clostridia;Clostridiales;Lachnospiraceae;Lachnoclostridium;[Clostridium] bolteae	18	0.0074153	0.000797473	0.003787	0.583682	0.00592646	0.0165933	0.429769
Bacteria;Firmicutes;Clostridia;Clostridiales;Ruminococcaceae;Clostridium IV;Other	19	0.00721738	0.00241399	0.00711417	0.726987	0.000766594	0.00342571	0.484277
Bacteria;Firmicutes;Clostridia;Clostridiales;Eubacteriaceae;Eubacterium;[Eubacterium] eligens	20	0.0071739	0.00511719	0.00925843	0.783473	0.00176801	0.00533609	0.51782
Bacteria;Firmicutes;Clostridia;Clostridiales;Lachnospiraceae;Roseburia;Roseburia inulinivorans	21	0.00699916	0.00374603	0.00714187	0.809623	0.00140805	0.00361528	0.568134
Bacteria;Firmicutes;Clostridia;Clostridiales;Lachnospiraceae;Fusicatenibacter;Other	22	0.00693749	0.00197419	0.0054694	0.876569	0.0013655	0.00320553	0.679245
Bacteria;Bacteroidetes;Bacteroidia;Bacteroidales;Bacteroidaceae;Bacteroides;Bacteroides dorei	23	0.0068871	0.0269343	0.0543734	0.777197	0.0299844	0.0754311	0.373166
Bacteria;Firmicutes;Clostridia;Clostridiales;Lachnospiraceae;Roseburia;Roseburia intestinalis	24	0.00688002	0.00454372	0.010129	0.85251	0.0030629	0.00856725	0.622642
Bacteria;Proteobacteria;Gammaproteobacteria;Other;Other;Other;Other	25	0.00686246	0.000104789	0.000705407	0.231172	0.00338348	0.00995501	0.624738
Bacteria;Firmicutes;Clostridia;Clostridiales;Lachnospiraceae;Blautia;[Ruminococcus] gnavus	26	0.0067078	0.00317682	0.0129174	0.672594	0.0155459	0.040155	0.903564
Bacteria;Bacteroidetes;Bacteroidia;Bacteroidales;Rikenellaceae;Alistipes;Alistipes shahii	27	0.00667103	0.00287677	0.00495697	0.740586	0.000524943	0.00152843	0.45283
Bacteria;Firmicutes;Bacilli;Lactobacillales;Other;Other;Other	28	0.00655845	3.35932e-05	0.000230893	0.221757	0.000420247	0.00251148	0.628931
Bacteria;Actinobacteria;Actinobacteria;Actinomycetales;Actinomycetaceae;Other;Other	29	0.00654408	4.29705e-06	2.7716e-05	0.0606695	4.00086e-05	0.000107922	0.392034
Bacteria;Firmicutes;Clostridia;Clostridiales;Lachnospiraceae;Blautia;Blautia obeum	30	0.00651104	0.00788208	0.0133614	0.888075	0.00390394	0.0116423	0.710692
Bacteria;Bacteroidetes;Bacteroidia;Bacteroidales;Porphyromonadaceae;Parabacteroides;Other	31	0.00648509	0.00478505	0.00722599	0.927824	0.00454953	0.01148	0.763103
Bacteria;Proteobacteria;Other;Other;Other;Other;Other	32	0.00640086	3.86863e-05	0.000258156	0.177824	0.001067	0.00287495	0.570231
Bacteria;Bacteroidetes;Other;Other;Other;Other;Other	33	0.00605842	0.000343388	0.00238358	0.446653	0.000968804	0.00270942	0.651992
Bacteria;Proteobacteria;Gammaproteobacteria;Enterobacterales;Other;Other;Other	34	0.00601784	0.000321197	0.00265156	0.202929	0.0351842	0.11049	0.54717
Bacteria;Proteobacteria;Gammaproteobacteria;Enterobacterales;Enterobacteriaceae;Rosenbergiella;Rosenbergiella collisarenosi	35	0.0059184	1.27726e-07	1.60536e-06	0.0135983	5.18556e-05	0.000161407	0.266247
Bacteria;Bacteroidetes;Bacteroidia;Bacteroidales;Bacteroidaceae;Bacteroides;Bacteroides ovatus	36	0.00585621	0.00153269	0.0040411	0.702929	0.000843119	0.00564215	0.310273
Bacteria;Firmicutes;Clostridia;Clostridiales;Ruminococcaceae;Ruthenibacterium;Ruthenibacterium lactatiformans	37	0.00582586	0.00135372	0.00454802	0.874477	0.000665784	0.00173401	0.63522
Bacteria;Proteobacteria;Gammaproteobacteria;Enterobacterales;Enterobacteriaceae;Rosenbergiella;Rosenbergiella nectarea	38	0.00578149	6.95565e-08	1.21101e-06	0.00732218	3.69335e-05	0.000115304	0.247379
Bacteria;Firmicutes;Clostridia;Clostridiales;Lachnospiraceae;Blautia;Blautia faecis	39	0.00575794	0.00724747	0.0133327	0.910042	0.00470602	0.0115911	0.794549
Bacteria;Bacteroidetes;Bacteroidia;Bacteroidales;Bacteroidaceae;Bacteroides;Bacteroides vulgatus	40	0.0054551	0.0417648	0.060175	0.972803	0.0464772	0.0819017	0.897275
Bacteria;Firmicutes;Clostridia;Clostridiales;Ruminococcaceae;Not Available;[Clostridium] leptum	41	0.00540355	0.00101533	0.00271525	0.754184	0.000535601	0.00238013	0.469602
Bacteria;Other;Other;Other;Other;Other;Other	42	0.00527837	0.00547889	0.0213411	0.819038	0.0136244	0.0274684	0.920335
Bacteria;Firmicutes;Negativicutes;Selenomonadales;Veillonellaceae;Veillonella;Other	43	0.00522767	0.000307364	0.00401806	0.348326	0.00563535	0.0315199	0.643606
Bacteria;Bacteroidetes;Bacteroidia;Bacteroidales;Bacteroidaceae;Bacteroides;Bacteroides cellulosilyticus	44	0.00520399	0.00470703	0.0178047	0.51046	0.000634821	0.00438875	0.138365
Bacteria;Firmicutes;Other;Other;Other;Other;Other	45	0.0051216	0.000772294	0.00153085	0.731172	0.00164382	0.00381449	0.863732
Bacteria;Bacteroidetes;Bacteroidia;Bacteroidales;Other;Other;Other	46	0.0050718	0.00100629	0.00494962	0.701883	0.00175789	0.00292805	0.761006
Bacteria;Firmicutes;Clostridia;Clostridiales;Lachnospiraceae;Blautia;Other	47	0.00502212	0.0136	0.0226997	0.991632	0.031195	0.06184	0.972746
Bacteria;Firmicutes;Negativicutes;Selenomonadales;Acidaminococcaceae;Acidaminococcus;Other	48	0.00502113	0.00020128	0.00267484	0.170502	0.00189885	0.00847425	0.486373
Bacteria;Bacteroidetes;Bacteroidia;Bacteroidales;Bacteroidaceae;Bacteroides;Other	49	0.00490044	0.0618636	0.0663229	0.995816	0.0983766	0.108029	0.958071
Bacteria;Firmicutes;Clostridia;Clostridiales;Lachnospiraceae;Dorea;Other	50	0.00482754	0.00411521	0.00562013	0.901674	0.00525846	0.0121506	0.813417
Bacteria;Bacteroidetes;Bacteroidia;Bacteroidales;Bacteroidaceae;Bacteroides;Bacteroides uniformis	51	0.00478608	0.0303196	0.0428204	0.952929	0.0227574	0.044217	0.853249
Bacteria;Firmicutes;Clostridia;Clostridiales;Lachnospiraceae;Lachnoclostridium;[Clostridium] aldenense	52	0.00472772	0.000113644	0.000525663	0.312762	0.000359096	0.00105287	0.534591
Bacteria;Firmicutes;Negativicutes;Veillonellales;Veillonellaceae;Veillonella;Other	53	0.00464695	7.97008e-05	0.000497306	0.175732	0.0016813	0.0120959	0.526205
Bacteria;Firmicutes;Clostridia;Clostridiales;Lachnospiraceae;Blautia;Blautia luti	54	0.0045618	0.0152764	0.0244374	0.915272	0.0120313	0.0227064	0.796646
Bacteria;Firmicutes;Clostridia;Clostridiales;Lachnospiraceae;Blautia;Blautia hominis	55	0.00445967	0.00103378	0.00578333	0.419456	0.00899723	0.0376176	0.356394
Bacteria;Verrucomicrobia;Verrucomicrobiae;Verrucomicrobiales;Akkermansiaceae;Akkermansia;Akkermansia muciniphila	56	0.00438544	0.015218	0.0492611	0.607741	0.00685115	0.0342578	0.419287
Bacteria;Firmicutes;Clostridia;Clostridiales;Lachnospiraceae;Lachnospiracea_incertae_sedis;Other	57	0.0042886	0.0173215	0.0194486	0.981172	0.0149309	0.0265911	0.964361
Bacteria;Firmicutes;Bacilli;Other;Other;Other;Other	58	0.00423274	9.53357e-06	8.18369e-05	0.121339	0.000303108	0.00204189	0.450734
Bacteria;Bacteroidetes;Bacteroidia;Bacteroidales;Rikenellaceae;Alistipes;Alistipes putredinis	59	0.00419974	0.00866314	0.0124073	0.783473	0.00323008	0.00735261	0.63522
Bacteria;Actinobacteria;Actinobacteria;Bifidobacteriales;Bifidobacteriaceae;Bifidobacterium;Bifidobacterium boum	60	0.00415899	1.18484e-06	1.02684e-05	0.0324268	2.07758e-05	8.08934e-05	0.264151
Bacteria;Firmicutes;Clostridia;Clostridiales;Lachnospiraceae;Ruminococcus2;Other	61	0.00412165	0.00428701	0.00892014	0.938285	0.00374169	0.0125695	0.807128
Bacteria;Firmicutes;Clostridia;Clostridiales;Lachnospiraceae;Roseburia;Other	62	0.00409318	0.00263119	0.00482264	0.891213	0.00325112	0.00683057	0.809224
Bacteria;Bacteroidetes;Bacteroidia;Bacteroidales;Bacteroidaceae;Bacteroides;Bacteroides thetaiotaomicron	63	0.00399612	0.00377023	0.01743	0.25523	4.65926e-05	0.000315951	0.0587002
Bacteria;Bacteroidetes;Bacteroidia;Bacteroidales;Odoribacteraceae;Odoribacter;Odoribacter splanchnicus	64	0.00389009	0.00244621	0.004682	0.764644	0.000528575	0.00105224	0.51782
Bacteria;Firmicutes;Clostridia;Clostridiales;Ruminococcaceae;Neglecta;Neglecta timonensis	65	0.00381913	0.000465098	0.00190876	0.313808	0.000119804	0.00178675	0.0775681
Bacteria;Bacteroidetes;Bacteroidia;Bacteroidales;Rikenellaceae;Alistipes;Other	66	0.00378724	0.0058696	0.0160129	0.892259	0.00313774	0.00875393	0.733753
Bacteria;Verrucomicrobia;Verrucomicrobiae;Verrucomicrobiales;Verrucomicrobiaceae;Akkermansia;Other	67	0.0037846	0.00845084	0.0334062	0.643305	0.00711746	0.0455934	0.549266
Bacteria;Actinobacteria;Actinobacteria;Bifidobacteriales;Bifidobacteriaceae;Bifidobacterium;Other	68	0.00375424	0.0107701	0.0344213	0.756276	0.0262816	0.0667681	0.867925
Bacteria;Proteobacteria;Gammaproteobacteria;Enterobacterales;Enterobacteriaceae;Cedecea;Other	69	0.00370065	3.05596e-07	3.92941e-06	0.0146444	4.89886e-05	0.00016633	0.257862
Bacteria;Firmicutes;Clostridia;Clostridiales;Lachnospiraceae;Coprococcus;Coprococcus eutactus	70	0.00367481	0.00426664	0.0141226	0.426778	0.00082509	0.00483962	0.259958
Bacteria;Firmicutes;Clostridia;Clostridiales;Lachnospiraceae;Anaerostipes;Anaerostipes hadrus	71	0.00364755	0.0161479	0.023196	0.965481	0.013839	0.023652	0.844864
Bacteria;Firmicutes;Clostridia;Clostridiales;Ruminococcaceae;Intestinimonas;Other	72	0.00363573	2.83191e-05	0.000117076	0.142259	0.000209362	0.000856614	0.341719
Bacteria;Bacteroidetes;Bacteroidia;Bacteroidales;Tannerellaceae;Parabacteroides;Parabacteroides merdae	73	0.00363453	0.00848808	0.0158472	0.756276	0.00342525	0.00921029	0.645702
Bacteria;Firmicutes;Erysipelotrichia;Erysipelotrichales;Erysipelotrichaceae;Turicibacter;Turicibacter sanguinis	74	0.00360225	0.00138763	0.00585671	0.634937	0.000264672	0.000946957	0.387841
Bacteria;Firmicutes;Clostridia;Clostridiales;Peptostreptococcaceae;Romboutsia;Other	75	0.00340203	0.000261353	0.00129536	0.320084	0.00180139	0.00771819	0.461216
Bacteria;Fusobacteria;Fusobacteriia;Fusobacteriales;Fusobacteriaceae;Fusobacterium;Other	76	0.00336359	0.000183466	0.00266366	0.125523	0.00541036	0.0279599	0.385744
Bacteria;Firmicutes;Clostridia;Clostridiales;Lachnospiraceae;Anaerostipes;Other	77	0.00334914	0.00231094	0.00402436	0.911088	0.00438754	0.0093373	0.8826
Bacteria;Firmicutes;Bacilli;Lactobacillales;Lactobacillaceae;Lactobacillus;Lactobacillus rogosae	78	0.00331712	0.00301214	0.00625736	0.688285	0.00103237	0.00332266	0.475891
Bacteria;Firmicutes;Negativicutes;Selenomonadales;Veillonellaceae;Other;Other	79	0.00316369	0.0007334	0.00495892	0.304393	0.00187585	0.0131386	0.626834
Bacteria;Bacteroidetes;Bacteroidia;Bacteroidales;Bacteroidaceae;Bacteroides;Bacteroides koreensis	80	0.00314912	0.000507133	0.0017986	0.414226	0.00019608	0.00116444	0.180294
Bacteria;Firmicutes;Clostridia;Clostridiales;Other;Other;Other	81	0.00313451	0.0163483	0.0206901	0.988494	0.0101785	0.0133321	0.981132
Bacteria;Firmicutes;Bacilli;Lactobacillales;Streptococcaceae;Streptococcus;Other	82	0.00313299	0.00702058	0.016525	0.938285	0.0165575	0.0413202	0.966457
Bacteria;Firmicutes;Clostridia;Clostridiales;Lachnospiraceae;Other;Other	83	0.00312572	0.0471755	0.0390743	0.991632	0.054152	0.0543632	0.985325
Bacteria;Firmicutes;Clostridia;Clostridiales;Eubacteriaceae;Eubacterium;Other	84	0.00311558	0.000627784	0.00276041	0.642259	0.000309479	0.00114325	0.339623
Bacteria;Firmicutes;Clostridia;Clostridiales;Ruminococcaceae;Flavonifractor;Other	85	0.00310845	0.000185198	0.000631054	0.540795	0.000482422	0.00260358	0.67086
Bacteria;Firmicutes;Clostridia;Clostridiales;Not Available;Colidextribacter;Colidextribacter massiliensis	86	0.00308128	0.000106676	0.000340453	0.281381	1.38268e-05	7.41753e-05	0.0859539
Bacteria;Fusobacteria;Fusobacteriia;Fusobacteriales;Fusobacteriaceae;Fusobacterium;Fusobacterium nucleatum	87	0.00305782	7.40108e-05	0.00164975	0.123431	0.00332616	0.0180443	0.371069
Archaea;Euryarchaeota;Methanobacteria;Methanobacteriales;Methanobacteriaceae;Methanobrevibacter;Methanobrevibacter smithii	88	0.00303003	0.00503354	0.0158584	0.429916	0.000459236	0.00445498	0.199161
Bacteria;Firmicutes;Negativicutes;Veillonellales;Veillonellaceae;Megasphaera;Megasphaera micronuciformis	89	0.00301263	1.58951e-05	0.000305834	0.0554393	0.00110678	0.00683608	0.295597
Bacteria;Actinobacteria;Coriobacteriia;Eggerthellales;Eggerthellaceae;Adlercreutzia;Adlercreutzia equolifaciens	90	0.00301055	0.000809184	0.00429613	0.456067	0.000563142	0.00358832	0.165618
Bacteria;Proteobacteria;Gammaproteobacteria;Enterobacteriales;Enterobacteriaceae;Other;Other	91	0.00295136	0.002611	0.0113653	0.65272	0.00843249	0.0254866	0.842767
Bacteria;Proteobacteria;Betaproteobacteria;Burkholderiales;Sutterellaceae;Parasutterella;Parasutterella excrementihominis	92	0.00295115	0.00401471	0.0127308	0.67364	0.00194419	0.00715936	0.461216
Bacteria;Firmicutes;Clostridia;Clostridiales;Ruminococcaceae;Oscillibacter;Other	93	0.00293845	0.000291676	0.000639889	0.543933	0.000104104	0.00053961	0.310273
Bacteria;Firmicutes;Clostridia;Clostridiales;Peptostreptococcaceae;Intestinibacter;Other	94	0.00290342	0.000189044	0.00113694	0.438285	0.000429395	0.00147607	0.595388
Bacteria;Firmicutes;Clostridia;Clostridiales;Peptostreptococcaceae;Other;Other	95	0.00287172	0.00089127	0.00381331	0.756276	0.00115782	0.00332904	0.706499
Bacteria;Firmicutes;Negativicutes;Acidaminococcales;Acidaminococcaceae;Phascolarctobacterium;Phascolarctobacterium faecium	96	0.00286552	0.00782637	0.0175241	0.501046	0.00312433	0.0145513	0.272537
Bacteria;Firmicutes;Clostridia;Clostridiales;Lachnospiraceae;Coprococcus;Other	97	0.00283729	0.00297156	0.00635959	0.816946	0.00180988	0.00386482	0.706499
Bacteria;Actinobacteria;Coriobacteriia;Eggerthellales;Eggerthellaceae;Eggerthella;Eggerthella lenta	98	0.0028334	0.000540945	0.00175401	0.474895	0.000646818	0.00187847	0.568134
Bacteria;Firmicutes;Erysipelotrichia;Erysipelotrichales;Erysipelotrichaceae;Holdemania;Holdemania filiformis	99	0.00276066	0.000127869	0.000257655	0.525105	6.45907e-05	0.000258502	0.283019
Bacteria;Actinobacteria;Actinobacteria;Bifidobacteriales;Bifidobacteriaceae;Bifidobacterium;Bifidobacterium adolescentis	100	0.00273249	0.0124317	0.0307339	0.64749	0.00533207	0.0235583	0.366876

## Sheet: CDI vs Control
Feature (taxonomic order: kingdom;phylum;class;order;family;genus;species)	Random Forest feature rank		Relative abundance (Control)			Relative abundance (CDI)
	Rank #	Mean decrease accuracy	mean	SD	Detection prevalence	mean	SD	Detection prevalence
Bacteria;Firmicutes;Clostridia;Clostridiales;Peptostreptococcaceae;Clostridioides;Clostridioides difficile	1	0.0349653	2.77602e-05	0.000540539	0.0345188	0.0202652	0.0564486	0.764317
Bacteria;Firmicutes;Clostridia;Clostridiales;Lachnospiraceae;Anaerostipes;Anaerostipes hadrus	2	0.0318407	0.0161479	0.023196	0.965481	0.00211133	0.00830896	0.27533
Bacteria;Firmicutes;Clostridia;Clostridiales;Lachnospiraceae;Fusicatenibacter;Fusicatenibacter saccharivorans	3	0.0245324	0.0111358	0.0142458	0.933054	0.00229265	0.0121477	0.312775
Bacteria;Firmicutes;Clostridia;Clostridiales;Ruminococcaceae;Faecalibacterium;Other	4	0.0221315	0.0414746	0.0422237	0.967573	0.0180923	0.0494721	0.491189
Bacteria;Firmicutes;Clostridia;Clostridiales;Lachnospiraceae;Dorea;Other	5	0.0215051	0.00411521	0.00562013	0.901674	0.000446075	0.00217689	0.189427
Bacteria;Firmicutes;Clostridia;Clostridiales;Lachnospiraceae;Blautia;Blautia obeum	6	0.0209989	0.00788208	0.0133614	0.888075	0.000678498	0.00338823	0.213656
Bacteria;Firmicutes;Clostridia;Clostridiales;Lachnospiraceae;Blautia;Blautia faecis	7	0.019548	0.00724747	0.0133327	0.910042	0.00155398	0.00933259	0.26652
Bacteria;Firmicutes;Clostridia;Clostridiales;Lachnospiraceae;Dorea;Dorea longicatena	8	0.0182816	0.00903184	0.0114333	0.851464	0.000761416	0.00430752	0.162996
Bacteria;Firmicutes;Clostridia;Clostridiales;Ruminococcaceae;Ruminococcus;Ruminococcus faecis	9	0.0177032	0.00640432	0.0119193	0.855649	0.00214615	0.026081	0.19163
Bacteria;Firmicutes;Clostridia;Clostridiales;Lachnospiraceae;Blautia;Blautia luti	10	0.0171092	0.0152764	0.0244374	0.915272	0.00433774	0.0222005	0.301762
Bacteria;Firmicutes;Clostridia;Clostridiales;Ruminococcaceae;Other;Other	11	0.016412	0.0187869	0.0249958	0.982218	0.00523276	0.0270157	0.561674
Bacteria;Firmicutes;Clostridia;Clostridiales;Lachnospiraceae;Blautia;Other	12	0.0152897	0.0136	0.0226997	0.991632	0.00605951	0.0135617	0.709251
Bacteria;Firmicutes;Clostridia;Clostridiales;Lachnospiraceae;Not Available;[Eubacterium] rectale	13	0.0149871	0.0273435	0.0337234	0.892259	0.00236631	0.00905417	0.438326
Bacteria;Firmicutes;Clostridia;Clostridiales;Lachnospiraceae;Other;Other	14	0.0144489	0.0471755	0.0390743	0.991632	0.0165092	0.0391304	0.85022
Bacteria;Firmicutes;Clostridia;Clostridiales;Lachnospiraceae;Coprococcus;Other	15	0.0143059	0.00297156	0.00635959	0.816946	0.000118777	0.000697789	0.110132
Bacteria;Firmicutes;Clostridia;Clostridiales;Lachnospiraceae;Coprococcus;Coprococcus comes	16	0.0142377	0.00454662	0.00624986	0.803347	0.000343192	0.00231198	0.129956
Bacteria;Firmicutes;Clostridia;Clostridiales;Other;Other;Other	17	0.0140668	0.0163483	0.0206901	0.988494	0.00397632	0.0125144	0.726872
Bacteria;Firmicutes;Clostridia;Clostridiales;Lachnospiraceae;Fusicatenibacter;Other	18	0.013967	0.00197419	0.0054694	0.876569	0.000685978	0.00377831	0.220264
Bacteria;Firmicutes;Clostridia;Clostridiales;Lachnospiraceae;Roseburia;Roseburia intestinalis	19	0.0138623	0.00454372	0.010129	0.85251	0.000489017	0.0021221	0.213656
Bacteria;Firmicutes;Clostridia;Clostridiales;Ruminococcaceae;Agathobaculum;Agathobaculum butyriciproducens	20	0.0136021	0.00200341	0.00353011	0.778243	0.000374445	0.00244673	0.145374
Bacteria;Firmicutes;Clostridia;Clostridiales;Lachnospiraceae;Lachnospiracea_incertae_sedis;Other	21	0.0132798	0.0173215	0.0194486	0.981172	0.00515556	0.0137576	0.632159
Bacteria;Firmicutes;Clostridia;Clostridiales;Ruminococcaceae;Ruminococcus;Other	22	0.0131813	0.0129877	0.0310496	0.823222	0.000394524	0.00229453	0.204846
Bacteria;Firmicutes;Clostridia;Clostridiales;Peptostreptococcaceae;Clostridium XI;Other	23	0.0129981	0.000588745	0.0181422	0.0198745	0.000667177	0.00320448	0.45815
Bacteria;Firmicutes;Clostridia;Clostridiales;Lachnospiraceae;Roseburia;Other	24	0.012245	0.00263119	0.00482264	0.891213	0.000575624	0.00222363	0.306167
Bacteria;Firmicutes;Clostridia;Clostridiales;Ruminococcaceae;Gemmiger;Gemmiger formicilis	25	0.0119308	0.0100753	0.0183269	0.817992	0.00332693	0.0199404	0.207048
Bacteria;Firmicutes;Clostridia;Clostridiales;Lachnospiraceae;Roseburia;Roseburia inulinivorans	26	0.0113211	0.00374603	0.00714187	0.809623	0.000801937	0.00453605	0.198238
Bacteria;Firmicutes;Clostridia;Clostridiales;Lachnospiraceae;Blautia;Blautia wexlerae	27	0.0100273	0.0262218	0.04029	0.91318	0.0138889	0.0399994	0.53304
Bacteria;Firmicutes;Bacilli;Lactobacillales;Enterococcaceae;Enterococcus;Other	28	0.00986304	0.00155327	0.0178423	0.348326	0.0489324	0.14419	0.77533
Bacteria;Firmicutes;Bacilli;Lactobacillales;Lactobacillaceae;Lactobacillus;Lactobacillus rogosae	29	0.0095015	0.00301214	0.00625736	0.688285	0.000380842	0.0029128	0.101322
Bacteria;Firmicutes;Clostridia;Clostridiales;Eubacteriaceae;Eubacterium;[Eubacterium] eligens	30	0.00947028	0.00511719	0.00925843	0.783473	0.000447059	0.00230618	0.145374
Bacteria;Firmicutes;Clostridia;Clostridiales;Ruminococcaceae;Faecalibacterium;Faecalibacterium prausnitzii	31	0.00921523	0.0169053	0.0254643	0.75523	0.00137039	0.00872601	0.204846
Bacteria;Firmicutes;Clostridia;Clostridiales;Lachnospiraceae;Anaerostipes;Other	32	0.0091057	0.00231094	0.00402436	0.911088	0.000877318	0.00307982	0.431718
Bacteria;Firmicutes;Clostridia;Clostridiales;Lachnospiraceae;Clostridium XlVa;Other	33	0.00901161	0.000679714	0.00212907	0.75	0.00585455	0.0133532	0.786344
Bacteria;Firmicutes;Clostridia;Clostridiales;Lachnospiraceae;Roseburia;Roseburia faecis	34	0.00783453	0.0035738	0.00695685	0.786611	0.000678095	0.00553807	0.237885
Bacteria;Firmicutes;Clostridia;Clostridiales;Lachnospiraceae;Lachnoclostridium;[Clostridium] bolteae	35	0.00776577	0.000797473	0.003787	0.583682	0.0108292	0.0291932	0.711454
Bacteria;Firmicutes;Bacilli;Lactobacillales;Other;Other;Other	36	0.0076786	3.35932e-05	0.000230893	0.221757	0.00456791	0.0165458	0.590308
Bacteria;Proteobacteria;Gammaproteobacteria;Enterobacteriales;Enterobacteriaceae;Other;Other	37	0.00720382	0.002611	0.0113653	0.65272	0.0311128	0.0600919	0.856828
Bacteria;Bacteroidetes;Bacteroidia;Bacteroidales;Rikenellaceae;Alistipes;Alistipes putredinis	38	0.00704217	0.00866314	0.0124073	0.783473	0.00222497	0.00991783	0.209251
Bacteria;Bacteroidetes;Bacteroidia;Bacteroidales;Bacteroidaceae;Bacteroides;Bacteroides vulgatus	39	0.00701221	0.0417648	0.060175	0.972803	0.025839	0.0779073	0.674009
Bacteria;Bacteroidetes;Bacteroidia;Bacteroidales;Rikenellaceae;Alistipes;Other	40	0.0066041	0.0058696	0.0160129	0.892259	0.00469147	0.0273568	0.407489
Bacteria;Proteobacteria;Gammaproteobacteria;Enterobacterales;Enterobacteriaceae;Other;Other	41	0.0065254	0.0185873	0.0568912	0.816946	0.142299	0.194372	0.907489
Bacteria;Bacteroidetes;Bacteroidia;Bacteroidales;Bacteroidaceae;Bacteroides;Bacteroides uniformis	42	0.00590386	0.0303196	0.0428204	0.952929	0.0171978	0.047292	0.662996
Bacteria;Firmicutes;Negativicutes;Veillonellales;Veillonellaceae;Veillonella;Veillonella parvula	43	0.00586156	0.000101978	0.000606364	0.275105	0.00760849	0.0348399	0.504405
Bacteria;Firmicutes;Clostridia;Clostridiales;Ruminococcaceae;Not Available;[Clostridium] leptum	44	0.00585349	0.00101533	0.00271525	0.754184	0.00125053	0.00734491	0.259912
Bacteria;Firmicutes;Bacilli;Other;Other;Other;Other	45	0.00577533	9.53357e-06	8.18369e-05	0.121339	0.000397122	0.00163153	0.409692
Bacteria;Firmicutes;Clostridia;Clostridiales;Lachnospiraceae;Blautia;Blautia producta	46	0.00563145	6.93376e-05	0.00121366	0.103556	0.00379001	0.0206087	0.418502
Bacteria;Firmicutes;Clostridia;Clostridiales;Lachnospiraceae;Ruminococcus2;Other	47	0.00559235	0.00428701	0.00892014	0.938285	0.00691973	0.0219789	0.46696
Bacteria;Firmicutes;Clostridia;Clostridiales;Lachnospiraceae;Coprococcus;Coprococcus catus	48	0.00552824	0.00117937	0.00189645	0.610879	4.47974e-05	0.000264789	0.0660793
Bacteria;Bacteroidetes;Bacteroidia;Bacteroidales;Rikenellaceae;Alistipes;Alistipes shahii	49	0.00533731	0.00287677	0.00495697	0.740586	0.00255185	0.0355171	0.187225
Bacteria;Bacteroidetes;Bacteroidia;Bacteroidales;Odoribacteraceae;Odoribacter;Odoribacter splanchnicus	50	0.00525041	0.00244621	0.004682	0.764644	0.00200143	0.00975826	0.178414
Bacteria;Bacteroidetes;Bacteroidia;Bacteroidales;Rikenellaceae;Alistipes;Alistipes obesi	51	0.00498883	0.00125544	0.00278035	0.572176	5.59844e-05	0.000396158	0.0594714
Bacteria;Bacteroidetes;Bacteroidia;Bacteroidales;Porphyromonadaceae;Barnesiella;Other	52	0.00431763	0.0030075	0.00730915	0.606695	0.000970653	0.00624952	0.101322
Bacteria;Firmicutes;Negativicutes;Selenomonadales;Veillonellaceae;Veillonella;Other	53	0.00406367	0.000307364	0.00401806	0.348326	0.00533767	0.0229077	0.570485
Bacteria;Bacteroidetes;Bacteroidia;Bacteroidales;Porphyromonadaceae;Parabacteroides;Other	54	0.00396192	0.00478505	0.00722599	0.927824	0.0128414	0.0401041	0.605727
Bacteria;Firmicutes;Clostridia;Clostridiales;Peptostreptococcaceae;Romboutsia;Romboutsia timonensis	55	0.00393328	0.00722835	0.0306281	0.802301	0.00122024	0.00426516	0.345815
Bacteria;Firmicutes;Erysipelotrichia;Erysipelotrichales;Erysipelotrichaceae;Holdemania;Holdemania filiformis	56	0.0038731	0.000127869	0.000257655	0.525105	9.96345e-05	0.000720978	0.112335
Bacteria;Actinobacteria;Actinobacteria;Coriobacteriales;Coriobacteriaceae;Collinsella;Other	57	0.00386592	0.00325986	0.0111153	0.519874	0.000753383	0.00487092	0.196035
Bacteria;Firmicutes;Erysipelotrichia;Erysipelotrichales;Erysipelotrichaceae;Clostridium XVIII;Other	58	0.00369422	0.000280595	0.00197296	0.443515	0.00228781	0.00932672	0.581498
Bacteria;Firmicutes;Erysipelotrichia;Erysipelotrichales;Erysipelotrichaceae;Erysipelatoclostridium;[Clostridium] innocuum	59	0.00362467	0.000902633	0.0108821	0.508368	0.00506167	0.0195979	0.665198
Bacteria;Firmicutes;Clostridia;Clostridiales;Ruminococcaceae;Clostridium IV;Other	60	0.0036191	0.00241399	0.00711417	0.726987	0.000483927	0.00305122	0.235683
Bacteria;Firmicutes;Bacilli;Lactobacillales;Enterococcaceae;Other;Other	61	0.00356034	3.24291e-05	0.00035956	0.0638075	0.00141548	0.00602003	0.39207
Bacteria;Firmicutes;Bacilli;Lactobacillales;Enterococcaceae;Enterococcus;Enterococcus saccharolyticus	62	0.00351843	2.98226e-06	3.72959e-05	0.0240586	0.000147688	0.000493152	0.312775
Bacteria;Proteobacteria;Gammaproteobacteria;Enterobacterales;Enterobacteriaceae;Citrobacter;Other	63	0.00349119	0.000184146	0.00277882	0.134937	0.00203465	0.00876756	0.431718
Bacteria;Fusobacteria;Fusobacteriia;Fusobacteriales;Fusobacteriaceae;Fusobacterium;Fusobacterium nucleatum	64	0.00345898	7.40108e-05	0.00164975	0.123431	0.00721619	0.0327245	0.319383
Bacteria;Firmicutes;Clostridia;Clostridiales;Lachnospiraceae;Roseburia;Roseburia hominis	65	0.00342363	0.000870926	0.00357222	0.674686	0.000569088	0.00634569	0.213656
Bacteria;Firmicutes;Clostridia;Clostridiales;Clostridiaceae;Clostridium;Clostridium paraputrificum	66	0.00342321	7.67533e-05	0.000640396	0.082636	0.00172025	0.00726228	0.385463
Bacteria;Firmicutes;Erysipelotrichia;Erysipelotrichales;Erysipelotrichaceae;Erysipelatoclostridium;Erysipelatoclostridium ramosum	67	0.00333893	0.00100525	0.004498	0.443515	0.00721698	0.0222139	0.65859
Bacteria;Proteobacteria;Deltaproteobacteria;Desulfovibrionales;Desulfovibrionaceae;Bilophila;Other	68	0.00331178	0.00196835	0.00608031	0.743724	0.00212762	0.00786477	0.270925
Bacteria;Firmicutes;Clostridia;Clostridiales;Lachnospiraceae;Blautia;[Ruminococcus] gnavus	69	0.0032357	0.00317682	0.0129174	0.672594	0.013521	0.0295214	0.647577
Bacteria;Proteobacteria;Betaproteobacteria;Burkholderiales;Sutterellaceae;Parasutterella;Parasutterella excrementihominis	70	0.00320662	0.00401471	0.0127308	0.67364	0.00404453	0.0161742	0.273128
Bacteria;Proteobacteria;Gammaproteobacteria;Other;Other;Other;Other	71	0.00303009	0.000104789	0.000705407	0.231172	0.000500963	0.00111214	0.475771
Bacteria;Firmicutes;Clostridia;Clostridiales;Lachnospiraceae;Hungatella;Other	72	0.00301434	3.76411e-06	3.44372e-05	0.0449791	0.000181124	0.000840821	0.222467
Bacteria;Bacteroidetes;Bacteroidia;Bacteroidales;Bacteroidaceae;Bacteroides;Other	73	0.0029545	0.0618636	0.0663229	0.995816	0.0703028	0.112647	0.909692
Bacteria;Firmicutes;Clostridia;Clostridiales;Ruminococcaceae;Ruthenibacterium;Ruthenibacterium lactatiformans	74	0.00285277	0.00135372	0.00454802	0.874477	0.00470889	0.0155155	0.585903
Bacteria;Firmicutes;Clostridia;Clostridiales;Ruminococcaceae;Ruminococcus;Ruminococcus lactaris	75	0.00282573	0.00137645	0.00311258	0.476987	0.00027507	0.00178983	0.0528634
Bacteria;Firmicutes;Clostridia;Clostridiales;Clostridiaceae;Clostridium;Clostridium cadaveris	76	0.00263798	5.73531e-07	1.38219e-05	0.00627615	0.00265692	0.0170672	0.178414
Bacteria;Firmicutes;Clostridia;Clostridiales;Ruminococcaceae;Oscillibacter;Other	77	0.00258873	0.000291676	0.000639889	0.543933	4.91403e-05	0.000344547	0.0792952
Bacteria;Fusobacteria;Fusobacteriia;Fusobacteriales;Fusobacteriaceae;Fusobacterium;Other	78	0.00248409	0.000183466	0.00266366	0.125523	0.00240973	0.0151447	0.321586
Bacteria;Actinobacteria;Coriobacteriia;Coriobacteriales;Coriobacteriaceae;Collinsella;Collinsella aerofaciens	79	0.00245325	0.0105942	0.0253231	0.555439	0.00193082	0.0125227	0.248899
Bacteria;Firmicutes;Bacilli;Lactobacillales;Lactobacillaceae;Lactobacillus;Other	80	0.00238763	0.000685126	0.0038345	0.526151	0.0184235	0.0835829	0.643172
Bacteria;Firmicutes;Clostridia;Clostridiales;Lachnospiraceae;Coprococcus;Coprococcus eutactus	81	0.00233723	0.00426664	0.0141226	0.426778	5.20336e-06	5.32397e-05	0.0154185
Bacteria;Firmicutes;Negativicutes;Veillonellales;Veillonellaceae;Veillonella;Veillonella dispar	82	0.00227892	0.000625581	0.00559516	0.51046	0.0140217	0.0445709	0.61674
Bacteria;Firmicutes;Clostridia;Clostridiales;Clostridiaceae;Clostridium;Clostridium perfringens	83	0.00226951	0.000204175	0.00243595	0.123431	0.00343065	0.0142287	0.343612
Bacteria;Actinobacteria;Actinobacteria;Bifidobacteriales;Bifidobacteriaceae;Bifidobacterium;Bifidobacterium longum	84	0.00223446	0.00157057	0.00667178	0.605649	0.000716043	0.0037693	0.240088
Bacteria;Firmicutes;Clostridia;Clostridiales;Ruminococcaceae;Ruminococcus;Ruminococcus callidus	85	0.00219147	0.00179304	0.00490889	0.452929	0.000209791	0.00150453	0.0462555
Bacteria;Bacteroidetes;Bacteroidia;Bacteroidales;Rikenellaceae;Alistipes;Alistipes onderdonkii	86	0.00212039	0.00743939	0.0228865	0.741632	0.00853353	0.0416585	0.332599
Bacteria;Firmicutes;Clostridia;Clostridiales;Ruminococcaceae;Ruminococcus;Ruminococcus bromii	87	0.00208059	0.0117186	0.0221217	0.591004	0.00070507	0.00441855	0.125551
Bacteria;Firmicutes;Clostridia;Clostridiales;Lachnospiraceae;Lachnoclostridium;[Clostridium] aldenense	88	0.0020549	0.000113644	0.000525663	0.312762	0.00148464	0.00784095	0.420705
Bacteria;Proteobacteria;Gammaproteobacteria;Enterobacterales;Enterobacteriaceae;Salmonella;Salmonella enterica	89	0.00205338	7.14393e-06	0.000159837	0.0303347	0.000454318	0.00527384	0.22467
Bacteria;Bacteroidetes;Bacteroidia;Bacteroidales;Porphyromonadaceae;Odoribacter;Other	90	0.00205086	0.000240672	0.00106686	0.518828	0.000196258	0.00107687	0.132159
Bacteria;Bacteroidetes;Bacteroidia;Bacteroidales;Rikenellaceae;Alistipes;Alistipes finegoldii	91	0.00203858	0.00186546	0.00619441	0.578452	0.00137949	0.012053	0.19163
Bacteria;Firmicutes;Clostridia;Clostridiales;Eubacteriaceae;Eubacterium;Eubacterium ventriosum	92	0.00202251	0.000376027	0.00160751	0.155858	4.04038e-06	5.65767e-05	0.00881057
Bacteria;Bacteroidetes;Bacteroidia;Bacteroidales;Bacteroidaceae;Bacteroides;Bacteroides thetaiotaomicron	93	0.00201881	0.00377023	0.01743	0.25523	0.00168259	0.0124305	0.121145
Bacteria;Bacteroidetes;Bacteroidia;Bacteroidales;Tannerellaceae;Parabacteroides;Parabacteroides merdae	94	0.0019913	0.00848808	0.0158472	0.756276	0.00856002	0.0275994	0.398678
Bacteria;Bacteroidetes;Bacteroidia;Bacteroidales;Bacteroidaceae;Bacteroides;Bacteroides xylanisolvens	95	0.00197287	0.00575864	0.0175307	0.798117	0.010934	0.0365402	0.528634
Bacteria;Firmicutes;Erysipelotrichia;Erysipelotrichales;Erysipelotrichaceae;Turicibacter;Turicibacter sanguinis	96	0.00196742	0.00138763	0.00585671	0.634937	0.000741854	0.00554708	0.244493
Bacteria;Bacteroidetes;Bacteroidia;Bacteroidales;Bacteroidaceae;Bacteroides;Bacteroides cellulosilyticus	97	0.00192664	0.00470703	0.0178047	0.51046	0.00155441	0.00827653	0.19163
Bacteria;Actinobacteria;Coriobacteriia;Eggerthellales;Eggerthellaceae;Adlercreutzia;Adlercreutzia equolifaciens	98	0.00183083	0.000809184	0.00429613	0.456067	5.51213e-05	0.000351384	0.0881057
Bacteria;Bacteroidetes;Bacteroidia;Bacteroidales;Porphyromonadaceae;Butyricimonas;Other	99	0.00181179	0.00119259	0.00464489	0.549163	0.000593856	0.00316056	0.151982
Bacteria;Firmicutes;Clostridia;Clostridiales;Lachnospiraceae;Lachnoclostridium;[Clostridium] lavalense	100	0.00178801	7.09573e-05	0.000214983	0.32636	0.000317864	0.00132264	0.273128

## Sheet: IBS vs Control
Feature (taxonomic order: kingdom;phylum;class;order;family;genus;species)	Random Forest feature rank		Relative abundance (Control)			Relative abundance (IBS)
	Rank #	Mean decrease accuracy	mean	SD	Detection prevalence	mean	SD	Detection prevalence
Bacteria;Other;Other;Other;Other;Other;Other	1	0.0183943	0.00547889	0.0213411	0.819038	0.00552133	0.0113876	0.966102
Bacteria;Firmicutes;Clostridia;Clostridiales;Lachnospiraceae;Anaerostipes;Other	2	0.0123331	0.00231094	0.00402436	0.911088	0.00858899	0.01712	0.903148
Bacteria;Firmicutes;Other;Other;Other;Other;Other	3	0.0122364	0.000772294	0.00153085	0.731172	0.00114018	0.00197027	0.869249
Bacteria;Bacteroidetes;Sphingobacteriia;Sphingobacteriales;Sphingobacteriaceae;Pedobacter;Other	4	0.0105582	2.13002e-07	3.5771e-06	0.00627615	9.42219e-06	3.33862e-05	0.121065
Bacteria;Firmicutes;Clostridia;Clostridiales;Lachnospiraceae;Blautia;Other	5	0.0102424	0.0136	0.0226997	0.991632	0.0305914	0.0530026	0.924939
Bacteria;Firmicutes;Bacilli;Lactobacillales;Streptococcaceae;Streptococcus;Streptococcus thermophilus	6	0.0101069	0.000579261	0.0119302	0.4341	0.00174298	0.00630281	0.602906
Bacteria;Firmicutes;Bacilli;Lactobacillales;Streptococcaceae;Streptococcus;Streptococcus parasanguinis	7	0.00963963	0.000149012	0.000877568	0.277197	0.00024559	0.000996338	0.559322
Bacteria;Actinobacteria;Actinobacteria;Coriobacteriales;Coriobacteriaceae;Collinsella;Other	8	0.00947323	0.00325986	0.0111153	0.519874	0.00162709	0.00707489	0.292978
Bacteria;Firmicutes;Clostridia;Clostridiales;Ruminococcaceae;Faecalibacterium;Other	9	0.00938584	0.0414746	0.0422237	0.967573	0.0310668	0.0387835	0.978208
Bacteria;Actinobacteria;Coriobacteriia;Coriobacteriales;Coriobacteriaceae;Collinsella;Collinsella aerofaciens	10	0.00901672	0.0105942	0.0253231	0.555439	0.00136971	0.00551819	0.35109
Bacteria;Candidatus Saccharibacteria;Saccharibacteria_genera_incertae_sedis;Other;Other;Other;Other	11	0.00891475	1.61582e-05	9.40134e-05	0.109833	0.000231832	0.00121288	0.2954
Bacteria;Firmicutes;Clostridia;Clostridiales;Lachnospiraceae;Blautia;Blautia stercoris	12	0.00869431	0.000389461	0.00153432	0.3159	0.00150674	0.00412933	0.435835
Bacteria;Proteobacteria;Gammaproteobacteria;Pseudomonadales;Pseudomonadaceae;Pseudomonas;Other	13	0.00846819	0.000389495	0.0069512	0.187238	0.000121208	0.000993722	0.394673
Bacteria;Firmicutes;Clostridia;Clostridiales;Peptostreptococcaceae;Intestinibacter;Other	14	0.00835988	0.000189044	0.00113694	0.438285	0.00189086	0.00866242	0.590799
Bacteria;Firmicutes;Clostridia;Clostridiales;Peptostreptococcaceae;Other;Other	15	0.00804101	0.00089127	0.00381331	0.756276	0.0040883	0.0108614	0.801453
Bacteria;Bacteroidetes;Bacteroidia;Bacteroidales;Bacteroidaceae;Bacteroides;Bacteroides vulgatus	16	0.00774282	0.0417648	0.060175	0.972803	0.0214499	0.0458286	0.927361
Bacteria;Bacteroidetes;Bacteroidia;Bacteroidales;Bacteroidaceae;Bacteroides;Bacteroides plebeius	17	0.0073002	0.0105965	0.035655	0.311715	0.0171159	0.0500155	0.539952
Bacteria;Firmicutes;Clostridia;Clostridiales;Lachnospiraceae;Roseburia;Other	18	0.00697836	0.00263119	0.00482264	0.891213	0.00595394	0.0130819	0.893462
Bacteria;Firmicutes;Bacilli;Lactobacillales;Carnobacteriaceae;Granulicatella;Other	19	0.00672762	3.26065e-05	9.45148e-05	0.231172	4.88502e-05	0.000114944	0.421308
Bacteria;Firmicutes;Clostridia;Clostridiales;Ruminococcaceae;Faecalibacterium;Faecalibacterium prausnitzii	20	0.0064839	0.0169053	0.0254643	0.75523	0.0198937	0.0269065	0.869249
Bacteria;Bacteroidetes;Bacteroidia;Bacteroidales;Bacteroidaceae;Bacteroides;Bacteroides dorei	21	0.00624123	0.0269343	0.0543734	0.777197	0.0404374	0.0649207	0.842615
Bacteria;Actinobacteria;Coriobacteriia;Eggerthellales;Eggerthellaceae;Adlercreutzia;Adlercreutzia equolifaciens	22	0.00623693	0.000809184	0.00429613	0.456067	0.000115103	0.00052598	0.389831
Bacteria;Bacteroidetes;Bacteroidia;Bacteroidales;Prevotellaceae;Prevotella;Other	23	0.00618496	0.0369845	0.104763	0.619247	0.0410096	0.107593	0.77724
Bacteria;Firmicutes;Clostridia;Clostridiales;Lachnospiraceae;Other;Other	24	0.00613004	0.0471755	0.0390743	0.991632	0.045474	0.0378407	0.968523
Bacteria;Firmicutes;Bacilli;Bacillales;Bacillales_Incertae Sedis XI;Gemella;Other	25	0.00579692	1.8016e-06	2.18176e-05	0.0292887	2.36322e-05	9.45813e-05	0.162228
Bacteria;Firmicutes;Negativicutes;Veillonellales;Veillonellaceae;Veillonella;Veillonella infantium	26	0.00566001	0	0	0	4.81398e-05	0.000333088	0.0968523
Bacteria;Firmicutes;Clostridia;Clostridiales;Lachnospiraceae;Dorea;Other	27	0.00556381	0.00411521	0.00562013	0.901674	0.00604876	0.00984107	0.79661
Bacteria;Firmicutes;Clostridia;Clostridiales;Lachnospiraceae;Blautia;Blautia wexlerae	28	0.0053654	0.0262218	0.04029	0.91318	0.0264742	0.0419076	0.820823
Bacteria;Firmicutes;Clostridia;Clostridiales;Lachnospiraceae;Lachnospiracea_incertae_sedis;Other	29	0.00524795	0.0173215	0.0194486	0.981172	0.0217565	0.0272558	0.934625
Bacteria;Firmicutes;Clostridia;Clostridiales;Lachnospiraceae;Fusicatenibacter;Other	30	0.00495026	0.00197419	0.0054694	0.876569	0.00472158	0.0108835	0.857143
Bacteria;Bacteroidetes;Bacteroidia;Bacteroidales;Prevotellaceae;Prevotella;Prevotella copri	31	0.00493548	0.0307449	0.0950999	0.539749	0.0389988	0.113177	0.68523
Bacteria;Cyanobacteria/Chloroplast;Chloroplast;Chloroplast;Streptophyta;Other;Other	32	0.00489946	0.000124737	0.00186701	0.233264	0.000683107	0.00470669	0.382567
Bacteria;Proteobacteria;Alphaproteobacteria;Caulobacterales;Caulobacteraceae;Caulobacter;Caulobacter segnis	33	0.00486622	5.03451e-08	9.00772e-07	0.0041841	0.00509404	0.0287735	0.0992736
Bacteria;Proteobacteria;Betaproteobacteria;Nitrosomonadales;Methylophilaceae;Methylophilus;Other	34	0.00486184	0	0	0	8.90837e-06	5.60807e-05	0.0895884
Bacteria;Firmicutes;Clostridia;Clostridiales;Other;Other;Other	35	0.00470384	0.0163483	0.0206901	0.988494	0.016406	0.0165248	0.94431
Bacteria;Bacteroidetes;Bacteroidia;Bacteroidales;Other;Other;Other	36	0.00463068	0.00100629	0.00494962	0.701883	0.000654165	0.0016692	0.748184
Bacteria;Bacteroidetes;Bacteroidia;Bacteroidales;Bacteroidaceae;Bacteroides;Bacteroides uniformis	37	0.0046256	0.0303196	0.0428204	0.952929	0.0170493	0.0271562	0.903148
Bacteria;Firmicutes;Bacilli;Lactobacillales;Streptococcaceae;Other;Other	38	0.00462532	1.95888e-06	2.28959e-05	0.0502092	4.36282e-05	0.000233724	0.121065
Bacteria;Firmicutes;Clostridia;Clostridiales;Lachnospiraceae;Fusicatenibacter;Fusicatenibacter saccharivorans	39	0.00459213	0.0111358	0.0142458	0.933054	0.00751724	0.0108206	0.871671
Bacteria;Firmicutes;Clostridia;Clostridiales;Lachnospiraceae;Lachnoclostridium;[Clostridium] bolteae	40	0.00452506	0.000797473	0.003787	0.583682	0.000759443	0.0020895	0.716707
Bacteria;Proteobacteria;Betaproteobacteria;Burkholderiales;Comamonadaceae;Other;Other	41	0.00452175	1.96488e-06	2.647e-05	0.0209205	2.7636e-05	0.000177321	0.133172
Bacteria;Bacteroidetes;Bacteroidia;Bacteroidales;Bacteroidaceae;Bacteroides;Other	42	0.00448147	0.0618636	0.0663229	0.995816	0.0519537	0.0623134	0.961259
Bacteria;Firmicutes;Clostridia;Clostridiales;Ruminococcaceae;Other;Other	43	0.00447106	0.0187869	0.0249958	0.982218	0.0155974	0.018427	0.934625
Bacteria;Firmicutes;Negativicutes;Selenomonadales;Veillonellaceae;Dialister;Other	44	0.00444901	0.00231093	0.00703314	0.512552	0.00754643	0.0222294	0.631961
Bacteria;Firmicutes;Clostridia;Clostridiales;Lachnospiraceae;Blautia;Blautia hominis	45	0.00444896	0.00103378	0.00578333	0.419456	0.000156177	0.000819829	0.363196
Bacteria;Proteobacteria;Betaproteobacteria;Burkholderiales;Burkholderiaceae;Burkholderia;Other	46	0.00442025	7.05189e-07	1.45974e-05	0.00313808	0.0873165	0.269557	0.0992736
Bacteria;Firmicutes;Clostridia;Clostridiales;Peptostreptococcaceae;Romboutsia;Other	47	0.00434238	0.000261353	0.00129536	0.320084	0.000738448	0.00274852	0.450363
Bacteria;Proteobacteria;Betaproteobacteria;Burkholderiales;Burkholderiaceae;Burkholderia;Burkholderia ambifaria	48	0.00421725	0	0	0	9.93951e-06	3.57266e-05	0.0968523
Bacteria;Proteobacteria;Betaproteobacteria;Other;Other;Other;Other	49	0.00419381	2.03037e-05	9.08646e-05	0.140167	0.000274365	0.000848747	0.210654
Bacteria;Proteobacteria;Alphaproteobacteria;Caulobacterales;Caulobacteraceae;Caulobacter;Other	50	0.00412462	0	0	0	0.00028336	0.00138083	0.101695
Bacteria;Firmicutes;Clostridia;Clostridiales;Lachnospiraceae;Dorea;Dorea formicigenerans	51	0.00408138	0.000333566	0.00123838	0.169456	0	0	0
Bacteria;Proteobacteria;Gammaproteobacteria;Enterobacterales;Enterobacteriaceae;Other;Other	52	0.00405369	0.0185873	0.0568912	0.816946	0.00573153	0.0286808	0.765133
Bacteria;Bacteroidetes;Bacteroidia;Bacteroidales;Bacteroidaceae;Bacteroides;Bacteroides coprocola	53	0.00399883	0.00722272	0.0262486	0.26046	0.0107994	0.0324701	0.433414
Bacteria;Proteobacteria;Alphaproteobacteria;Rhizobiales;Phyllobacteriaceae;Phyllobacterium;Other	54	0.00396021	3.05872e-07	4.83427e-06	0.0083682	0.00011812	0.00175815	0.0992736
Bacteria;Actinobacteria;Actinobacteria;Coriobacteriales;Coriobacteriaceae;Other;Other	55	0.0039496	0.000223044	0.000871988	0.456067	7.33495e-05	0.000244065	0.331719
Bacteria;Firmicutes;Clostridia;Clostridiales;Lachnospiraceae;Blautia;Blautia obeum	56	0.0039443	0.00788208	0.0133614	0.888075	0.00528283	0.0101566	0.767554
Bacteria;Firmicutes;Clostridia;Clostridiales;Lachnospiraceae;Blautia;Blautia faecis	57	0.0039046	0.00724747	0.0133327	0.910042	0.00410712	0.00581406	0.779661
Bacteria;Proteobacteria;Betaproteobacteria;Burkholderiales;Burkholderiaceae;Other;Other	58	0.00388904	0	0	0	0.000554359	0.00174759	0.0968523
Bacteria;Actinobacteria;Actinobacteria;Actinomycetales;Actinomycetaceae;Schaalia;Schaalia odontolytica	59	0.00378901	0.000168603	0.000437574	0.498954	5.72402e-05	0.000132321	0.440678
Bacteria;Firmicutes;Clostridia;Clostridiales;Lachnospiraceae;Blautia;Blautia luti	60	0.00375678	0.0152764	0.0244374	0.915272	0.00803325	0.0110884	0.849879
Bacteria;Proteobacteria;Alphaproteobacteria;Sphingomonadales;Sphingomonadaceae;Sphingomonas;Other	61	0.00374852	4.67556e-06	4.3674e-05	0.0240586	3.94902e-05	0.000210847	0.118644
Bacteria;Bacteroidetes;Bacteroidia;Bacteroidales;Porphyromonadaceae;Odoribacter;Other	62	0.00373233	0.000240672	0.00106686	0.518828	0.000218976	0.000523999	0.639225
Bacteria;Firmicutes;Clostridia;Clostridiales;Lachnospiraceae;Not Available;[Eubacterium] rectale	63	0.00368465	0.0273435	0.0337234	0.892259	0.0267901	0.0425995	0.927361
Bacteria;Firmicutes;Erysipelotrichia;Erysipelotrichales;Erysipelotrichaceae;Solobacterium;Solobacterium moorei	64	0.00366411	1.24083e-05	4.63891e-05	0.188285	4.61318e-05	0.000160671	0.341404
Bacteria;Firmicutes;Clostridia;Clostridiales;Peptostreptococcaceae;Romboutsia;Romboutsia timonensis	65	0.00366107	0.00722835	0.0306281	0.802301	0.00644187	0.0147286	0.920097
[truncated: 35 more rows]

## Sheet: CD vs UC
Feature (taxonomic order: kingdom;phylum;class;order;family;genus;species)	Random Forest feature rank		Relative abundance (CD)			Relative abundance (UC)
[truncated: 101 more rows]

[truncated: 5 more sheets: CD vs CDI, CD vs IBS, CDI vs UC, CDI vs IBS, UC vs IBS]
