# Supplementary material for: The pan-microbiome profiling system Taxa4Meta identifies clinical dysbiotic features and classifies diarrheal disease
Source: J Clin Invest. 2024 Jan 16;134(2):e170859. doi: 10.1172/JCI170859 (PMC10786686; doi:10.1172/JCI170859)
Supplement: Supporting data values [file jci-134-170859-s051.xlsx]

## Sheet: Figure 1B
	Pairwise Spearman correlation analysis for OTU count matrix after combined clustering for simulated amplicons of variable lengths sharing the same sequence count of the same parent full-length 16S sequence
	V1V3 forward amplicons
	Length (bases)	100	150	170	200	250	300	350	400	450	Original
VSEARCH_DeNovo_0.99	100	1
	150	0.666848	1
	170	0.588121	0.899293	1
	200	0.510681	0.806597	0.902611	1
	250	0.494919	0.782955	0.87818	0.974289	1
	300	0.442141	0.717177	0.811987	0.908645	0.935499	1
	350	0.438629	0.710685	0.801988	0.898292	0.923242	0.98638	1
	400	0.406355	0.662805	0.749962	0.842143	0.865284	0.928615	0.942327	1
	450	0.397673	0.648941	0.73453	0.824166	0.847507	0.909281	0.922007	0.978468	1
	Original	0.393171	0.643522	0.729064	0.819145	0.842775	0.904609	0.916953	0.973461	0.993983	1
	V1V3 reverse amplicons
	Length (bases)	100	150	170	200	250	300	350	400	450	Original
VSEARCH_DeNovo_0.99	100	1
	150	0.844143	1
	170	0.819942	0.972072	1
	200	0.760931	0.908689	0.934793	1
	250	0.583411	0.704164	0.727215	0.784501	1
	300	0.357191	0.450969	0.469777	0.523413	0.680765	1
	350	0.303983	0.394004	0.412309	0.465717	0.61395	0.907921	1
	400	0.260407	0.349642	0.366427	0.41979	0.56251	0.849547	0.942437	1
	450	0.241686	0.329566	0.345191	0.396743	0.538075	0.817326	0.906716	0.959351	1
	Original	0.22938	0.317274	0.332881	0.384319	0.526051	0.802881	0.892507	0.944111	0.982945	1

## Sheet: Figure 1C
	Confidence scores for each taxonomic rank at each sequence length
		Kingdom			Phylum			Class			Order			Family			Genus_correct			Genus_wrong			Species_correct			Species_wrong
	Length (bases)	mean	SD	count	mean	SD	count	mean	SD	count	mean	SD	count	mean	SD	count	mean	SD	count	mean	SD	count	mean	SD	count	mean	SD	count
V1V3 forward reads	100	100	0	18160	99.9822	0.588567	18160	99.9727	0.729951	18160	98.5847	6.56367	18160	97.2099	9.32629	18160	94.8301	13.1266	17072	48.561	23.5893	1185	85.1322	24.0706	13145	22.1184	17.1741	5112
	150	100	0	18144	99.9892	0.56179	18144	99.9892	0.56179	18144	99.9487	1.26019	18144	99.6633	3.26025	18144	98.7237	6.2828	17885	64.2536	34.5953	372	90.8401	19.0627	15651	33.0128	17.8162	2606
	170	100	0	18069	99.994	0.435839	18069	99.994	0.435839	18069	99.9622	1.1477	18069	99.8623	2.16034	18069	99.4077	4.16645	17916	71.4489	38.909	341	93.9629	15.2243	16559	38.8885	19.8418	1698
	200	100	0	18187	99.9945	0.416991	18187	99.9937	0.425019	18187	99.9651	1.07042	18187	99.8808	1.95198	18187	99.5101	3.60458	18049	71.6371	39.5013	208	94.2993	14.3062	16912	39.4152	18.0746	1345
	250	100	0	18207	99.9951	0.413923	18207	99.994	0.426143	18207	99.9733	0.913018	18207	99.9063	1.75248	18207	99.6393	3.11718	18092	75.7674	39.9688	165	95.1113	13.2439	17140	40.7688	17.986	1117
	300	100	0	18209	99.9951	0.41478	18209	99.9945	0.419017	18209	99.9748	0.912211	18209	99.9185	1.64172	18209	99.6394	3.03709	18096	75.8967	39.9069	161	95.0843	13.0849	17193	40.9517	17.8946	1064
	350	100	0	18210	99.9953	0.411783	18210	99.9947	0.41638	18210	99.9778	0.879996	18210	99.9244	1.5821	18210	99.6733	2.8992	18104	77.0398	40.6697	153	95.3953	12.6015	17262	40.9831	17.9635	995
	400	100	0	18211	99.9938	0.523433	18211	99.9929	0.531681	18211	99.976	0.937786	18211	99.931	1.49195	18211	99.7055	2.75976	18115	79.4439	41.8215	142	95.6752	12.099	17348	41.5552	18.3767	909
	450	100	0	18184	99.9958	0.40117	18184	99.9951	0.408168	18184	99.9832	0.711017	18184	99.9419	1.35901	18184	99.7944	2.23179	18104	83.5245	44.5553	153	96.709	10.5774	17530	44.2247	20.5608	727
	Original	100	0	18223	99.9962	0.380246	18223	99.9952	0.393446	18223	99.9828	0.714641	18223	99.9437	1.33859	18223	99.7951	2.23098	18142	83.7778	42.3216	115	96.7651	10.5438	17581	44.3977	18.6941	676
		Kingdom			Phylum			Class			Order			Family			Genus_correct			Genus_wrong			Species_correct			Species_wrong
	Length (bases)	mean	SD	count	mean	SD	count	mean	SD	count	mean	SD	count	mean	SD	count	mean	SD	count	mean	SD	count	mean	SD	count	mean	SD	count
V1V3 reverse reads	100	100	0	18227	99.9793	0.774792	18227	99.9659	1.05227	18227	97.7372	7.91032	18227	95.9939	11.3674	18227	93.1829	15.36	16552	44.4925	21.9503	1705	82.0091	25.9344	11660	19.4827	17.5019	6597
	150	100	0	18243	99.9801	0.872748	18243	99.9691	1.10361	18243	98.8459	5.28181	18243	97.5056	8.71739	18243	95.0755	13.242	17015	46.863	22.7474	1242	84.0339	24.7897	12582	20.7603	17.9459	5675
	170	100	0	18236	99.9797	0.883584	18236	99.9688	1.11227	18236	98.8718	5.2544	18236	97.9351	7.45534	18236	95.245	12.9955	17085	48.9987	22.1382	1172	84.2642	24.5959	12714	20.7988	17.9142	5543
	200	100	0	18248	99.9798	0.811755	18248	99.9672	1.05127	18248	98.9806	5.04257	18248	98.1092	6.99974	18248	94.9495	13.0131	17226	49.1521	21.0452	1031	82.6857	24.4284	12959	20.6491	17.4708	5298
	250	100	0	18245	99.9868	0.679221	18245	99.9758	0.949264	18245	99.5338	3.11732	18245	99.1209	4.63965	18245	96.8025	9.93396	17761	53.6672	24.3359	496	85.25	22.6975	14396	24.0878	17.6915	3861
	300	100	0	18210	99.988	0.671198	18210	99.977	0.948511	18210	99.9557	1.10506	18210	99.8419	2.13484	18210	99.1392	4.48045	18073	74.6934	37.6254	184	90.5194	17.4668	16451	36.5253	17.2415	1806
	350	100	0	18230	99.9893	0.665316	18230	99.9783	0.948387	18230	99.9624	1.0948	18230	99.9017	1.75191	18230	99.5583	3.34917	18122	78.4843	37.0327	135	94.3031	13.9482	17092	39.6223	17.3896	1165
	400	100	0	18249	99.9923	0.546435	18249	99.9813	0.868892	18249	99.9673	1.07556	18249	99.9139	1.64036	18249	99.6828	2.79304	18153	81.0364	30.1269	104	94.9394	13.0482	17266	40.7568	16.7006	991
	450	100	0	18219	99.9952	0.407399	18219	99.9945	0.413056	18219	99.9813	0.709715	18219	99.9325	1.43196	18219	99.7551	2.46753	18131	82.0691	42.0131	126	96.2631	11.3341	17484	43.8604	18.4129	773
	Original	100	0	18215	99.9958	0.396875	18215	99.9952	0.400907	18215	99.9834	0.66193	18215	99.9411	1.35324	18215	99.7914	2.24141	18134	84.2174	43.5004	123	96.7134	10.6218	17547	44.2849	18.9361	710

## Sheet: Figure 1D
	Calculation of taxonomic annotation accuracy
		Genus_correct	Genus_wrong	Species_correct	Species_wrong	Genus_correct	Genus_wrong	Species_correct	Species_wrong
	Length (bases)	count	count	count	count	Proportion	Proportion	Proportion	Proportion
V1V3 forward reads	100	17072	1185	13145	5112	0.935093	0.0649066	0.719998	0.280002
	150	17885	372	15651	2606	0.979624	0.0203757	0.85726	0.14274
	170	17916	341	16559	1698	0.981322	0.0186778	0.906995	0.0930054
	200	18049	208	16912	1345	0.988607	0.0113929	0.92633	0.0736704
	250	18092	165	17140	1117	0.990962	0.00903763	0.938818	0.061182
	300	18096	161	17193	1064	0.991181	0.00881854	0.941721	0.058279
	350	18104	153	17262	995	0.99162	0.00838035	0.9455	0.0544996
	400	18115	142	17348	909	0.992222	0.00777784	0.950211	0.0497891
	450	18104	153	17530	727	0.99162	0.00838035	0.96018	0.0398203
	Original	18142	115	17581	676	0.993701	0.00629895	0.962973	0.0370269
		Genus_correct	Genus_wrong	Species_correct	Species_wrong	Genus_correct	Genus_wrong	Species_correct	Species_wrong
	Length (bases)	count	count	count	count	Proportion	Proportion	Proportion	Proportion
V1V3 reverse reads	100	16552	1705	11660	6597	0.906611	0.0933888	0.638659	0.361341
	150	17015	1242	12582	5675	0.931971	0.0680287	0.68916	0.31084
	170	17085	1172	12714	5543	0.935805	0.0641946	0.69639	0.30361
	200	17226	1031	12959	5298	0.943529	0.0564715	0.70981	0.29019
	250	17761	496	14396	3861	0.972832	0.0271677	0.788519	0.211481
	300	18073	184	16451	1806	0.989922	0.0100783	0.901079	0.098921
	350	18122	135	17092	1165	0.992606	0.00739442	0.936189	0.0638111
	400	18153	104	17266	991	0.994304	0.00569645	0.945719	0.0542805
	450	18131	126	17484	773	0.993099	0.00690146	0.95766	0.0423399
	Original	18134	123	17547	710	0.993263	0.00673714	0.961111	0.0388892

## Sheet: Figure 2B
Dataset	Pipeline	rho
V1V3-forward	DADA2-IDTAXA	0.75
V1V3-forward	DADA2-RDP	0.75
V1V3-forward	Taxa4Meta	1
V1V3-forward	UCLUST-SILVA	0.74
V1V3-forward	USEARCH-RDP	0.75
V1V3-reverse	DADA2-IDTAXA	0.75
V1V3-reverse	DADA2-RDP	0.75
V1V3-reverse	Taxa4Meta	1
V1V3-reverse	UCLUST-SILVA	0.74
V1V3-reverse	USEARCH-RDP	0.75
V3V5-forward	DADA2-IDTAXA	0.74
V3V5-forward	DADA2-RDP	0.74
V3V5-forward	Taxa4Meta	1
V3V5-forward	UCLUST-SILVA	0.73
V3V5-forward	USEARCH-RDP	0.74
V3V5-reverse	DADA2-IDTAXA	0.74
V3V5-reverse	DADA2-RDP	0.74
V3V5-reverse	Taxa4Meta	1
V3V5-reverse	UCLUST-SILVA	0.73
V3V5-reverse	USEARCH-RDP	0.74
V4-forward	DADA2-IDTAXA	0.75
V4-forward	DADA2-RDP	0.75
V4-forward	Taxa4Meta	1
V4-forward	UCLUST-SILVA	0.74
V4-forward	USEARCH-RDP	0.75
V4-reverse	DADA2-IDTAXA	0.75
V4-reverse	DADA2-RDP	0.75
V4-reverse	Taxa4Meta	0.99
V4-reverse	UCLUST-SILVA	0.74
V4-reverse	USEARCH-RDP	0.74
V6V9-forward	DADA2-IDTAXA	0.76
V6V9-forward	DADA2-RDP	0.76
V6V9-forward	Taxa4Meta	1
V6V9-forward	UCLUST-SILVA	0.74
V6V9-forward	USEARCH-RDP	0.76
V6V9-reverse	DADA2-IDTAXA	0.77
V6V9-reverse	DADA2-RDP	0.77
V6V9-reverse	Taxa4Meta	0.99
V6V9-reverse	UCLUST-SILVA	0.73
V6V9-reverse	USEARCH-RDP	0.76

## Sheet: Figure 2C
SampleID	Dataset	Pipeline	Abundance-weighted Jaccard distance
HA10P_454V1V4_DADA2-IDTAXA	454V1V4	DADA2-IDTAXA	0.358788
HA24P_454V1V4_DADA2-IDTAXA	454V1V4	DADA2-IDTAXA	0.321701
HA26P_454V1V4_DADA2-IDTAXA	454V1V4	DADA2-IDTAXA	0.452607
HA2P_454V1V4_DADA2-IDTAXA	454V1V4	DADA2-IDTAXA	0.451205
HA31P_454V1V4_DADA2-IDTAXA	454V1V4	DADA2-IDTAXA	0.38671
HA39P_454V1V4_DADA2-IDTAXA	454V1V4	DADA2-IDTAXA	0.328889
HA41P_454V1V4_DADA2-IDTAXA	454V1V4	DADA2-IDTAXA	0.498791
HA45P_454V1V4_DADA2-IDTAXA	454V1V4	DADA2-IDTAXA	0.443306
HA48P_454V1V4_DADA2-IDTAXA	454V1V4	DADA2-IDTAXA	0.264063
HA6P_454V1V4_DADA2-IDTAXA	454V1V4	DADA2-IDTAXA	0.338791
HB108P_454V1V4_DADA2-IDTAXA	454V1V4	DADA2-IDTAXA	0.952413
HB10P_454V1V4_DADA2-IDTAXA	454V1V4	DADA2-IDTAXA	0.340477
HB121P_454V1V4_DADA2-IDTAXA	454V1V4	DADA2-IDTAXA	0.183814
HB13P_454V1V4_DADA2-IDTAXA	454V1V4	DADA2-IDTAXA	0.161879
HB17P_454V1V4_DADA2-IDTAXA	454V1V4	DADA2-IDTAXA	0.338791
HB18P_454V1V4_DADA2-IDTAXA	454V1V4	DADA2-IDTAXA	0.399895
HB19P_454V1V4_DADA2-IDTAXA	454V1V4	DADA2-IDTAXA	0.226374
HB22P_454V1V4_DADA2-IDTAXA	454V1V4	DADA2-IDTAXA	0.377713
HB27P_454V1V4_DADA2-IDTAXA	454V1V4	DADA2-IDTAXA	0.452447
HB33P_454V1V4_DADA2-IDTAXA	454V1V4	DADA2-IDTAXA	0.338787
HB35P_454V1V4_DADA2-IDTAXA	454V1V4	DADA2-IDTAXA	0.274297
HB69P_454V1V4_DADA2-IDTAXA	454V1V4	DADA2-IDTAXA	0.700894
HB70P_454V1V4_DADA2-IDTAXA	454V1V4	DADA2-IDTAXA	0.406374
HB71P_454V1V4_DADA2-IDTAXA	454V1V4	DADA2-IDTAXA	0.251044
HB72P_454V1V4_DADA2-IDTAXA	454V1V4	DADA2-IDTAXA	0.272718
HB77P_454V1V4_DADA2-IDTAXA	454V1V4	DADA2-IDTAXA	0.384688
HB98P_454V1V4_DADA2-IDTAXA	454V1V4	DADA2-IDTAXA	0.294134
HA10P_454V1V4_DADA2-RDP	454V1V4	DADA2-RDP	0.161879
HA24P_454V1V4_DADA2-RDP	454V1V4	DADA2-RDP	0.253942
HA26P_454V1V4_DADA2-RDP	454V1V4	DADA2-RDP	0.308205
HA2P_454V1V4_DADA2-RDP	454V1V4	DADA2-RDP	0.383445
HA31P_454V1V4_DADA2-RDP	454V1V4	DADA2-RDP	0.306963
HA39P_454V1V4_DADA2-RDP	454V1V4	DADA2-RDP	0.151981
HA41P_454V1V4_DADA2-RDP	454V1V4	DADA2-RDP	0.431032
HA45P_454V1V4_DADA2-RDP	454V1V4	DADA2-RDP	0.310892
HA48P_454V1V4_DADA2-RDP	454V1V4	DADA2-RDP	0.190454
HA6P_454V1V4_DADA2-RDP	454V1V4	DADA2-RDP	0.262309
HB108P_454V1V4_DADA2-RDP	454V1V4	DADA2-RDP	0.474469
HB10P_454V1V4_DADA2-RDP	454V1V4	DADA2-RDP	0.270473
HB121P_454V1V4_DADA2-RDP	454V1V4	DADA2-RDP	0.248309
HB13P_454V1V4_DADA2-RDP	454V1V4	DADA2-RDP	0.149892
HB17P_454V1V4_DADA2-RDP	454V1V4	DADA2-RDP	0.329972
HB18P_454V1V4_DADA2-RDP	454V1V4	DADA2-RDP	0.3354
HB19P_454V1V4_DADA2-RDP	454V1V4	DADA2-RDP	0.214386
HB22P_454V1V4_DADA2-RDP	454V1V4	DADA2-RDP	0.442208
HB27P_454V1V4_DADA2-RDP	454V1V4	DADA2-RDP	0.43495
HB33P_454V1V4_DADA2-RDP	454V1V4	DADA2-RDP	0.194545
HB35P_454V1V4_DADA2-RDP	454V1V4	DADA2-RDP	0.268787
HB69P_454V1V4_DADA2-RDP	454V1V4	DADA2-RDP	0.26418
HB70P_454V1V4_DADA2-RDP	454V1V4	DADA2-RDP	0.264847
HB71P_454V1V4_DADA2-RDP	454V1V4	DADA2-RDP	0.301683
HB72P_454V1V4_DADA2-RDP	454V1V4	DADA2-RDP	0.194545
HB77P_454V1V4_DADA2-RDP	454V1V4	DADA2-RDP	0.320193
HB98P_454V1V4_DADA2-RDP	454V1V4	DADA2-RDP	0.224129
HA10P_454V1V4_Taxa4Meta	454V1V4	Taxa4Meta	0.062907
HA24P_454V1V4_Taxa4Meta	454V1V4	Taxa4Meta	0.0607988
HA26P_454V1V4_Taxa4Meta	454V1V4	Taxa4Meta	0.178821
HA2P_454V1V4_Taxa4Meta	454V1V4	Taxa4Meta	0.0994437
HA31P_454V1V4_Taxa4Meta	454V1V4	Taxa4Meta	0.178405
HA39P_454V1V4_Taxa4Meta	454V1V4	Taxa4Meta	0.0356522
HA41P_454V1V4_Taxa4Meta	454V1V4	Taxa4Meta	0.06393
HA45P_454V1V4_Taxa4Meta	454V1V4	Taxa4Meta	0.0396482
HA48P_454V1V4_Taxa4Meta	454V1V4	Taxa4Meta	0.0657181
HA6P_454V1V4_Taxa4Meta	454V1V4	Taxa4Meta	0.0600092
HB108P_454V1V4_Taxa4Meta	454V1V4	Taxa4Meta	0.0569677
HB10P_454V1V4_Taxa4Meta	454V1V4	Taxa4Meta	0.0499858
HB121P_454V1V4_Taxa4Meta	454V1V4	Taxa4Meta	0.0557898
HB13P_454V1V4_Taxa4Meta	454V1V4	Taxa4Meta	0.0491532
HB17P_454V1V4_Taxa4Meta	454V1V4	Taxa4Meta	0.0403343
HB18P_454V1V4_Taxa4Meta	454V1V4	Taxa4Meta	0.137249
HB19P_454V1V4_Taxa4Meta	454V1V4	Taxa4Meta	0.0709736
HB22P_454V1V4_Taxa4Meta	454V1V4	Taxa4Meta	0.0557417
HB27P_454V1V4_Taxa4Meta	454V1V4	Taxa4Meta	0.0689699
HB33P_454V1V4_Taxa4Meta	454V1V4	Taxa4Meta	0.0369045
HB35P_454V1V4_Taxa4Meta	454V1V4	Taxa4Meta	0.0468938
HB69P_454V1V4_Taxa4Meta	454V1V4	Taxa4Meta	0.0823165
HB70P_454V1V4_Taxa4Meta	454V1V4	Taxa4Meta	0.125581
HB71P_454V1V4_Taxa4Meta	454V1V4	Taxa4Meta	0.150348
HB72P_454V1V4_Taxa4Meta	454V1V4	Taxa4Meta	0.0380749
HB77P_454V1V4_Taxa4Meta	454V1V4	Taxa4Meta	0.241374
HB98P_454V1V4_Taxa4Meta	454V1V4	Taxa4Meta	0.0356522
HA31P_454V1V4_UCLUST-SILVA	454V1V4	UCLUST-SILVA	0.23613
HA45P_454V1V4_UCLUST-SILVA	454V1V4	UCLUST-SILVA	0.0917749
HA41P_454V1V4_UCLUST-SILVA	454V1V4	UCLUST-SILVA	0.0940742
HA10P_454V1V4_UCLUST-SILVA	454V1V4	UCLUST-SILVA	0.101942
HB18P_454V1V4_UCLUST-SILVA	454V1V4	UCLUST-SILVA	0.10782
HB72P_454V1V4_UCLUST-SILVA	454V1V4	UCLUST-SILVA	0.0846053
HB70P_454V1V4_UCLUST-SILVA	454V1V4	UCLUST-SILVA	0.0783644
HB13P_454V1V4_UCLUST-SILVA	454V1V4	UCLUST-SILVA	0.0831073
HA39P_454V1V4_UCLUST-SILVA	454V1V4	UCLUST-SILVA	0.0887423
HB17P_454V1V4_UCLUST-SILVA	454V1V4	UCLUST-SILVA	0.0912916
HB33P_454V1V4_UCLUST-SILVA	454V1V4	UCLUST-SILVA	0.124825
HB27P_454V1V4_UCLUST-SILVA	454V1V4	UCLUST-SILVA	0.104467
HA24P_454V1V4_UCLUST-SILVA	454V1V4	UCLUST-SILVA	0.126299
HB69P_454V1V4_UCLUST-SILVA	454V1V4	UCLUST-SILVA	0.128263
HB71P_454V1V4_UCLUST-SILVA	454V1V4	UCLUST-SILVA	0.0819711
HA2P_454V1V4_UCLUST-SILVA	454V1V4	UCLUST-SILVA	0.125823
HB22P_454V1V4_UCLUST-SILVA	454V1V4	UCLUST-SILVA	0.107306
HB77P_454V1V4_UCLUST-SILVA	454V1V4	UCLUST-SILVA	0.223626
HA48P_454V1V4_UCLUST-SILVA	454V1V4	UCLUST-SILVA	0.0948246
HB108P_454V1V4_UCLUST-SILVA	454V1V4	UCLUST-SILVA	0.0994296
HB121P_454V1V4_UCLUST-SILVA	454V1V4	UCLUST-SILVA	0.0952085
HB19P_454V1V4_UCLUST-SILVA	454V1V4	UCLUST-SILVA	0.101643
HA26P_454V1V4_UCLUST-SILVA	454V1V4	UCLUST-SILVA	0.19553
HB35P_454V1V4_UCLUST-SILVA	454V1V4	UCLUST-SILVA	0.0958132
HB10P_454V1V4_UCLUST-SILVA	454V1V4	UCLUST-SILVA	0.0776811
HB98P_454V1V4_UCLUST-SILVA	454V1V4	UCLUST-SILVA	0.152647
HA6P_454V1V4_UCLUST-SILVA	454V1V4	UCLUST-SILVA	0.101963
HA10P_454V1V4_USEARCH-RDP	454V1V4	USEARCH-RDP	0.142188
HA24P_454V1V4_USEARCH-RDP	454V1V4	USEARCH-RDP	0.171514
HA26P_454V1V4_USEARCH-RDP	454V1V4	USEARCH-RDP	0.25007
HA2P_454V1V4_USEARCH-RDP	454V1V4	USEARCH-RDP	0.268787
HA31P_454V1V4_USEARCH-RDP	454V1V4	USEARCH-RDP	0.246573
HA39P_454V1V4_USEARCH-RDP	454V1V4	USEARCH-RDP	0.10751
HA41P_454V1V4_USEARCH-RDP	454V1V4	USEARCH-RDP	0.226429
HA45P_454V1V4_USEARCH-RDP	454V1V4	USEARCH-RDP	0.11524
HA48P_454V1V4_USEARCH-RDP	454V1V4	USEARCH-RDP	0.116329
HA6P_454V1V4_USEARCH-RDP	454V1V4	USEARCH-RDP	0.117255
HB108P_454V1V4_USEARCH-RDP	454V1V4	USEARCH-RDP	0.124832
HB10P_454V1V4_USEARCH-RDP	454V1V4	USEARCH-RDP	0.114756
HB121P_454V1V4_USEARCH-RDP	454V1V4	USEARCH-RDP	0.10751
HB13P_454V1V4_USEARCH-RDP	454V1V4	USEARCH-RDP	0.121539
HB17P_454V1V4_USEARCH-RDP	454V1V4	USEARCH-RDP	0.245177
HB18P_454V1V4_USEARCH-RDP	454V1V4	USEARCH-RDP	0.238107
HB19P_454V1V4_USEARCH-RDP	454V1V4	USEARCH-RDP	0.14112
HB22P_454V1V4_USEARCH-RDP	454V1V4	USEARCH-RDP	0.236327
HB27P_454V1V4_USEARCH-RDP	454V1V4	USEARCH-RDP	0.179369
HB33P_454V1V4_USEARCH-RDP	454V1V4	USEARCH-RDP	0.123293
HB35P_454V1V4_USEARCH-RDP	454V1V4	USEARCH-RDP	0.242928
HB69P_454V1V4_USEARCH-RDP	454V1V4	USEARCH-RDP	0.138269
HB70P_454V1V4_USEARCH-RDP	454V1V4	USEARCH-RDP	0.176126
HB71P_454V1V4_USEARCH-RDP	454V1V4	USEARCH-RDP	0.220666
HB72P_454V1V4_USEARCH-RDP	454V1V4	USEARCH-RDP	0.123778
HB77P_454V1V4_USEARCH-RDP	454V1V4	USEARCH-RDP	0.177486
HB98P_454V1V4_USEARCH-RDP	454V1V4	USEARCH-RDP	0.109898
HA10P_MiSeqV1V3_DADA2-IDTAXA	MiSeqV1V3	DADA2-IDTAXA	0.358166
HA24P_MiSeqV1V3_DADA2-IDTAXA	MiSeqV1V3	DADA2-IDTAXA	0.575808
HA26P_MiSeqV1V3_DADA2-IDTAXA	MiSeqV1V3	DADA2-IDTAXA	0.446938
HA2P_MiSeqV1V3_DADA2-IDTAXA	MiSeqV1V3	DADA2-IDTAXA	0.452238
HA31P_MiSeqV1V3_DADA2-IDTAXA	MiSeqV1V3	DADA2-IDTAXA	0.815559
HA39P_MiSeqV1V3_DADA2-IDTAXA	MiSeqV1V3	DADA2-IDTAXA	0.467385
HA41P_MiSeqV1V3_DADA2-IDTAXA	MiSeqV1V3	DADA2-IDTAXA	0.43041
HA45P_MiSeqV1V3_DADA2-IDTAXA	MiSeqV1V3	DADA2-IDTAXA	0.466763
HA48P_MiSeqV1V3_DADA2-IDTAXA	MiSeqV1V3	DADA2-IDTAXA	0.374398
HA6P_MiSeqV1V3_DADA2-IDTAXA	MiSeqV1V3	DADA2-IDTAXA	0.273675
HB108P_MiSeqV1V3_DADA2-IDTAXA	MiSeqV1V3	DADA2-IDTAXA	0.382789
HB10P_MiSeqV1V3_DADA2-IDTAXA	MiSeqV1V3	DADA2-IDTAXA	0.408241
HB121P_MiSeqV1V3_DADA2-IDTAXA	MiSeqV1V3	DADA2-IDTAXA	0.223507
HB13P_MiSeqV1V3_DADA2-IDTAXA	MiSeqV1V3	DADA2-IDTAXA	0.268165
HB17P_MiSeqV1V3_DADA2-IDTAXA	MiSeqV1V3	DADA2-IDTAXA	0.341434
HB18P_MiSeqV1V3_DADA2-IDTAXA	MiSeqV1V3	DADA2-IDTAXA	0.548081
HB19P_MiSeqV1V3_DADA2-IDTAXA	MiSeqV1V3	DADA2-IDTAXA	0.342056
HB22P_MiSeqV1V3_DADA2-IDTAXA	MiSeqV1V3	DADA2-IDTAXA	0.318328
HB27P_MiSeqV1V3_DADA2-IDTAXA	MiSeqV1V3	DADA2-IDTAXA	0.446316
HB33P_MiSeqV1V3_DADA2-IDTAXA	MiSeqV1V3	DADA2-IDTAXA	0.387778
HB35P_MiSeqV1V3_DADA2-IDTAXA	MiSeqV1V3	DADA2-IDTAXA	0.341434
HB69P_MiSeqV1V3_DADA2-IDTAXA	MiSeqV1V3	DADA2-IDTAXA	0.452273
HB70P_MiSeqV1V3_DADA2-IDTAXA	MiSeqV1V3	DADA2-IDTAXA	0.446316
HB71P_MiSeqV1V3_DADA2-IDTAXA	MiSeqV1V3	DADA2-IDTAXA	0.420135
HB72P_MiSeqV1V3_DADA2-IDTAXA	MiSeqV1V3	DADA2-IDTAXA	0.446763
HB77P_MiSeqV1V3_DADA2-IDTAXA	MiSeqV1V3	DADA2-IDTAXA	0.371133
HB98P_MiSeqV1V3_DADA2-IDTAXA	MiSeqV1V3	DADA2-IDTAXA	0.328501
HA10P_MiSeqV1V3_DADA2-RDP	MiSeqV1V3	DADA2-RDP	0.14927
HA24P_MiSeqV1V3_DADA2-RDP	MiSeqV1V3	DADA2-RDP	0.511313
HA26P_MiSeqV1V3_DADA2-RDP	MiSeqV1V3	DADA2-RDP	0.382443
HA2P_MiSeqV1V3_DADA2-RDP	MiSeqV1V3	DADA2-RDP	0.319984
HA31P_MiSeqV1V3_DADA2-RDP	MiSeqV1V3	DADA2-RDP	0.681614
HA39P_MiSeqV1V3_DADA2-RDP	MiSeqV1V3	DADA2-RDP	0.402891
HA41P_MiSeqV1V3_DADA2-RDP	MiSeqV1V3	DADA2-RDP	0.365915
HA45P_MiSeqV1V3_DADA2-RDP	MiSeqV1V3	DADA2-RDP	0.269855
HA48P_MiSeqV1V3_DADA2-RDP	MiSeqV1V3	DADA2-RDP	0.306638
HA6P_MiSeqV1V3_DADA2-RDP	MiSeqV1V3	DADA2-RDP	0.261687
HB108P_MiSeqV1V3_DADA2-RDP	MiSeqV1V3	DADA2-RDP	0.318294
HB10P_MiSeqV1V3_DADA2-RDP	MiSeqV1V3	DADA2-RDP	0.343746
HB121P_MiSeqV1V3_DADA2-RDP	MiSeqV1V3	DADA2-RDP	0.223507
HB13P_MiSeqV1V3_DADA2-RDP	MiSeqV1V3	DADA2-RDP	0.268165
HB17P_MiSeqV1V3_DADA2-RDP	MiSeqV1V3	DADA2-RDP	0.273675
HB18P_MiSeqV1V3_DADA2-RDP	MiSeqV1V3	DADA2-RDP	0.478077
HB19P_MiSeqV1V3_DADA2-RDP	MiSeqV1V3	DADA2-RDP	0.342056
HB22P_MiSeqV1V3_DADA2-RDP	MiSeqV1V3	DADA2-RDP	0.318328
HB27P_MiSeqV1V3_DADA2-RDP	MiSeqV1V3	DADA2-RDP	0.381821
HB33P_MiSeqV1V3_DADA2-RDP	MiSeqV1V3	DADA2-RDP	0.320018
HB35P_MiSeqV1V3_DADA2-RDP	MiSeqV1V3	DADA2-RDP	0.329446
HB69P_MiSeqV1V3_DADA2-RDP	MiSeqV1V3	DADA2-RDP	0.320018
HB70P_MiSeqV1V3_DADA2-RDP	MiSeqV1V3	DADA2-RDP	0.381821
HB71P_MiSeqV1V3_DADA2-RDP	MiSeqV1V3	DADA2-RDP	0.35564
HB72P_MiSeqV1V3_DADA2-RDP	MiSeqV1V3	DADA2-RDP	0.257867
HB77P_MiSeqV1V3_DADA2-RDP	MiSeqV1V3	DADA2-RDP	0.306638
HB98P_MiSeqV1V3_DADA2-RDP	MiSeqV1V3	DADA2-RDP	0.319963
HA10P_MiSeqV1V3_Taxa4Meta	MiSeqV1V3	Taxa4Meta	0.0500457
HA24P_MiSeqV1V3_Taxa4Meta	MiSeqV1V3	Taxa4Meta	0.0816799
HA26P_MiSeqV1V3_Taxa4Meta	MiSeqV1V3	Taxa4Meta	0.0294021
HA2P_MiSeqV1V3_Taxa4Meta	MiSeqV1V3	Taxa4Meta	0.0341716
HA31P_MiSeqV1V3_Taxa4Meta	MiSeqV1V3	Taxa4Meta	0.0174772
HA39P_MiSeqV1V3_Taxa4Meta	MiSeqV1V3	Taxa4Meta	0.0212605
HA41P_MiSeqV1V3_Taxa4Meta	MiSeqV1V3	Taxa4Meta	0.0543783
HA45P_MiSeqV1V3_Taxa4Meta	MiSeqV1V3	Taxa4Meta	0.0176551
HA48P_MiSeqV1V3_Taxa4Meta	MiSeqV1V3	Taxa4Meta	0.048685
HA6P_MiSeqV1V3_Taxa4Meta	MiSeqV1V3	Taxa4Meta	0.0150382
HB108P_MiSeqV1V3_Taxa4Meta	MiSeqV1V3	Taxa4Meta	0.0144014
HB10P_MiSeqV1V3_Taxa4Meta	MiSeqV1V3	Taxa4Meta	0.0823071
HB121P_MiSeqV1V3_Taxa4Meta	MiSeqV1V3	Taxa4Meta	0.0453163
HB13P_MiSeqV1V3_Taxa4Meta	MiSeqV1V3	Taxa4Meta	0.0178918
HB17P_MiSeqV1V3_Taxa4Meta	MiSeqV1V3	Taxa4Meta	0.0288684
HB18P_MiSeqV1V3_Taxa4Meta	MiSeqV1V3	Taxa4Meta	0.0552144
HB19P_MiSeqV1V3_Taxa4Meta	MiSeqV1V3	Taxa4Meta	0.0280829
HB22P_MiSeqV1V3_Taxa4Meta	MiSeqV1V3	Taxa4Meta	0.01685
HB27P_MiSeqV1V3_Taxa4Meta	MiSeqV1V3	Taxa4Meta	0.0816799
HB33P_MiSeqV1V3_Taxa4Meta	MiSeqV1V3	Taxa4Meta	0.0288684
HB35P_MiSeqV1V3_Taxa4Meta	MiSeqV1V3	Taxa4Meta	0.0305068
HB69P_MiSeqV1V3_Taxa4Meta	MiSeqV1V3	Taxa4Meta	0.035379
HB70P_MiSeqV1V3_Taxa4Meta	MiSeqV1V3	Taxa4Meta	0.0329487
HB71P_MiSeqV1V3_Taxa4Meta	MiSeqV1V3	Taxa4Meta	0.0815216
HB72P_MiSeqV1V3_Taxa4Meta	MiSeqV1V3	Taxa4Meta	0.0181848
HB77P_MiSeqV1V3_Taxa4Meta	MiSeqV1V3	Taxa4Meta	0.0275137
HB98P_MiSeqV1V3_Taxa4Meta	MiSeqV1V3	Taxa4Meta	0.00986925
HA31P_MiSeqV1V3_UCLUST-SILVA	MiSeqV1V3	UCLUST-SILVA	0.215971
HB69P_MiSeqV1V3_UCLUST-SILVA	MiSeqV1V3	UCLUST-SILVA	0.0867908
HB33P_MiSeqV1V3_UCLUST-SILVA	MiSeqV1V3	UCLUST-SILVA	0.119514
HB121P_MiSeqV1V3_UCLUST-SILVA	MiSeqV1V3	UCLUST-SILVA	0.0745945
HB19P_MiSeqV1V3_UCLUST-SILVA	MiSeqV1V3	UCLUST-SILVA	0.106373
HA2P_MiSeqV1V3_UCLUST-SILVA	MiSeqV1V3	UCLUST-SILVA	0.0888753
HB98P_MiSeqV1V3_UCLUST-SILVA	MiSeqV1V3	UCLUST-SILVA	0.151939
HB35P_MiSeqV1V3_UCLUST-SILVA	MiSeqV1V3	UCLUST-SILVA	0.0710363
HB72P_MiSeqV1V3_UCLUST-SILVA	MiSeqV1V3	UCLUST-SILVA	0.0788579
HB77P_MiSeqV1V3_UCLUST-SILVA	MiSeqV1V3	UCLUST-SILVA	0.0967682
HB71P_MiSeqV1V3_UCLUST-SILVA	MiSeqV1V3	UCLUST-SILVA	0.104514
HB13P_MiSeqV1V3_UCLUST-SILVA	MiSeqV1V3	UCLUST-SILVA	0.0853941
HA6P_MiSeqV1V3_UCLUST-SILVA	MiSeqV1V3	UCLUST-SILVA	0.087559
HB108P_MiSeqV1V3_UCLUST-SILVA	MiSeqV1V3	UCLUST-SILVA	0.0892065
HB10P_MiSeqV1V3_UCLUST-SILVA	MiSeqV1V3	UCLUST-SILVA	0.077946
HA10P_MiSeqV1V3_UCLUST-SILVA	MiSeqV1V3	UCLUST-SILVA	0.109921
HA48P_MiSeqV1V3_UCLUST-SILVA	MiSeqV1V3	UCLUST-SILVA	0.0816253
HA26P_MiSeqV1V3_UCLUST-SILVA	MiSeqV1V3	UCLUST-SILVA	0.0920391
HA45P_MiSeqV1V3_UCLUST-SILVA	MiSeqV1V3	UCLUST-SILVA	0.0913408
HA41P_MiSeqV1V3_UCLUST-SILVA	MiSeqV1V3	UCLUST-SILVA	0.132638
HB70P_MiSeqV1V3_UCLUST-SILVA	MiSeqV1V3	UCLUST-SILVA	0.0895906
HB22P_MiSeqV1V3_UCLUST-SILVA	MiSeqV1V3	UCLUST-SILVA	0.0895213
HA24P_MiSeqV1V3_UCLUST-SILVA	MiSeqV1V3	UCLUST-SILVA	0.091233
HA39P_MiSeqV1V3_UCLUST-SILVA	MiSeqV1V3	UCLUST-SILVA	0.0781819
HB18P_MiSeqV1V3_UCLUST-SILVA	MiSeqV1V3	UCLUST-SILVA	0.104221
HB27P_MiSeqV1V3_UCLUST-SILVA	MiSeqV1V3	UCLUST-SILVA	0.120069
HB17P_MiSeqV1V3_UCLUST-SILVA	MiSeqV1V3	UCLUST-SILVA	0.0858245
HA10P_MiSeqV1V3_USEARCH-RDP	MiSeqV1V3	USEARCH-RDP	0.105574
HA24P_MiSeqV1V3_USEARCH-RDP	MiSeqV1V3	USEARCH-RDP	0.102205
HA26P_MiSeqV1V3_USEARCH-RDP	MiSeqV1V3	USEARCH-RDP	0.101082
HA2P_MiSeqV1V3_USEARCH-RDP	MiSeqV1V3	USEARCH-RDP	0.103532
HA31P_MiSeqV1V3_USEARCH-RDP	MiSeqV1V3	USEARCH-RDP	0.207412
HA39P_MiSeqV1V3_USEARCH-RDP	MiSeqV1V3	USEARCH-RDP	0.0970365
HA41P_MiSeqV1V3_USEARCH-RDP	MiSeqV1V3	USEARCH-RDP	0.0980156
HA45P_MiSeqV1V3_USEARCH-RDP	MiSeqV1V3	USEARCH-RDP	0.0971802
HA48P_MiSeqV1V3_USEARCH-RDP	MiSeqV1V3	USEARCH-RDP	0.0970365
HA6P_MiSeqV1V3_USEARCH-RDP	MiSeqV1V3	USEARCH-RDP	0.0952248
HB108P_MiSeqV1V3_USEARCH-RDP	MiSeqV1V3	USEARCH-RDP	0.0939266
HB10P_MiSeqV1V3_USEARCH-RDP	MiSeqV1V3	USEARCH-RDP	0.0970365
HB121P_MiSeqV1V3_USEARCH-RDP	MiSeqV1V3	USEARCH-RDP	0.0936678
HB13P_MiSeqV1V3_USEARCH-RDP	MiSeqV1V3	USEARCH-RDP	0.0936678
HB17P_MiSeqV1V3_USEARCH-RDP	MiSeqV1V3	USEARCH-RDP	0.0970365
HB18P_MiSeqV1V3_USEARCH-RDP	MiSeqV1V3	USEARCH-RDP	0.103566
HB19P_MiSeqV1V3_USEARCH-RDP	MiSeqV1V3	USEARCH-RDP	0.0965851
HB22P_MiSeqV1V3_USEARCH-RDP	MiSeqV1V3	USEARCH-RDP	0.0850145
HB27P_MiSeqV1V3_USEARCH-RDP	MiSeqV1V3	USEARCH-RDP	0.0936678
HB33P_MiSeqV1V3_USEARCH-RDP	MiSeqV1V3	USEARCH-RDP	0.0970365
HB35P_MiSeqV1V3_USEARCH-RDP	MiSeqV1V3	USEARCH-RDP	0.0970365
HB69P_MiSeqV1V3_USEARCH-RDP	MiSeqV1V3	USEARCH-RDP	0.114324
HB70P_MiSeqV1V3_USEARCH-RDP	MiSeqV1V3	USEARCH-RDP	0.0981974
HB71P_MiSeqV1V3_USEARCH-RDP	MiSeqV1V3	USEARCH-RDP	0.100409
HB72P_MiSeqV1V3_USEARCH-RDP	MiSeqV1V3	USEARCH-RDP	0.0866871
HB77P_MiSeqV1V3_USEARCH-RDP	MiSeqV1V3	USEARCH-RDP	0.0941012
HB98P_MiSeqV1V3_USEARCH-RDP	MiSeqV1V3	USEARCH-RDP	0.0970023
HA10P_MiSeqV3V4_DADA2-IDTAXA	MiSeqV3V4	DADA2-IDTAXA	0.103484
HA24P_MiSeqV3V4_DADA2-IDTAXA	MiSeqV3V4	DADA2-IDTAXA	0.0964709
HA26P_MiSeqV3V4_DADA2-IDTAXA	MiSeqV3V4	DADA2-IDTAXA	0.0941012
HA2P_MiSeqV3V4_DADA2-IDTAXA	MiSeqV3V4	DADA2-IDTAXA	0.112512
HA31P_MiSeqV3V4_DADA2-IDTAXA	MiSeqV3V4	DADA2-IDTAXA	0.228315
HA39P_MiSeqV3V4_DADA2-IDTAXA	MiSeqV3V4	DADA2-IDTAXA	0.0769586
HA41P_MiSeqV3V4_DADA2-IDTAXA	MiSeqV3V4	DADA2-IDTAXA	0.0842634
HA45P_MiSeqV3V4_DADA2-IDTAXA	MiSeqV3V4	DADA2-IDTAXA	0.074843
HA48P_MiSeqV3V4_DADA2-IDTAXA	MiSeqV3V4	DADA2-IDTAXA	0.0771366
HA6P_MiSeqV3V4_DADA2-IDTAXA	MiSeqV3V4	DADA2-IDTAXA	0.0953602
HB108P_MiSeqV3V4_DADA2-IDTAXA	MiSeqV3V4	DADA2-IDTAXA	0.0845631
HB10P_MiSeqV3V4_DADA2-IDTAXA	MiSeqV3V4	DADA2-IDTAXA	0.0866871
HB121P_MiSeqV3V4_DADA2-IDTAXA	MiSeqV3V4	DADA2-IDTAXA	0.0833183
HB13P_MiSeqV3V4_DADA2-IDTAXA	MiSeqV3V4	DADA2-IDTAXA	0.0787541
HB17P_MiSeqV3V4_DADA2-IDTAXA	MiSeqV3V4	DADA2-IDTAXA	0.0965851
HB18P_MiSeqV3V4_DADA2-IDTAXA	MiSeqV3V4	DADA2-IDTAXA	0.136232
HB19P_MiSeqV3V4_DADA2-IDTAXA	MiSeqV3V4	DADA2-IDTAXA	0.110733
HB22P_MiSeqV3V4_DADA2-IDTAXA	MiSeqV3V4	DADA2-IDTAXA	0.0977118
HB27P_MiSeqV3V4_DADA2-IDTAXA	MiSeqV3V4	DADA2-IDTAXA	0.12691
HB33P_MiSeqV3V4_DADA2-IDTAXA	MiSeqV3V4	DADA2-IDTAXA	0.0746992
HB35P_MiSeqV3V4_DADA2-IDTAXA	MiSeqV3V4	DADA2-IDTAXA	0.0941106
HB69P_MiSeqV3V4_DADA2-IDTAXA	MiSeqV3V4	DADA2-IDTAXA	0.0832495
HB70P_MiSeqV3V4_DADA2-IDTAXA	MiSeqV3V4	DADA2-IDTAXA	0.076038
HB71P_MiSeqV3V4_DADA2-IDTAXA	MiSeqV3V4	DADA2-IDTAXA	0.0815216
HB72P_MiSeqV3V4_DADA2-IDTAXA	MiSeqV3V4	DADA2-IDTAXA	0.0746992
HB77P_MiSeqV3V4_DADA2-IDTAXA	MiSeqV3V4	DADA2-IDTAXA	0.140167
HB98P_MiSeqV3V4_DADA2-IDTAXA	MiSeqV3V4	DADA2-IDTAXA	0.0866529
HA10P_MiSeqV3V4_DADA2-RDP	MiSeqV3V4	DADA2-RDP	0.103484
HA24P_MiSeqV3V4_DADA2-RDP	MiSeqV3V4	DADA2-RDP	0.0964709
HA26P_MiSeqV3V4_DADA2-RDP	MiSeqV3V4	DADA2-RDP	0.0821133
HA2P_MiSeqV3V4_DADA2-RDP	MiSeqV3V4	DADA2-RDP	0.0931008
HA31P_MiSeqV3V4_DADA2-RDP	MiSeqV3V4	DADA2-RDP	0.216149
HA39P_MiSeqV3V4_DADA2-RDP	MiSeqV3V4	DADA2-RDP	0.0746992
HA41P_MiSeqV3V4_DADA2-RDP	MiSeqV3V4	DADA2-RDP	0.0842634
HA45P_MiSeqV3V4_DADA2-RDP	MiSeqV3V4	DADA2-RDP	0.074843
HA48P_MiSeqV3V4_DADA2-RDP	MiSeqV3V4	DADA2-RDP	0.0748772
HA6P_MiSeqV3V4_DADA2-RDP	MiSeqV3V4	DADA2-RDP	0.0931008
HB108P_MiSeqV3V4_DADA2-RDP	MiSeqV3V4	DADA2-RDP	0.0845631
HB10P_MiSeqV3V4_DADA2-RDP	MiSeqV3V4	DADA2-RDP	0.0746992
HB121P_MiSeqV3V4_DADA2-RDP	MiSeqV3V4	DADA2-RDP	0.0713305
HB13P_MiSeqV3V4_DADA2-RDP	MiSeqV3V4	DADA2-RDP	0.0713305
HB17P_MiSeqV3V4_DADA2-RDP	MiSeqV3V4	DADA2-RDP	0.0845973
HB18P_MiSeqV3V4_DADA2-RDP	MiSeqV3V4	DADA2-RDP	0.136232
HB19P_MiSeqV3V4_DADA2-RDP	MiSeqV3V4	DADA2-RDP	0.0987448
HB22P_MiSeqV3V4_DADA2-RDP	MiSeqV3V4	DADA2-RDP	0.085724
HB27P_MiSeqV3V4_DADA2-RDP	MiSeqV3V4	DADA2-RDP	0.124651
HB33P_MiSeqV3V4_DADA2-RDP	MiSeqV3V4	DADA2-RDP	0.0746992
HB35P_MiSeqV3V4_DADA2-RDP	MiSeqV3V4	DADA2-RDP	0.0746992
HB69P_MiSeqV3V4_DADA2-RDP	MiSeqV3V4	DADA2-RDP	0.0758259
HB70P_MiSeqV3V4_DADA2-RDP	MiSeqV3V4	DADA2-RDP	0.0758601
HB71P_MiSeqV3V4_DADA2-RDP	MiSeqV3V4	DADA2-RDP	0.0815216
HB72P_MiSeqV3V4_DADA2-RDP	MiSeqV3V4	DADA2-RDP	0.0746992
HB77P_MiSeqV3V4_DADA2-RDP	MiSeqV3V4	DADA2-RDP	0.137908
HB98P_MiSeqV3V4_DADA2-RDP	MiSeqV3V4	DADA2-RDP	0.074665
HA10P_MiSeqV3V4_Taxa4Meta	MiSeqV3V4	Taxa4Meta	0.0154433
HA24P_MiSeqV3V4_Taxa4Meta	MiSeqV3V4	Taxa4Meta	0.0151161
HA26P_MiSeqV3V4_Taxa4Meta	MiSeqV3V4	Taxa4Meta	0.0241108
HA2P_MiSeqV3V4_Taxa4Meta	MiSeqV3V4	Taxa4Meta	0.0136571
HA31P_MiSeqV3V4_Taxa4Meta	MiSeqV3V4	Taxa4Meta	0.0273752
HA39P_MiSeqV3V4_Taxa4Meta	MiSeqV3V4	Taxa4Meta	0.0154091
HA41P_MiSeqV3V4_Taxa4Meta	MiSeqV3V4	Taxa4Meta	0.0151503
HA45P_MiSeqV3V4_Taxa4Meta	MiSeqV3V4	Taxa4Meta	0.00405201
HA48P_MiSeqV3V4_Taxa4Meta	MiSeqV3V4	Taxa4Meta	0.0151161
HA6P_MiSeqV3V4_Taxa4Meta	MiSeqV3V4	Taxa4Meta	0.003759
HB108P_MiSeqV3V4_Taxa4Meta	MiSeqV3V4	Taxa4Meta	0.00405201
HB10P_MiSeqV3V4_Taxa4Meta	MiSeqV3V4	Taxa4Meta	0.0322254
HB121P_MiSeqV3V4_Taxa4Meta	MiSeqV3V4	Taxa4Meta	0.0178576
HB13P_MiSeqV3V4_Taxa4Meta	MiSeqV3V4	Taxa4Meta	0.0120745
HB17P_MiSeqV3V4_Taxa4Meta	MiSeqV3V4	Taxa4Meta	0.018519
HB18P_MiSeqV3V4_Taxa4Meta	MiSeqV3V4	Taxa4Meta	0.044865
HB19P_MiSeqV3V4_Taxa4Meta	MiSeqV3V4	Taxa4Meta	0.0170258
HB22P_MiSeqV3V4_Taxa4Meta	MiSeqV3V4	Taxa4Meta	0.0170258
HB27P_MiSeqV3V4_Taxa4Meta	MiSeqV3V4	Taxa4Meta	0.0349669
HB33P_MiSeqV3V4_Taxa4Meta	MiSeqV3V4	Taxa4Meta	0.018519
HB35P_MiSeqV3V4_Taxa4Meta	MiSeqV3V4	Taxa4Meta	0.018519
HB69P_MiSeqV3V4_Taxa4Meta	MiSeqV3V4	Taxa4Meta	0.0111826
HB70P_MiSeqV3V4_Taxa4Meta	MiSeqV3V4	Taxa4Meta	0.0186969
HB71P_MiSeqV3V4_Taxa4Meta	MiSeqV3V4	Taxa4Meta	0.0280487
HB72P_MiSeqV3V4_Taxa4Meta	MiSeqV3V4	Taxa4Meta	0.00405201
HB77P_MiSeqV3V4_Taxa4Meta	MiSeqV3V4	Taxa4Meta	0.0212605
HB98P_MiSeqV3V4_Taxa4Meta	MiSeqV3V4	Taxa4Meta	0.00650053
HB33P_MiSeqV3V4_UCLUST-SILVA	MiSeqV3V4	UCLUST-SILVA	0.12793
HA31P_MiSeqV3V4_UCLUST-SILVA	MiSeqV3V4	UCLUST-SILVA	0.0876664
HB69P_MiSeqV3V4_UCLUST-SILVA	MiSeqV3V4	UCLUST-SILVA	0.0677191
HB77P_MiSeqV3V4_UCLUST-SILVA	MiSeqV3V4	UCLUST-SILVA	0.0702841
HA41P_MiSeqV3V4_UCLUST-SILVA	MiSeqV3V4	UCLUST-SILVA	0.0666244
HB19P_MiSeqV3V4_UCLUST-SILVA	MiSeqV3V4	UCLUST-SILVA	0.0842942
HA39P_MiSeqV3V4_UCLUST-SILVA	MiSeqV3V4	UCLUST-SILVA	0.0709368
HB13P_MiSeqV3V4_UCLUST-SILVA	MiSeqV3V4	UCLUST-SILVA	0.0679727
HB108P_MiSeqV3V4_UCLUST-SILVA	MiSeqV3V4	UCLUST-SILVA	0.0668334
HB22P_MiSeqV3V4_UCLUST-SILVA	MiSeqV3V4	UCLUST-SILVA	0.0849545
HB17P_MiSeqV3V4_UCLUST-SILVA	MiSeqV3V4	UCLUST-SILVA	0.080031
HB70P_MiSeqV3V4_UCLUST-SILVA	MiSeqV3V4	UCLUST-SILVA	0.0675477
HA45P_MiSeqV3V4_UCLUST-SILVA	MiSeqV3V4	UCLUST-SILVA	0.0736537
HA2P_MiSeqV3V4_UCLUST-SILVA	MiSeqV3V4	UCLUST-SILVA	0.0820535
HB121P_MiSeqV3V4_UCLUST-SILVA	MiSeqV3V4	UCLUST-SILVA	0.0650102
HB72P_MiSeqV3V4_UCLUST-SILVA	MiSeqV3V4	UCLUST-SILVA	0.0709509
HB35P_MiSeqV3V4_UCLUST-SILVA	MiSeqV3V4	UCLUST-SILVA	0.0620403
HA24P_MiSeqV3V4_UCLUST-SILVA	MiSeqV3V4	UCLUST-SILVA	0.0934626
HB27P_MiSeqV3V4_UCLUST-SILVA	MiSeqV3V4	UCLUST-SILVA	0.0812914
HB18P_MiSeqV3V4_UCLUST-SILVA	MiSeqV3V4	UCLUST-SILVA	0.0791646
HB71P_MiSeqV3V4_UCLUST-SILVA	MiSeqV3V4	UCLUST-SILVA	0.0651133
HB98P_MiSeqV3V4_UCLUST-SILVA	MiSeqV3V4	UCLUST-SILVA	0.153094
HA48P_MiSeqV3V4_UCLUST-SILVA	MiSeqV3V4	UCLUST-SILVA	0.069226
HA10P_MiSeqV3V4_UCLUST-SILVA	MiSeqV3V4	UCLUST-SILVA	0.0865196
HB10P_MiSeqV3V4_UCLUST-SILVA	MiSeqV3V4	UCLUST-SILVA	0.0641572
HA26P_MiSeqV3V4_UCLUST-SILVA	MiSeqV3V4	UCLUST-SILVA	0.0668792
HA6P_MiSeqV3V4_UCLUST-SILVA	MiSeqV3V4	UCLUST-SILVA	0.0710302
HA10P_MiSeqV3V4_USEARCH-RDP	MiSeqV3V4	USEARCH-RDP	0.0716235
HA24P_MiSeqV3V4_USEARCH-RDP	MiSeqV3V4	USEARCH-RDP	0.0798682
HA26P_MiSeqV3V4_USEARCH-RDP	MiSeqV3V4	USEARCH-RDP	0.0724572
HA2P_MiSeqV3V4_USEARCH-RDP	MiSeqV3V4	USEARCH-RDP	0.0811944
HA31P_MiSeqV3V4_USEARCH-RDP	MiSeqV3V4	USEARCH-RDP	0.0845631
HA39P_MiSeqV3V4_USEARCH-RDP	MiSeqV3V4	USEARCH-RDP	0.0715893
HA41P_MiSeqV3V4_USEARCH-RDP	MiSeqV3V4	USEARCH-RDP	0.0756784
HA45P_MiSeqV3V4_USEARCH-RDP	MiSeqV3V4	USEARCH-RDP	0.074665
HA48P_MiSeqV3V4_USEARCH-RDP	MiSeqV3V4	USEARCH-RDP	0.0712963
HA6P_MiSeqV3V4_USEARCH-RDP	MiSeqV3V4	USEARCH-RDP	0.074665
HB108P_MiSeqV3V4_USEARCH-RDP	MiSeqV3V4	USEARCH-RDP	0.074665
HB10P_MiSeqV3V4_USEARCH-RDP	MiSeqV3V4	USEARCH-RDP	0.0746992
HB121P_MiSeqV3V4_USEARCH-RDP	MiSeqV3V4	USEARCH-RDP	0.0713305
HB13P_MiSeqV3V4_USEARCH-RDP	MiSeqV3V4	USEARCH-RDP	0.0682548
HB17P_MiSeqV3V4_USEARCH-RDP	MiSeqV3V4	USEARCH-RDP	0.0746992
HB18P_MiSeqV3V4_USEARCH-RDP	MiSeqV3V4	USEARCH-RDP	0.0932164
HB19P_MiSeqV3V4_USEARCH-RDP	MiSeqV3V4	USEARCH-RDP	0.0845631
HB22P_MiSeqV3V4_USEARCH-RDP	MiSeqV3V4	USEARCH-RDP	0.0845631
HB27P_MiSeqV3V4_USEARCH-RDP	MiSeqV3V4	USEARCH-RDP	0.0713305
HB33P_MiSeqV3V4_USEARCH-RDP	MiSeqV3V4	USEARCH-RDP	0.0746992
HB35P_MiSeqV3V4_USEARCH-RDP	MiSeqV3V4	USEARCH-RDP	0.0746992
HB69P_MiSeqV3V4_USEARCH-RDP	MiSeqV3V4	USEARCH-RDP	0.0712963
HB70P_MiSeqV3V4_USEARCH-RDP	MiSeqV3V4	USEARCH-RDP	0.0758601
HB71P_MiSeqV3V4_USEARCH-RDP	MiSeqV3V4	USEARCH-RDP	0.0815216
HB72P_MiSeqV3V4_USEARCH-RDP	MiSeqV3V4	USEARCH-RDP	0.074665
HB77P_MiSeqV3V4_USEARCH-RDP	MiSeqV3V4	USEARCH-RDP	0.0758601
HB98P_MiSeqV3V4_USEARCH-RDP	MiSeqV3V4	USEARCH-RDP	0.0712963
HA10P_MiSeqV4_DADA2-IDTAXA	MiSeqV4	DADA2-IDTAXA	0.0941742
HA24P_MiSeqV4_DADA2-IDTAXA	MiSeqV4	DADA2-IDTAXA	0.0713305
HA26P_MiSeqV4_DADA2-IDTAXA	MiSeqV4	DADA2-IDTAXA	0.0839062
HA2P_MiSeqV4_DADA2-IDTAXA	MiSeqV4	DADA2-IDTAXA	0.0907077
HA31P_MiSeqV4_DADA2-IDTAXA	MiSeqV4	DADA2-IDTAXA	0.107522
HA39P_MiSeqV4_DADA2-IDTAXA	MiSeqV4	DADA2-IDTAXA	0.075287
HA41P_MiSeqV4_DADA2-IDTAXA	MiSeqV4	DADA2-IDTAXA	0.0804702
HA45P_MiSeqV4_DADA2-IDTAXA	MiSeqV4	DADA2-IDTAXA	0.074843
HA48P_MiSeqV4_DADA2-IDTAXA	MiSeqV4	DADA2-IDTAXA	0.0753212
HA6P_MiSeqV4_DADA2-IDTAXA	MiSeqV4	DADA2-IDTAXA	0.0872749
HB108P_MiSeqV4_DADA2-IDTAXA	MiSeqV4	DADA2-IDTAXA	0.0722113
HB10P_MiSeqV4_DADA2-IDTAXA	MiSeqV4	DADA2-IDTAXA	0.0753212
HB121P_MiSeqV4_DADA2-IDTAXA	MiSeqV4	DADA2-IDTAXA	0.0833183
HB13P_MiSeqV4_DADA2-IDTAXA	MiSeqV4	DADA2-IDTAXA	0.0719525
HB17P_MiSeqV4_DADA2-IDTAXA	MiSeqV4	DADA2-IDTAXA	0.0873091
HB18P_MiSeqV4_DADA2-IDTAXA	MiSeqV4	DADA2-IDTAXA	0.0938384
HB19P_MiSeqV4_DADA2-IDTAXA	MiSeqV4	DADA2-IDTAXA	0.097173
HB22P_MiSeqV4_DADA2-IDTAXA	MiSeqV4	DADA2-IDTAXA	0.0764479
HB27P_MiSeqV4_DADA2-IDTAXA	MiSeqV4	DADA2-IDTAXA	0.0855777
HB33P_MiSeqV4_DADA2-IDTAXA	MiSeqV4	DADA2-IDTAXA	0.0753212
HB35P_MiSeqV4_DADA2-IDTAXA	MiSeqV4	DADA2-IDTAXA	0.0716235
HB69P_MiSeqV4_DADA2-IDTAXA	MiSeqV4	DADA2-IDTAXA	0.0790129
HB70P_MiSeqV4_DADA2-IDTAXA	MiSeqV4	DADA2-IDTAXA	0.075465
HB71P_MiSeqV4_DADA2-IDTAXA	MiSeqV4	DADA2-IDTAXA	0.0815216
HB72P_MiSeqV4_DADA2-IDTAXA	MiSeqV4	DADA2-IDTAXA	0.0722455
HB77P_MiSeqV4_DADA2-IDTAXA	MiSeqV4	DADA2-IDTAXA	0.0764479
HB98P_MiSeqV4_DADA2-IDTAXA	MiSeqV4	DADA2-IDTAXA	0.0832841
HA10P_MiSeqV4_DADA2-RDP	MiSeqV4	DADA2-RDP	0.0941742
HA24P_MiSeqV4_DADA2-RDP	MiSeqV4	DADA2-RDP	0.0713305
HA26P_MiSeqV4_DADA2-RDP	MiSeqV4	DADA2-RDP	0.0719183
HA2P_MiSeqV4_DADA2-RDP	MiSeqV4	DADA2-RDP	0.0712963
HA31P_MiSeqV4_DADA2-RDP	MiSeqV4	DADA2-RDP	0.0955346
HA39P_MiSeqV4_DADA2-RDP	MiSeqV4	DADA2-RDP	0.075287
HA41P_MiSeqV4_DADA2-RDP	MiSeqV4	DADA2-RDP	0.0730467
HA45P_MiSeqV4_DADA2-RDP	MiSeqV4	DADA2-RDP	0.074843
HA48P_MiSeqV4_DADA2-RDP	MiSeqV4	DADA2-RDP	0.0753212
HA6P_MiSeqV4_DADA2-RDP	MiSeqV4	DADA2-RDP	0.075287
HB108P_MiSeqV4_DADA2-RDP	MiSeqV4	DADA2-RDP	0.0722113
HB10P_MiSeqV4_DADA2-RDP	MiSeqV4	DADA2-RDP	0.0753212
HB121P_MiSeqV4_DADA2-RDP	MiSeqV4	DADA2-RDP	0.0713305
HB13P_MiSeqV4_DADA2-RDP	MiSeqV4	DADA2-RDP	0.0719525
HB17P_MiSeqV4_DADA2-RDP	MiSeqV4	DADA2-RDP	0.0753212
HB18P_MiSeqV4_DADA2-RDP	MiSeqV4	DADA2-RDP	0.0938384
HB19P_MiSeqV4_DADA2-RDP	MiSeqV4	DADA2-RDP	0.0851851
HB22P_MiSeqV4_DADA2-RDP	MiSeqV4	DADA2-RDP	0.0764479
HB27P_MiSeqV4_DADA2-RDP	MiSeqV4	DADA2-RDP	0.0713305
HB33P_MiSeqV4_DADA2-RDP	MiSeqV4	DADA2-RDP	0.0753212
HB35P_MiSeqV4_DADA2-RDP	MiSeqV4	DADA2-RDP	0.0716235
HB69P_MiSeqV4_DADA2-RDP	MiSeqV4	DADA2-RDP	0.0715893
HB70P_MiSeqV4_DADA2-RDP	MiSeqV4	DADA2-RDP	0.075287
HB71P_MiSeqV4_DADA2-RDP	MiSeqV4	DADA2-RDP	0.0815216
HB72P_MiSeqV4_DADA2-RDP	MiSeqV4	DADA2-RDP	0.0722455
HB77P_MiSeqV4_DADA2-RDP	MiSeqV4	DADA2-RDP	0.0764479
HB98P_MiSeqV4_DADA2-RDP	MiSeqV4	DADA2-RDP	0.0712963
HA10P_MiSeqV4_Taxa4Meta	MiSeqV4	Taxa4Meta	0.00441522
HA24P_MiSeqV4_Taxa4Meta	MiSeqV4	Taxa4Meta	0
HA26P_MiSeqV4_Taxa4Meta	MiSeqV4	Taxa4Meta	0.00653473
HA2P_MiSeqV4_Taxa4Meta	MiSeqV4	Taxa4Meta	0.003759
HA31P_MiSeqV4_Taxa4Meta	MiSeqV4	Taxa4Meta	0.0104913
HA39P_MiSeqV4_Taxa4Meta	MiSeqV4	Taxa4Meta	0.0153478
HA41P_MiSeqV4_Taxa4Meta	MiSeqV4	Taxa4Meta	0.00274153
HA45P_MiSeqV4_Taxa4Meta	MiSeqV4	Taxa4Meta	0.00730565
HA48P_MiSeqV4_Taxa4Meta	MiSeqV4	Taxa4Meta	0.00342482
HA6P_MiSeqV4_Taxa4Meta	MiSeqV4	Taxa4Meta	0.00438102
HB108P_MiSeqV4_Taxa4Meta	MiSeqV4	Taxa4Meta	0.00342482
HB10P_MiSeqV4_Taxa4Meta	MiSeqV4	Taxa4Meta	0.00441522
HB121P_MiSeqV4_Taxa4Meta	MiSeqV4	Taxa4Meta	0.0178918
HB13P_MiSeqV4_Taxa4Meta	MiSeqV4	Taxa4Meta	0.0037932
HB17P_MiSeqV4_Taxa4Meta	MiSeqV4	Taxa4Meta	0.00715675
HB18P_MiSeqV4_Taxa4Meta	MiSeqV4	Taxa4Meta	0.0274259
HB19P_MiSeqV4_Taxa4Meta	MiSeqV4	Taxa4Meta	0.0204236
HB22P_MiSeqV4_Taxa4Meta	MiSeqV4	Taxa4Meta	0.0104913
HB27P_MiSeqV4_Taxa4Meta	MiSeqV4	Taxa4Meta	0.0178918
HB33P_MiSeqV4_Taxa4Meta	MiSeqV4	Taxa4Meta	0.019141
HB35P_MiSeqV4_Taxa4Meta	MiSeqV4	Taxa4Meta	0.0154433
HB69P_MiSeqV4_Taxa4Meta	MiSeqV4	Taxa4Meta	0.00679354
HB70P_MiSeqV4_Taxa4Meta	MiSeqV4	Taxa4Meta	0.00762769
HB71P_MiSeqV4_Taxa4Meta	MiSeqV4	Taxa4Meta	0.00345902
HB72P_MiSeqV4_Taxa4Meta	MiSeqV4	Taxa4Meta	0.000683293
HB77P_MiSeqV4_Taxa4Meta	MiSeqV4	Taxa4Meta	0.0104913
HB98P_MiSeqV4_Taxa4Meta	MiSeqV4	Taxa4Meta	0.000683293
HB121P_MiSeqV4_UCLUST-SILVA	MiSeqV4	UCLUST-SILVA	0.0649496
HB27P_MiSeqV4_UCLUST-SILVA	MiSeqV4	UCLUST-SILVA	0.0549789
HA26P_MiSeqV4_UCLUST-SILVA	MiSeqV4	UCLUST-SILVA	0.0522253
HA48P_MiSeqV4_UCLUST-SILVA	MiSeqV4	UCLUST-SILVA	0.0690351
HB77P_MiSeqV4_UCLUST-SILVA	MiSeqV4	UCLUST-SILVA	0.056229
HB13P_MiSeqV4_UCLUST-SILVA	MiSeqV4	UCLUST-SILVA	0.0668435
HB10P_MiSeqV4_UCLUST-SILVA	MiSeqV4	UCLUST-SILVA	0.0649304
HB17P_MiSeqV4_UCLUST-SILVA	MiSeqV4	UCLUST-SILVA	0.0762506
HB71P_MiSeqV4_UCLUST-SILVA	MiSeqV4	UCLUST-SILVA	0.0491354
HB69P_MiSeqV4_UCLUST-SILVA	MiSeqV4	UCLUST-SILVA	0.0670256
HB70P_MiSeqV4_UCLUST-SILVA	MiSeqV4	UCLUST-SILVA	0.0650381
HB35P_MiSeqV4_UCLUST-SILVA	MiSeqV4	UCLUST-SILVA	0.058867
HB72P_MiSeqV4_UCLUST-SILVA	MiSeqV4	UCLUST-SILVA	0.0657892
HB33P_MiSeqV4_UCLUST-SILVA	MiSeqV4	UCLUST-SILVA	0.136221
HB98P_MiSeqV4_UCLUST-SILVA	MiSeqV4	UCLUST-SILVA	0.128172
HA2P_MiSeqV4_UCLUST-SILVA	MiSeqV4	UCLUST-SILVA	0.0719381
HA39P_MiSeqV4_UCLUST-SILVA	MiSeqV4	UCLUST-SILVA	0.0701896
HA31P_MiSeqV4_UCLUST-SILVA	MiSeqV4	UCLUST-SILVA	0.085039
HA10P_MiSeqV4_UCLUST-SILVA	MiSeqV4	UCLUST-SILVA	0.0871853
HA24P_MiSeqV4_UCLUST-SILVA	MiSeqV4	UCLUST-SILVA	0.0850537
HB108P_MiSeqV4_UCLUST-SILVA	MiSeqV4	UCLUST-SILVA	0.0631452
HA6P_MiSeqV4_UCLUST-SILVA	MiSeqV4	UCLUST-SILVA	0.0666984
HA45P_MiSeqV4_UCLUST-SILVA	MiSeqV4	UCLUST-SILVA	0.0731614
HA41P_MiSeqV4_UCLUST-SILVA	MiSeqV4	UCLUST-SILVA	0.0666284
HB18P_MiSeqV4_UCLUST-SILVA	MiSeqV4	UCLUST-SILVA	0.0616801
HB22P_MiSeqV4_UCLUST-SILVA	MiSeqV4	UCLUST-SILVA	0.0845567
HB19P_MiSeqV4_UCLUST-SILVA	MiSeqV4	UCLUST-SILVA	0.0827198
HA10P_MiSeqV4_USEARCH-RDP	MiSeqV4	USEARCH-RDP	0.102793
HA24P_MiSeqV4_USEARCH-RDP	MiSeqV4	USEARCH-RDP	0.0795251
HA26P_MiSeqV4_USEARCH-RDP	MiSeqV4	USEARCH-RDP	0.0839062
HA2P_MiSeqV4_USEARCH-RDP	MiSeqV4	USEARCH-RDP	0.0832841
HA31P_MiSeqV4_USEARCH-RDP	MiSeqV4	USEARCH-RDP	0.0722113
HA39P_MiSeqV4_USEARCH-RDP	MiSeqV4	USEARCH-RDP	0.0835159
HA41P_MiSeqV4_USEARCH-RDP	MiSeqV4	USEARCH-RDP	0.0795251
HA45P_MiSeqV4_USEARCH-RDP	MiSeqV4	USEARCH-RDP	0.0835772
HA48P_MiSeqV4_USEARCH-RDP	MiSeqV4	USEARCH-RDP	0.0832841
HA6P_MiSeqV4_USEARCH-RDP	MiSeqV4	USEARCH-RDP	0.075287
HB108P_MiSeqV4_USEARCH-RDP	MiSeqV4	USEARCH-RDP	0.0802084
HB10P_MiSeqV4_USEARCH-RDP	MiSeqV4	USEARCH-RDP	0.0839062
HB121P_MiSeqV4_USEARCH-RDP	MiSeqV4	USEARCH-RDP	0.0833183
HB13P_MiSeqV4_USEARCH-RDP	MiSeqV4	USEARCH-RDP	0.0832841
HB17P_MiSeqV4_USEARCH-RDP	MiSeqV4	USEARCH-RDP	0.0719525
HB18P_MiSeqV4_USEARCH-RDP	MiSeqV4	USEARCH-RDP	0.0839062
HB19P_MiSeqV4_USEARCH-RDP	MiSeqV4	USEARCH-RDP	0.0851851
HB22P_MiSeqV4_USEARCH-RDP	MiSeqV4	USEARCH-RDP	0.0872749
HB27P_MiSeqV4_USEARCH-RDP	MiSeqV4	USEARCH-RDP	0.0713305
HB33P_MiSeqV4_USEARCH-RDP	MiSeqV4	USEARCH-RDP	0.075287
HB35P_MiSeqV4_USEARCH-RDP	MiSeqV4	USEARCH-RDP	0.0836114
HB69P_MiSeqV4_USEARCH-RDP	MiSeqV4	USEARCH-RDP	0.0715893
HB70P_MiSeqV4_USEARCH-RDP	MiSeqV4	USEARCH-RDP	0.0841992
HB71P_MiSeqV4_USEARCH-RDP	MiSeqV4	USEARCH-RDP	0.0715893
HB72P_MiSeqV4_USEARCH-RDP	MiSeqV4	USEARCH-RDP	0.0715893
HB77P_MiSeqV4_USEARCH-RDP	MiSeqV4	USEARCH-RDP	0.075287
HB98P_MiSeqV4_USEARCH-RDP	MiSeqV4	USEARCH-RDP	0.0682206
ERR1730257_WGS_Kraken2	WGS	Kraken2	-4.44e-16
ERR1730258_WGS_Kraken2	WGS	Kraken2	-4.44e-16
ERR1730259_WGS_Kraken2	WGS	Kraken2	-4.44e-16
ERR1730260_WGS_Kraken2	WGS	Kraken2	0
ERR1730261_WGS_Kraken2	WGS	Kraken2	-4.44e-16
ERR1730262_WGS_Kraken2	WGS	Kraken2	0
ERR1730263_WGS_Kraken2	WGS	Kraken2	-4.44e-16
ERR1730264_WGS_Kraken2	WGS	Kraken2	-4.44e-16
ERR1730265_WGS_Kraken2	WGS	Kraken2	-4.44e-16
ERR1730266_WGS_Kraken2	WGS	Kraken2	0
ERR1730267_WGS_Kraken2	WGS	Kraken2	-4.44e-16
ERR1730268_WGS_Kraken2	WGS	Kraken2	0
ERR1730269_WGS_Kraken2	WGS	Kraken2	-4.44e-16
ERR1730270_WGS_Kraken2	WGS	Kraken2	-4.44e-16
ERR1730271_WGS_Kraken2	WGS	Kraken2	0
ERR1730272_WGS_Kraken2	WGS	Kraken2	-4.44e-16
ERR1730273_WGS_Kraken2	WGS	Kraken2	-4.44e-16
ERR1730274_WGS_Kraken2	WGS	Kraken2	-4.44e-16
ERR1730275_WGS_Kraken2	WGS	Kraken2	-4.44e-16
ERR1730276_WGS_Kraken2	WGS	Kraken2	-4.44e-16
ERR1730277_WGS_Kraken2	WGS	Kraken2	-4.44e-16
ERR1730278_WGS_Kraken2	WGS	Kraken2	-4.44e-16
ERR1730279_WGS_Kraken2	WGS	Kraken2	-4.44e-16
ERR1730280_WGS_Kraken2	WGS	Kraken2	0
ERR1730281_WGS_Kraken2	WGS	Kraken2	-4.44e-16
ERR1730282_WGS_Kraken2	WGS	Kraken2	-4.44e-16
ERR1730283_WGS_Kraken2	WGS	Kraken2	-4.44e-16
ERR1730257_WGS_MetaPhlAn2	WGS	MetaPhlAn2	0.0942084
ERR1730258_WGS_MetaPhlAn2	WGS	MetaPhlAn2	0.0920006
ERR1730259_WGS_MetaPhlAn2	WGS	MetaPhlAn2	0.0793666
ERR1730260_WGS_MetaPhlAn2	WGS	MetaPhlAn2	0.113414
ERR1730261_WGS_MetaPhlAn2	WGS	MetaPhlAn2	0.104354
ERR1730262_WGS_MetaPhlAn2	WGS	MetaPhlAn2	0.0753212
ERR1730263_WGS_MetaPhlAn2	WGS	MetaPhlAn2	0.0786228
ERR1730264_WGS_MetaPhlAn2	WGS	MetaPhlAn2	0.0831882
ERR1730265_WGS_MetaPhlAn2	WGS	MetaPhlAn2	0.0764821
ERR1730266_WGS_MetaPhlAn2	WGS	MetaPhlAn2	0.0849856
ERR1730267_WGS_MetaPhlAn2	WGS	MetaPhlAn2	0.0856627
ERR1730268_WGS_MetaPhlAn2	WGS	MetaPhlAn2	0.0753212
ERR1730269_WGS_MetaPhlAn2	WGS	MetaPhlAn2	0.0719525
ERR1730270_WGS_MetaPhlAn2	WGS	MetaPhlAn2	0.0719525
ERR1730271_WGS_MetaPhlAn2	WGS	MetaPhlAn2	0.0753212
ERR1730272_WGS_MetaPhlAn2	WGS	MetaPhlAn2	0.104366
ERR1730273_WGS_MetaPhlAn2	WGS	MetaPhlAn2	0.0993668
ERR1730274_WGS_MetaPhlAn2	WGS	MetaPhlAn2	0.081274
ERR1730275_WGS_MetaPhlAn2	WGS	MetaPhlAn2	0.0879301
ERR1730276_WGS_MetaPhlAn2	WGS	MetaPhlAn2	0.074638
ERR1730277_WGS_MetaPhlAn2	WGS	MetaPhlAn2	0.0753212
ERR1730278_WGS_MetaPhlAn2	WGS	MetaPhlAn2	0.086346
ERR1730279_WGS_MetaPhlAn2	WGS	MetaPhlAn2	0.0789195
ERR1730280_WGS_MetaPhlAn2	WGS	MetaPhlAn2	0.0826212
ERR1730281_WGS_MetaPhlAn2	WGS	MetaPhlAn2	0.084536
ERR1730282_WGS_MetaPhlAn2	WGS	MetaPhlAn2	0.134536
ERR1730283_WGS_MetaPhlAn2	WGS	MetaPhlAn2	0.0746038
HA10P_V1V3_EzBiome	MiSeqV1V3	EzBiome	0.0857576
HA24P_V1V3_EzBiome	MiSeqV1V3	EzBiome	0.0823888
HA26P_V1V3_EzBiome	MiSeqV1V3	EzBiome	0.0840068
HA2P_V1V3_EzBiome	MiSeqV1V3	EzBiome	0.184809
HA31P_V1V3_EzBiome	MiSeqV1V3	EzBiome	0.179441
HA39P_V1V3_EzBiome	MiSeqV1V3	EzBiome	0.180449
HA41P_V1V3_EzBiome	MiSeqV1V3	EzBiome	0.200418
HA45P_V1V3_EzBiome	MiSeqV1V3	EzBiome	0.178458
HA48P_V1V3_EzBiome	MiSeqV1V3	EzBiome	0.0765927
HA6P_V1V3_EzBiome	MiSeqV1V3	EzBiome	0.183449
HB108P_V1V3_EzBiome	MiSeqV1V3	EzBiome	0.186263
HB10P_V1V3_EzBiome	MiSeqV1V3	EzBiome	0.0772199
HB121P_V1V3_EzBiome	MiSeqV1V3	EzBiome	0.0765927
HB13P_V1V3_EzBiome	MiSeqV1V3	EzBiome	0.0635017
HB17P_V1V3_EzBiome	MiSeqV1V3	EzBiome	0.189637
HB18P_V1V3_EzBiome	MiSeqV1V3	EzBiome	0.103566
HB19P_V1V3_EzBiome	MiSeqV1V3	EzBiome	0.0871179
HB22P_V1V3_EzBiome	MiSeqV1V3	EzBiome	0.179441
HB27P_V1V3_EzBiome	MiSeqV1V3	EzBiome	0.206085
HB33P_V1V3_EzBiome	MiSeqV1V3	EzBiome	0.186268
HB35P_V1V3_EzBiome	MiSeqV1V3	EzBiome	0.065232
HB69P_V1V3_EzBiome	MiSeqV1V3	EzBiome	0.0658628
HB70P_V1V3_EzBiome	MiSeqV1V3	EzBiome	0.0783807
HB71P_V1V3_EzBiome	MiSeqV1V3	EzBiome	0.0826825
HB72P_V1V3_EzBiome	MiSeqV1V3	EzBiome	0.0548826
HB77P_V1V3_EzBiome	MiSeqV1V3	EzBiome	0.189443
HB98P_V1V3_EzBiome	MiSeqV1V3	EzBiome	0.0686043
HA10P_V3V4_EzBiome	MiSeqV3V4	EzBiome	0.0637947
HA24P_V3V4_EzBiome	MiSeqV3V4	EzBiome	0.0720394
HA26P_V3V4_EzBiome	MiSeqV3V4	EzBiome	0.0560471
HA2P_V3V4_EzBiome	MiSeqV3V4	EzBiome	0.17446
HA31P_V3V4_EzBiome	MiSeqV3V4	EzBiome	0.0654115
HA39P_V3V4_EzBiome	MiSeqV3V4	EzBiome	0.0490689
HA41P_V3V4_EzBiome	MiSeqV3V4	EzBiome	0.060426
HA45P_V3V4_EzBiome	MiSeqV3V4	EzBiome	0.161486
HA48P_V3V4_EzBiome	MiSeqV3V4	EzBiome	0.0521447
HA6P_V3V4_EzBiome	MiSeqV3V4	EzBiome	0.0401568
HB108P_V3V4_EzBiome	MiSeqV3V4	EzBiome	0.0524377
HB10P_V3V4_EzBiome	MiSeqV3V4	EzBiome	0.0628184
HB121P_V3V4_EzBiome	MiSeqV3V4	EzBiome	0.0635017
HB13P_V3V4_EzBiome	MiSeqV3V4	EzBiome	0.0484382
HB17P_V3V4_EzBiome	MiSeqV3V4	EzBiome	0.179288
HB18P_V3V4_EzBiome	MiSeqV3V4	EzBiome	0.0784871
HB19P_V3V4_EzBiome	MiSeqV3V4	EzBiome	0.0654115
HB22P_V3V4_EzBiome	MiSeqV3V4	EzBiome	0.0555134
HB27P_V3V4_EzBiome	MiSeqV3V4	EzBiome	0.0805768
HB33P_V3V4_EzBiome	MiSeqV3V4	EzBiome	0.179288
HB35P_V3V4_EzBiome	MiSeqV3V4	EzBiome	0.179288
HB69P_V3V4_EzBiome	MiSeqV3V4	EzBiome	0.0521447
HB70P_V3V4_EzBiome	MiSeqV3V4	EzBiome	0.0668704
HB71P_V3V4_EzBiome	MiSeqV3V4	EzBiome	0.0530894
HB72P_V3V4_EzBiome	MiSeqV3V4	EzBiome	0.0668704
HB77P_V3V4_EzBiome	MiSeqV3V4	EzBiome	0.0707728
HB98P_V3V4_EzBiome	MiSeqV3V4	EzBiome	0.0518105
HA10P_V4_EzBiome	MiSeqV4	EzBiome	0.0631161
HA24P_V4_EzBiome	MiSeqV4	EzBiome	0.0483857
HA26P_V4_EzBiome	MiSeqV4	EzBiome	0.152574
HA2P_V4_EzBiome	MiSeqV4	EzBiome	0.164562
HA31P_V4_EzBiome	MiSeqV4	EzBiome	0.168553
HA39P_V4_EzBiome	MiSeqV4	EzBiome	0.0523764
HA41P_V4_EzBiome	MiSeqV4	EzBiome	0.160803
HA45P_V4_EzBiome	MiSeqV4	EzBiome	0.165033
HA48P_V4_EzBiome	MiSeqV4	EzBiome	0.0518105
HA6P_V4_EzBiome	MiSeqV4	EzBiome	0.0407788
HB108P_V4_EzBiome	MiSeqV4	EzBiome	0.161486
HB10P_V4_EzBiome	MiSeqV4	EzBiome	0.0527667
HB121P_V4_EzBiome	MiSeqV4	EzBiome	0.0635017
HB13P_V4_EzBiome	MiSeqV4	EzBiome	0.0401568
HB17P_V4_EzBiome	MiSeqV4	EzBiome	0.176541
HB18P_V4_EzBiome	MiSeqV4	EzBiome	0.0637895
HB19P_V4_EzBiome	MiSeqV4	EzBiome	0.0540456
HB22P_V4_EzBiome	MiSeqV4	EzBiome	0.0572963
HB27P_V4_EzBiome	MiSeqV4	EzBiome	0.165989
HB33P_V4_EzBiome	MiSeqV4	EzBiome	0.179288
HB35P_V4_EzBiome	MiSeqV4	EzBiome	0.176212
HB69P_V4_EzBiome	MiSeqV4	EzBiome	0.0524377
HB70P_V4_EzBiome	MiSeqV4	EzBiome	0.0542206
HB71P_V4_EzBiome	MiSeqV4	EzBiome	0.0398226
HB72P_V4_EzBiome	MiSeqV4	EzBiome	0.060426
HB77P_V4_EzBiome	MiSeqV4	EzBiome	0.157726
HB98P_V4_EzBiome	MiSeqV4	EzBiome	0.0370811
HA10P_V6V9_EzBiome	454V1V4	EzBiome	0.0986189
HA24P_V6V9_EzBiome	454V1V4	EzBiome	0.153804
HA26P_V6V9_EzBiome	454V1V4	EzBiome	0.202674
HA2P_V6V9_EzBiome	454V1V4	EzBiome	0.129554
HA31P_V6V9_EzBiome	454V1V4	EzBiome	0.224497
HA39P_V6V9_EzBiome	454V1V4	EzBiome	0.0812622
HA41P_V6V9_EzBiome	454V1V4	EzBiome	0.140373
HA45P_V6V9_EzBiome	454V1V4	EzBiome	0.0879997
HA48P_V6V9_EzBiome	454V1V4	EzBiome	0.0969944
HA6P_V6V9_EzBiome	454V1V4	EzBiome	0.0943628
HB108P_V6V9_EzBiome	454V1V4	EzBiome	0.0889008
HB10P_V6V9_EzBiome	454V1V4	EzBiome	0.0812622
HB121P_V6V9_EzBiome	454V1V4	EzBiome	0.0977101
HB13P_V6V9_EzBiome	454V1V4	EzBiome	0.0875405
HB17P_V6V9_EzBiome	454V1V4	EzBiome	0.0812622
HB18P_V6V9_EzBiome	454V1V4	EzBiome	0.173612
HB19P_V6V9_EzBiome	454V1V4	EzBiome	0.110506
HB22P_V6V9_EzBiome	454V1V4	EzBiome	0.0966696
HB27P_V6V9_EzBiome	454V1V4	EzBiome	0.229739
HB33P_V6V9_EzBiome	454V1V4	EzBiome	0.0790028
HB35P_V6V9_EzBiome	454V1V4	EzBiome	0.0878217
HB69P_V6V9_EzBiome	454V1V4	EzBiome	0.138092
HB70P_V6V9_EzBiome	454V1V4	EzBiome	0.0814401
HB71P_V6V9_EzBiome	454V1V4	EzBiome	0.148088
HB72P_V6V9_EzBiome	454V1V4	EzBiome	0.0790028
HB77P_V6V9_EzBiome	454V1V4	EzBiome	0.27265
HB98P_V6V9_EzBiome	454V1V4	EzBiome	0.0840037

## Sheet: Figure 3A
Sample ID	PCo1	PCo2	Dataset ID	Group	Cohort	Pathobiome abundance
SRR1211522	-0.334035	-0.148915	Dataset #1	CD	Pediatric	0.0203214
SRR1210683	-0.0348254	-0.0519418	Dataset #1	CD	Pediatric	0.0403053
SRR1210668	-0.241475	0.034003	Dataset #1	CD	Pediatric	0.011
SRR1210707	0.0158411	0.0530097	Dataset #1	CD	Pediatric	0.00426958
SRR1211453	0.0618564	0.00721496	Dataset #1	CD	Pediatric	0.0115246
SRR1211189	-0.0859865	0.192107	Dataset #1	CD	Pediatric	0.00179533
SRR1211712	0.130511	-0.00836218	Dataset #1	CD	Pediatric	0.000122926
SRR2061912	-0.208645	0.138135	Dataset #1	CD	Pediatric	0.227237
SRR1212538	-0.323252	-0.190683	Dataset #1	CD	Pediatric	0.0260459
SRR1211176	-0.264236	-0.0229476	Dataset #1	CD	Pediatric	0.816528
SRR1211534	0.0715853	-0.00844762	Dataset #1	CD	Pediatric	0.0409664
SRR2062018	0.168956	-0.012533	Dataset #1	CD	Pediatric	0.00323359
SRR1210726	0.0818561	-0.0157476	Dataset #1	CD	Pediatric	0.0460908
SRR1211492	-0.283101	-0.110543	Dataset #1	CD	Pediatric	0.13704
SRR2061863	0.0230215	0.0562886	Dataset #1	CD	Pediatric	0.0103942
SRR1211104	0.0227549	0.218187	Dataset #1	CD	Pediatric	0.0249779
SRR1210747	-0.0296153	0.0944551	Dataset #1	CD	Pediatric	0.0192134
SRR2061836	-0.1476	0.174715	Dataset #1	CD	Pediatric	0.0156031
SRR1210728	0.0411599	-0.0540738	Dataset #1	CD	Pediatric	0.283939
SRR1211629	0.120735	0.0644102	Dataset #1	CD	Pediatric	0.00262086
SRR1212255	-0.231552	0.135629	Dataset #1	CD	Pediatric	0.0540237
SRR2061862	0.0785287	0.00715527	Dataset #1	CD	Pediatric	0.00566211
SRR1210767	-0.104879	0.0922735	Dataset #1	CD	Pediatric	0.0452437
SRR1210753	-0.218345	0.0917566	Dataset #1	CD	Pediatric	0.0573748
SRR1210693	-0.148561	0.0253813	Dataset #1	CD	Pediatric	0.123206
SRR2062001	0.0410374	-0.00100767	Dataset #1	CD	Pediatric	0.0535479
SRR2062028	-0.1201	0.143506	Dataset #1	CD	Pediatric	0.137479
SRR1212457	-0.208078	0.154718	Dataset #1	CD	Pediatric	0.0162797
SRR1210761	-0.0955595	-0.0544465	Dataset #1	CD	Pediatric	0.0223337
SRR1211682	0.111525	0.0320648	Dataset #1	CD	Pediatric	0.0375071
SRR2062025	-0.0110021	0.0590796	Dataset #1	CD	Pediatric	0.0694104
SRR1211673	-0.0731776	0.028303	Dataset #1	CD	Pediatric	0.0343051
SRR2061857	-0.0635395	0.204289	Dataset #1	CD	Pediatric	0.00293198
SRR1211164	0.00695059	-0.0326797	Dataset #1	CD	Pediatric	0.0188418
SRR1211617	0.117263	-0.0164273	Dataset #1	CD	Pediatric	0.00478348
SRR2061959	-0.126769	-0.0222625	Dataset #1	CD	Pediatric	0.029885
SRR2061967	0.0988529	-0.215537	Dataset #1	CD	Pediatric	0.0109742
SRR1212286	-0.148287	0.161768	Dataset #1	CD	Pediatric	0.0267579
SRR2062002	0.000610691	0.170373	Dataset #1	CD	Pediatric	0.00162672
SRR2062003	-0.108302	-0.0962922	Dataset #1	CD	Pediatric	0.00832901
SRR2061869	-0.0333967	0.207524	Dataset #1	CD	Pediatric	0.246932
SRR1212470	0.036834	0.0779147	Dataset #1	CD	Pediatric	0.0215351
SRR2061852	-0.04824	0.185787	Dataset #1	CD	Pediatric	0.191736
SRR1212539	-0.0363683	0.0134923	Dataset #1	CD	Pediatric	0.173181
SRR1211674	0.163842	0.00396442	Dataset #1	CD	Pediatric	0.00233012
SRR2061838	0.0161153	0.202137	Dataset #1	CD	Pediatric	0.0151675
SRR1212496	0.126807	-0.0112816	Dataset #1	CD	Pediatric	0.0292765
SRR1211711	0.0281963	0.0567565	Dataset #1	CD	Pediatric	0.0479066
SRR1212191	-0.181976	0.153435	Dataset #1	CD	Pediatric	0.173207
SRR1211500	-0.144469	-0.0532974	Dataset #1	CD	Pediatric	0.0180141
SRR1212240	0.0809113	-0.00953372	Dataset #1	CD	Pediatric	0.00390179
SRR1211142	-0.333685	-0.100256	Dataset #1	CD	Pediatric	0.0225534
SRR1211064	0.177242	0.00868074	Dataset #1	CD	Pediatric	0.053918
SRR2061832	-0.217443	-0.0327546	Dataset #1	CD	Pediatric	0.239951
SRR1210671	0.153462	0.0073292	Dataset #1	CD	Pediatric	0.00425572
SRR1211491	0.0115235	0.0538209	Dataset #1	CD	Pediatric	0.0286782
SRR2061867	-0.315063	-0.0933797	Dataset #1	CD	Pediatric	0.0214673
SRR2061829	-0.0209125	0.201011	Dataset #1	CD	Pediatric	0.0770529
SRR1211536	-0.0308013	0.179432	Dataset #1	CD	Pediatric	0.0327597
SRR1211120	-0.299928	-0.0825896	Dataset #1	CD	Pediatric	0.0114403
SRR1211518	0.0279478	-0.0422145	Dataset #1	CD	Pediatric	0.0643561
SRR1210765	-0.0505196	0.0432505	Dataset #1	CD	Pediatric	0.0714135
SRR1212536	0.127014	-0.0327016	Dataset #1	CD	Pediatric	0.0146311
SRR1210672	0.0421417	0.0771961	Dataset #1	CD	Pediatric	0.0347357
SRR1211133	-0.0702152	0.16091	Dataset #1	CD	Pediatric	0.119352
SRR1210748	0.0749945	0.0988683	Dataset #1	CD	Pediatric	0.0056356
SRR1211651	0.0476032	0.0780243	Dataset #1	CD	Pediatric	0.017766
SRR1210764	-0.114374	-0.131039	Dataset #1	CD	Pediatric	0.0539831
SRR2061835	-0.19531	0.095019	Dataset #1	CD	Pediatric	0.0172903
SRR2062021	0.0257474	0.0849108	Dataset #1	CD	Pediatric	0.0551377
SRR1211524	-0.137696	0.153543	Dataset #1	CD	Pediatric	0.114454
SRR1211061	0.109382	0.00556405	Dataset #1	CD	Pediatric	0.00836677
SRR2061962	-0.020572	0.0499388	Dataset #1	CD	Pediatric	0.0992278
SRR1211666	-0.0880418	-0.0883152	Dataset #1	CD	Pediatric	0.0900291
SRR2061850	-0.0483827	0.174517	Dataset #1	CD	Pediatric	0.0394427
SRR2061999	-0.104125	0.125518	Dataset #1	CD	Pediatric	0.0404048
SRR2061834	-0.189008	-0.25597	Dataset #1	CD	Pediatric	0.16557
SRR2061968	-0.100333	-0.123859	Dataset #1	CD	Pediatric	0.0111722
SRR1211685	-0.469904	-0.321442	Dataset #1	CD	Pediatric	0.667427
SRR2061870	-0.149051	0.173948	Dataset #1	CD	Pediatric	0.0151593
SRR1210646	-0.378477	-0.224679	Dataset #1	CD	Pediatric	0.570116
SRR1211657	0.0125242	0.0498859	Dataset #1	CD	Pediatric	0.0754488
SRR2061851	0.0204309	0.0919713	Dataset #1	CD	Pediatric	0.00396238
SRR1211701	-0.020163	0.063749	Dataset #1	CD	Pediatric	0.0149817
SRR1210692	0.0514686	0.00824725	Dataset #1	CD	Pediatric	0.00351713
SRR1210758	-0.497494	-0.221368	Dataset #1	CD	Pediatric	0.701171
SRR1211675	0.0721385	-0.0334347	Dataset #1	CD	Pediatric	0.0244882
SRR1211158	0.116832	-0.0155382	Dataset #1	CD	Pediatric	0.0553069
SRR2061961	0.0303575	0.0681252	Dataset #1	CD	Pediatric	0.00804391
SRR2061916	0.022443	0.223682	Dataset #1	CD	Pediatric	0.0159807
SRR1212526	0.0752551	-0.0086039	Dataset #1	CD	Pediatric	0.00831147
SRR1212521	0.0499532	0.0879524	Dataset #1	CD	Pediatric	0.00926136
SRR2062023	-0.110482	0.00603124	Dataset #1	CD	Pediatric	0.0434643
SRR2061991	-0.0644762	-0.100403	Dataset #1	CD	Pediatric	0.100078
SRR1210694	-0.0223978	0.240087	Dataset #1	CD	Pediatric	0.00395552
SRR1211406	0.020549	-0.0732756	Dataset #1	CD	Pediatric	0.443114
SRR2061853	-0.190004	0.0517891	Dataset #1	CD	Pediatric	0.0112768
SRR2061856	0.0874877	-0.0218699	Dataset #1	CD	Pediatric	0.0307572
SRR2061861	-0.121267	0.163244	Dataset #1	CD	Pediatric	0.0138049
SRR2062027	0.0770583	-0.0179589	Dataset #1	CD	Pediatric	0.00719907
SRR2061918	-0.0925425	0.149316	Dataset #1	CD	Pediatric	0.00175319
SRR1212483	0.0716275	0.0985696	Dataset #1	CD	Pediatric	0.00274767
SRR2061960	0.0526166	-0.049624	Dataset #1	CD	Pediatric	0.0780961
SRR1210649	-0.0434068	0.19061	Dataset #1	CD	Pediatric	0.0616191
SRR1211641	-0.0171306	0.0168416	Dataset #1	CD	Pediatric	0.108055
SRR1211480	0.0782207	-0.0698098	Dataset #1	CD	Pediatric	0.00210197
SRR1211658	-0.0438489	0.220084	Dataset #1	CD	Pediatric	0.0207101
SRR1211499	-0.0472173	-0.131449	Dataset #1	CD	Pediatric	0.0188594
SRR2061965	0.000872901	0.0708257	Dataset #1	CD	Pediatric	0.0054535
SRR2061966	-0.064844	0.214106	Dataset #1	CD	Pediatric	0.0166581
SRR1211652	-0.0386825	0.0452191	Dataset #1	CD	Pediatric	0.0129554
SRR2061990	0.0539019	0.221048	Dataset #1	CD	Pediatric	0.00196102
SRR2061872	0.0486072	-0.0343595	Dataset #1	CD	Pediatric	0.00242231
SRR1212443	0.0258511	0.0970802	Dataset #1	CD	Pediatric	0.0393314
SRR1211076	-0.142442	0.136596	Dataset #1	CD	Pediatric	0.14527
SRR1211156	-0.00623082	-0.0360582	Dataset #1	CD	Pediatric	0.0703627
SRR1211181	-0.331051	-0.139086	Dataset #1	CD	Pediatric	0.219297
SRR1212534	-0.16819	0.154435	Dataset #1	CD	Pediatric	0.00762802
SRR1211119	-0.306156	-0.234467	Dataset #1	CD	Pediatric	0.140365
SRR2061875	-0.0741102	0.230368	Dataset #1	CD	Pediatric	0.012827
SRR1211091	-0.061636	0.176152	Dataset #1	CD	Pediatric	0.0296852
SRR2061865	-0.221364	-0.0802835	Dataset #1	CD	Pediatric	0.063365
SRR1210717	-0.217849	0.041183	Dataset #1	CD	Pediatric	0.217411
SRR1211188	-0.293541	0.0272915	Dataset #1	CD	Pediatric	0.0499176
SRR2061830	-0.141609	0.133901	Dataset #1	CD	Pediatric	0.0512812
SRR1212561	0.131608	-0.00560273	Dataset #1	CD	Pediatric	0.00425244
SRR1212559	-0.401098	-0.172985	Dataset #1	CD	Pediatric	0.659967
SRR1211183	0.00110564	0.169391	Dataset #1	CD	Pediatric	0.0929936
SRR1211150	0.0724071	-0.0107301	Dataset #1	CD	Pediatric	0.00073612
SRR1210760	0.00785	-0.019151	Dataset #1	CD	Pediatric	0.00478315
SRR1212296	-0.270036	-0.0943231	Dataset #1	CD	Pediatric	0.156732
SRR1211687	0.0591533	0.0733038	Dataset #1	CD	Pediatric	0.0190719
SRR2061919	-0.0261854	0.0304869	Dataset #1	CD	Pediatric	0.0263563
SRR1211441	0.00243676	-0.121779	Dataset #1	CD	Pediatric	0.124145
SRR1211147	-0.156347	-0.119561	Dataset #1	CD	Pediatric	0.185576
SRR1211616	-0.0314187	0.0365454	Dataset #1	CD	Pediatric	0.0136247
SRR2062029	-0.130757	-0.0264773	Dataset #1	CD	Pediatric	0.0636976
SRR2061998	-0.0406807	0.0374426	Dataset #1	CD	Pediatric	0.201432
SRR2061868	-0.0550847	-0.177014	Dataset #1	CD	Pediatric	0.0471315
SRR2061839	-0.219374	-0.111906	Dataset #1	CD	Pediatric	0.279381
SRR1210682	0.00951539	-0.0786518	Dataset #1	CD	Pediatric	0.0316637
SRR1211530	-0.171815	0.145122	Dataset #1	CD	Pediatric	0.0320932
SRR2061858	-0.196191	0.1005	Dataset #1	CD	Pediatric	0.102923
SRR1211579	-0.108594	0.15501	Dataset #1	CD	Pediatric	0.0508239
SRR1210746	-0.0111487	-0.0374457	Dataset #1	CD	Pediatric	0.0267161
SRR1210695	-0.1946	-0.0555378	Dataset #1	CD	Pediatric	0.130665
SRR2061871	0.0638994	-0.00152847	Dataset #1	CD	Pediatric	0.000931577
SRR1212495	-0.114546	0.0186388	Dataset #1	CD	Pediatric	0.0475315
SRR1212543	-0.02137	-0.00011745	Dataset #1	CD	Pediatric	0.0969189
SRR2062040	0.0912218	0.0565241	Dataset #1	CD	Pediatric	0.00375641
SRR1211511	-0.097109	0.124976	Dataset #1	CD	Pediatric	0.044895
SRR1211506	-0.217616	0.202897	Dataset #1	CD	Pediatric	0.0249814
SRR1212439	-0.196315	-0.0437063	Dataset #1	CD	Pediatric	0.178884
SRR1211065	0.17735	-0.00678821	Dataset #1	CD	Pediatric	0.000543141
SRR1211144	-0.0564859	-0.0444112	Dataset #1	CD	Pediatric	0.139774
SRR1210719	0.111451	-0.0644831	Dataset #1	CD	Pediatric	0.0117889
SRR1211581	-0.00521108	0.00499824	Dataset #1	CD	Pediatric	0.10285
SRR2062006	-0.0853736	-0.0853678	Dataset #1	CD	Pediatric	0.0336575
SRR2061996	0.139419	-0.12483	Dataset #1	CD	Pediatric	0.00927928
SRR1211650	-0.160032	0.14108	Dataset #1	CD	Pediatric	0.0648956
SRR1211504	0.0231241	0.167231	Dataset #1	CD	Pediatric	0.00444479
SRR1210709	-0.0210397	0.0606958	Dataset #1	CD	Pediatric	0.0340013
SRR1210735	0.0804716	-0.0220617	Dataset #1	CD	Pediatric	0.0203858
SRR1210756	0.155932	-0.083671	Dataset #1	CD	Pediatric	0.00301044
SRR2061831	-0.0330917	0.20233	Dataset #1	CD	Pediatric	0.070352
SRR1211405	0.204857	-0.110506	Dataset #1	CD	Pediatric	0.00166355
SRR1211593	-0.0822309	0.155179	Dataset #1	CD	Pediatric	0.060025
SRR1211713	-0.28374	0.0229665	Dataset #1	CD	Pediatric	0.11405
SRR2061914	-0.0047171	0.151775	Dataset #1	CD	Pediatric	0.0565253
SRR2062022	-0.000386751	-0.0941602	Dataset #1	CD	Pediatric	0.0383766
SRR1212180	0.0161605	-0.06913	Dataset #1	CD	Pediatric	0.0563014
SRR1210670	-0.226054	-0.0689964	Dataset #1	CD	Pediatric	0.486802
SRR1211077	-0.370479	-0.0579094	Dataset #1	CD	Pediatric	0.12609
SRR1212290	-0.0445356	0.188875	Dataset #1	CD	Pediatric	0.128996
SRR1212525	0.00184031	0.213845	Dataset #1	CD	Pediatric	0.00989251
SRR1211417	-0.0781408	0.198561	Dataset #1	CD	Pediatric	0.0367543
SRR1212263	-0.190384	-0.00377575	Dataset #1	CD	Pediatric	0.0451482
SRR1210657	0.0513084	-0.0745133	Dataset #1	CD	Pediatric	0.0546084
SRR1212523	-0.0528149	-0.0928074	Dataset #1	CD	Pediatric	0.00131157
SRR1212441	-0.29549	-0.0660388	Dataset #1	CD	Pediatric	0.331763
SRR1211604	0.0792833	-0.0860941	Dataset #1	CD	Pediatric	0.0476746
SRR1210725	-0.199141	-0.123094	Dataset #1	CD	Pediatric	0.0818011
SRR1210729	-0.24614	0.024851	Dataset #1	CD	Pediatric	0.412404
SRR1210661	-0.0961441	0.0511198	Dataset #1	CD	Pediatric	0.02295
SRR1210731	-0.0915	-0.0069533	Dataset #1	CD	Pediatric	0.0470371
SRR1210730	-0.332057	-0.0882749	Dataset #1	CD	Pediatric	0.127574
SRR1210660	-0.413078	0.0110072	Dataset #1	CD	Pediatric	0.298034
SRR1211569	-0.208156	-0.193065	Dataset #1	CD	Pediatric	0.273663
SRR1211595	-0.228541	-0.0910007	Dataset #1	CD	Pediatric	0.0599822
SRR1210684	0.010999	0.220231	Dataset #1	CD	Pediatric	0.0370126
SRR1212544	-0.369983	-0.214665	Dataset #1	CD	Pediatric	0.334158
SRR1210752	-0.512724	-0.163603	Dataset #1	CD	Pediatric	0.680962
SRR1211161	-0.547373	-0.192005	Dataset #1	CD	Pediatric	0.763227
SRR1211443	-0.354057	-0.216493	Dataset #1	CD	Pediatric	0.470414
SRR1211171	-0.438732	-0.0440116	Dataset #1	CD	Pediatric	0.295898
SRR2061997	-0.402076	-0.281771	Dataset #1	CD	Pediatric	0.451204
SRR1212566	-0.149042	-0.0374913	Dataset #1	CD	Pediatric	0.112985
SRR1212535	-0.36724	-0.233919	Dataset #1	CD	Pediatric	0.517709
SRR1211578	-0.184966	0.065428	Dataset #1	CD	Pediatric	0.135082
SRR1211603	-0.245257	-0.0446223	Dataset #1	CD	Pediatric	0.0474795
SRR1211702	-0.220517	-0.243895	Dataset #1	CD	Pediatric	0.208813
SRR1212532	-0.0164553	0.0304285	Dataset #1	CD	Pediatric	0.0462032
SRR1212243	-0.391698	-0.229899	Dataset #1	CD	Pediatric	0.526308
SRR1210739	-0.516549	-0.238236	Dataset #1	CD	Pediatric	0.604514
SRR1212509	-0.459404	-0.349593	Dataset #1	CD	Pediatric	0.777536
SRR1210741	-0.261278	-0.0105761	Dataset #1	CD	Pediatric	0.386248
SRR1211165	-0.433044	-0.1386	Dataset #1	CD	Pediatric	0.434613
SRR2061964	-0.221475	-0.235443	Dataset #1	CD	Pediatric	0.18361
SRR1211067	-0.336357	-0.10395	Dataset #1	CD	Pediatric	0.344346
SRR1210727	-0.282989	-0.0654186	Dataset #1	CD	Pediatric	0.251306
SRR2062062	-0.41851	-0.0556376	Dataset #1	CD	Pediatric	0.385355
SRR2062026	-0.237296	-0.0268072	Dataset #1	CD	Pediatric	0.386106
SRR1210751	-0.487934	-0.135503	Dataset #1	CD	Pediatric	0.337251
SRR1211066	-0.221699	-0.197439	Dataset #1	CD	Pediatric	0.256353
SRR1211614	-0.393405	-0.0477577	Dataset #1	CD	Pediatric	0.598516
SRR1211155	-0.170948	0.0536262	Dataset #1	CD	Pediatric	0.124156
SRR2062019	-0.257511	-0.0881486	Dataset #1	CD	Pediatric	0.473288
SRR2061849	-0.07109	0.011497	Dataset #1	CD	Pediatric	0.22772
SRR1211709	-0.4427	-0.323924	Dataset #1	CD	Pediatric	0.71738
SRR1212550	-0.432643	-0.182693	Dataset #1	CD	Pediatric	0.267107
SRR1210718	-0.31572	-0.298256	Dataset #1	CD	Pediatric	0.0940192
SRR1211535	-0.410034	-0.283347	Dataset #1	CD	Pediatric	0.551091
SRR2062005	-0.377748	-0.304628	Dataset #1	CD	Pediatric	0.507679
SRR1212468	-0.36304	-0.194452	Dataset #1	CD	Pediatric	0.172575
SRR1212236	-0.511544	-0.141001	Dataset #1	CD	Pediatric	0.540534
SRR1211505	-0.511807	-0.143862	Dataset #1	CD	Pediatric	0.383463
SRR1211501	-0.492075	-0.270121	Dataset #1	CD	Pediatric	0.897593
SRR3206652	0.236708	-0.406589	Dataset #10	Control	Adult	0.0031104
SRR3206654	0.113768	0.0256307	Dataset #10	Control	Adult	0.0015833
SRR3206664	0.279809	-0.332303	Dataset #10	Control	Adult	0.000322949
SRR3206681	0.277251	-0.44852	Dataset #10	Control	Adult	0.000634645
SRR3206680	0.141034	0.0221358	Dataset #10	Control	Adult	0.0305939
SRR3206653	0.0706917	-0.0321	Dataset #10	Control	Adult	0.0231643
SRR3206679	0.0102875	-0.00801108	Dataset #10	Control	Adult	0.00336961
SRR3206658	0.0388962	-0.00200293	Dataset #10	Control	Adult	0.0806537
SRR3206682	0.164573	0.0125754	Dataset #10	Control	Adult	0.00177999
SRR3206666	0.114324	-0.00626899	Dataset #10	Control	Adult	0.00129177
SRR3206676	0.152331	0.0215442	Dataset #10	Control	Adult	0.00293274
SRR3206659	-0.22287	0.0344704	Dataset #10	Control	Adult	0.370969
SRR3206656	0.150245	-0.00481226	Dataset #10	Control	Adult	0.0273365
SRR3206661	0.0861115	0.0973613	Dataset #10	UC	Adult	0.00711938
SRR3206657	0.0494977	0.0286548	Dataset #10	UC	Adult	0.00573452
SRR3206649	0.237779	-0.360435	Dataset #10	UC	Adult	0.00551363
SRR3206673	0.0881143	0.0131576	Dataset #10	UC	Adult	0.00371171
SRR3206651	0.301098	-0.504185	Dataset #10	UC	Adult	0.000295278
SRR3206674	-0.160169	-0.011161	Dataset #10	UC	Adult	0.0199712
SRR3206671	0.201001	0.0169864	Dataset #10	UC	Adult	0.00178303
SRR3206669	0.0738635	0.0486244	Dataset #10	UC	Adult	0.166495
SRR3206670	0.131797	-0.00587586	Dataset #10	UC	Adult	0.0028284
SRR3206647	-0.084895	0.212002	Dataset #10	UC	Adult	0.00411887
SRR3206644	0.182199	-0.208522	Dataset #10	UC	Adult	0.00877239
SRR3206640	0.0223047	-0.0287608	Dataset #10	UC	Adult	0.0347478
SRR3206677	0.0482676	0.088609	Dataset #10	UC	Adult	0.00248664
SRR3206642	-0.0229391	0.0366874	Dataset #10	UC	Adult	0.0888968
SRR3206675	0.16388	0.0180141	Dataset #10	UC	Adult	0.0084917
SRR3206646	0.140192	-0.186681	Dataset #10	UC	Adult	0.0264006
SRR3206667	0.124037	0.00521978	Dataset #10	UC	Adult	0.00440146
SRR3206660	0.13098	0.0208662	Dataset #10	UC	Adult	0.000308877
SRR3206678	0.108971	0.0643701	Dataset #10	UC	Adult	0.0103155
SRR3206663	0.124637	0.0203036	Dataset #10	UC	Adult	0.0230144
SRR3206650	0.0366626	0.0787813	Dataset #10	UC	Adult	0.096551
SRR3206643	0.0917925	-0.282825	Dataset #10	UC	Adult	0.0384096
SRR3206655	0.0232213	0.168677	Dataset #10	UC	Adult	0.0120184
SRR3206648	-0.0713997	0.0998	Dataset #10	UC	Adult	0.0988657
SRR3206665	0.126755	0.0159945	Dataset #10	UC	Adult	0.0019776
SRR3206641	-0.0457226	0.0754768	Dataset #10	UC	Adult	0.123858
SRR3206668	-0.00539731	-0.00702063	Dataset #10	UC	Adult	0.249683
SRR3206672	0.0744006	-0.0789628	Dataset #10	UC	Adult	0.0349233
SRR3206662	-0.00853306	-0.0110041	Dataset #10	UC	Adult	0.0215184
SRR3206645	-0.367978	-0.214684	Dataset #10	UC	Adult	0.45591
SRR8417567	-0.15491	0.0347516	Dataset #11	Control	Adult	0.681725
SRR8417496	-0.316931	-0.00334147	Dataset #11	IBS	Adult	0.155221
SRR1955158	0.0627186	-0.0515554	Dataset #12	Control	Adult	0.00533501
SRR1955152	0.156966	-0.027095	Dataset #12	Control	Adult	0.0229553
SRR1955160	0.163661	-0.0479408	Dataset #12	Control	Adult	0.01821
SRR1955156	0.0956107	-0.0624195	Dataset #12	Control	Adult	0.0776729
SRR1955154	0.0739248	-0.100912	Dataset #12	Control	Adult	0.0527802
SRR1955140	0.13436	-0.00682278	Dataset #12	IBS	Adult	0.00797529
SRR1955122	0.157233	0.0147328	Dataset #12	IBS	Adult	0.0113941
SRR1955062	0.152037	-0.0154206	Dataset #12	IBS	Adult	0.00516796
SRR1955116	0.130323	-0.0772164	Dataset #12	IBS	Adult	0.0034371
SRR1955074	0.152613	-0.00978483	Dataset #12	IBS	Adult	0.0167709
SRR1955146	-0.107453	-0.144182	Dataset #12	IBS	Adult	0.0405602
SRR1955134	0.179596	-0.0184781	Dataset #12	IBS	Adult	0.0077423
SRR1955098	0.142343	-0.0328815	Dataset #12	IBS	Adult	0.0265514
SRR1955080	0.107339	-0.0281425	Dataset #12	IBS	Adult	0.00598021
SRR1955068	0.101759	-0.0440049	Dataset #12	IBS	Adult	0.023784
SRR1955110	0.10044	-0.0178737	Dataset #12	IBS	Adult	0.00792572
SRR1955104	-0.100443	-0.154539	Dataset #12	IBS	Adult	0.27348
SRR1955092	0.119208	-0.0372101	Dataset #12	IBS	Adult	0.218769
SRR1955086	0.119454	-0.0327798	Dataset #12	IBS	Adult	0.0049841
SRR1955128	0.104095	-0.041577	Dataset #12	IBS	Adult	0.0124242
SRR9025641	-0.381151	-0.290345	Dataset #13	Control	Adult	0.497534
SRR9025640	-0.254455	-0.164207	Dataset #13	Control	Adult	0.609577
SRR9025668	0.155863	0.00562756	Dataset #13	Control	Adult	0.00235518
SRR9025648	-0.158121	-0.15965	Dataset #13	Control	Adult	0.277887
SRR9025664	-0.0340433	-0.0497572	Dataset #13	Control	Adult	0.00903719
SRR9025637	0.0595032	0.0359852	Dataset #13	Control	Adult	0.00336808
SRR9025644	0.115718	-0.0636575	Dataset #13	Control	Adult	0.0336559
SRR9025683	0.171573	-0.345456	Dataset #13	Control	Adult	0.0053345
SRR9025631	-0.0194531	0.212889	Dataset #13	Control	Adult	0.00579223
SRR9025638	0.189058	-0.176279	Dataset #13	Control	Adult	0.00444263
SRR9025633	0.207195	-0.296654	Dataset #13	Control	Adult	0.00330466
SRR9025684	0.123066	0.0706257	Dataset #13	Control	Adult	0.00276539
SRR9025687	0.0998722	0.0204855	Dataset #13	Control	Adult	0.0396075
SRR9025645	-0.0222758	-0.0884295	Dataset #13	Control	Adult	0.169413
SRR9025663	0.197764	-0.113097	Dataset #13	Control	Adult	0.000356608
SRR9025672	0.116624	-0.0296425	Dataset #13	Control	Adult	0.00880122
SRR9025662	0.0957884	-0.196428	Dataset #13	Control	Adult	0.0778673
SRR9025666	-0.0300735	-0.20642	Dataset #13	Control	Adult	0.00685086
SRR9025680	0.086781	-0.0292474	Dataset #13	Control	Adult	0.0185219
SRR9025646	-0.0102492	0.20634	Dataset #13	Control	Adult	0.00901074
SRR9025632	0.215352	-0.204124	Dataset #13	Control	Adult	0.00890431
SRR9025686	0.081703	-0.132364	Dataset #13	Control	Adult	0.00198948
SRR9025688	0.140231	-0.00531696	Dataset #13	Control	Adult	0.0179169
SRR9025660	0.00248276	-0.0131111	Dataset #13	Control	Adult	0.0108363
SRR9025635	0.165473	-0.23775	Dataset #13	Control	Adult	0.00611138
SRR9025671	0.235498	-0.198759	Dataset #13	Control	Adult	0.0110172
SRR9025667	0.0633207	-0.0393171	Dataset #13	Control	Adult	0.0354717
SRR9025636	0.17567	-0.109995	Dataset #13	Control	Adult	0.00800463
SRR9025681	0.111088	-0.00688395	Dataset #13	Control	Adult	0.00650587
SRR9025685	0.12404	0.0416044	Dataset #13	Control	Adult	0.0126163
SRR9025639	0.114881	-0.0139664	Dataset #13	Control	Adult	0.105588
SRR9025630	0.0574918	-0.0372393	Dataset #13	Control	Adult	0.0491853
SRR9025647	0.125561	0.0627327	Dataset #13	Control	Adult	0.0120977
SRR9025642	-0.0121886	-0.0609502	Dataset #13	Control	Adult	0.0293596
SRR9025670	0.0471682	-0.0218531	Dataset #13	Control	Adult	0.00167885
SRR9025634	0.131085	-0.0352439	Dataset #13	Control	Adult	0.0211571
SRR9025665	0.0114416	-0.0588036	Dataset #13	Control	Adult	0.0696529
SRR9025643	-0.446321	-0.358646	Dataset #13	Control	Adult	0.526087
SRR9025649	0.0708059	-0.057227	Dataset #13	Control	Adult	0.0311783
SRR9025661	0.119481	-0.0321215	Dataset #13	Control	Adult	0.00495556
SRR9025669	0.0341799	-0.175286	Dataset #13	Control	Adult	0.121764
SRR9025689	0.30367	0.00360773	Dataset #13	Control	Adult	0.000839513
SRR9025682	0.224848	-0.0486698	Dataset #13	Control	Adult	0.0103464
SRR9025625	0.246177	-0.13802	Dataset #13	IBS	Adult	0.0029386
SRR9025654	0.17343	0.0103682	Dataset #13	IBS	Adult	0.00831945
SRR9025607	0.102072	-0.0695301	Dataset #13	IBS	Adult	0.0265037
SRR9025616	0.164966	0.0117635	Dataset #13	IBS	Adult	0.00305454
SRR9025676	0.114378	-0.0214938	Dataset #13	IBS	Adult	0.00533772
SRR9025659	0.0969345	-0.0186918	Dataset #13	IBS	Adult	0.0135494
SRR9025618	0.118153	-0.0191306	Dataset #13	IBS	Adult	0.0195005
SRR9025691	0.133068	-0.0308907	Dataset #13	IBS	Adult	0.0234523
SRR9025652	0.150569	-0.119401	Dataset #13	IBS	Adult	0.00244447
SRR9025610	0.234404	-0.254609	Dataset #13	IBS	Adult	0.0013521
SRR9025692	0.224908	-0.380425	Dataset #13	IBS	Adult	0.0293587
SRR9025613	0.164535	-0.0974169	Dataset #13	IBS	Adult	0.0076897
SRR9025605	0.158408	-0.156174	Dataset #13	IBS	Adult	0.0104147
SRR9025626	0.0877697	-0.0294316	Dataset #13	IBS	Adult	0.017482
SRR9025696	0.083931	-0.0279673	Dataset #13	IBS	Adult	0.00907082
SRR9025673	-0.0443863	0.19709	Dataset #13	IBS	Adult	0.00287779
SRR9025614	0.146863	-0.027412	Dataset #13	IBS	Adult	0.00151645
SRR9025674	0.137349	-0.0157735	Dataset #13	IBS	Adult	0.00319266
SRR9025620	0.137378	-0.0738309	Dataset #13	IBS	Adult	0.00308945
SRR9025650	0.0943979	0.0150122	Dataset #13	IBS	Adult	0.00766147
SRR9025677	0.205582	-0.249834	Dataset #13	IBS	Adult	0.0076319
SRR9025655	0.137827	-0.0686138	Dataset #13	IBS	Adult	0.030316
SRR9025679	0.0702978	-0.00643361	Dataset #13	IBS	Adult	0.00639741
SRR9025658	0.153891	-0.00668793	Dataset #13	IBS	Adult	0.0198995
SRR9025624	0.0709787	-0.0208789	Dataset #13	IBS	Adult	0.00586499
SRR9025690	0.169312	-0.247043	Dataset #13	IBS	Adult	0.0134698
SRR9025651	-0.0594635	-0.0912398	Dataset #13	IBS	Adult	0.0184325
SRR9025606	0.274216	-0.11406	Dataset #13	IBS	Adult	0.000959079
SRR9025695	0.0316854	-0.0516602	Dataset #13	IBS	Adult	0.0341229
SRR9025678	0.1635	-0.0780001	Dataset #13	IBS	Adult	0.0231691
SRR9025617	0.146203	-0.0500155	Dataset #13	IBS	Adult	0.00784935
SRR9025621	0.273812	-0.556206	Dataset #13	IBS	Adult	0.00702858
SRR9025657	0.135886	-0.00666202	Dataset #13	IBS	Adult	0.00155
SRR9025693	0.0569217	-0.0323237	Dataset #13	IBS	Adult	0.00964169
SRR9025609	0.0506623	-0.144478	Dataset #13	IBS	Adult	0.0108777
SRR9025629	0.0979144	-0.0674814	Dataset #13	IBS	Adult	0.0841903
SRR9025675	0.151864	-0.0471234	Dataset #13	IBS	Adult	0.00233554
SRR9025608	0.0153213	-0.0598589	Dataset #13	IBS	Adult	0.0486876
SRR9025653	0.12297	-0.0412536	Dataset #13	IBS	Adult	0.0320591
SRR9025656	0.172428	-0.0669584	Dataset #13	IBS	Adult	0.00928609
SRR9025622	0.0757136	-0.0827825	Dataset #13	IBS	Adult	0.147306
SRR9025628	0.0941404	-0.33237	Dataset #13	IBS	Adult	0.165803
SRR9025611	0.260287	0.0430723	Dataset #13	IBS	Adult	0
SRR9025623	0.132728	0.0128938	Dataset #13	IBS	Adult	0.00316616
SRR9025612	0.207906	-0.107996	Dataset #13	IBS	Adult	0.0016273
SRR9025627	0.016917	-0.255273	Dataset #13	IBS	Adult	0.197546
SRR9025694	0.0653396	-0.0249364	Dataset #13	IBS	Adult	0.0619438
SRR9025619	0.16381	-0.0448939	Dataset #13	IBS	Adult	0.00255214
SRR9025615	0.126102	-0.0368845	Dataset #13	IBS	Adult	0.0171121
SRR8980825	0.0096979	-0.0661235	Dataset #14	IBS	Adult	0.00528519
SRR8980777	-0.264403	-0.152971	Dataset #14	IBS	Adult	0.00013988
SRR8980821	-0.276318	-0.221908	Dataset #14	IBS	Adult	5.58e-05
SRR8980784	-0.30166	-0.179606	Dataset #14	IBS	Adult	0.000108185
SRR8980799	-0.311491	-0.160058	Dataset #14	IBS	Adult	0.000100794
SRR8980772	-0.305484	-0.1652	Dataset #14	IBS	Adult	0.000538643
SRR8980764	-0.32351	-0.159463	Dataset #14	IBS	Adult	4.67e-05
SRR8980803	-0.325853	-0.155076	Dataset #14	IBS	Adult	5.7e-05
SRR8980839	-0.324511	-0.165831	Dataset #14	IBS	Adult	0.0019914
SRR8980815	-0.319406	-0.174967	Dataset #14	IBS	Adult	0.00019885
SRR8980836	-0.323029	-0.163969	Dataset #14	IBS	Adult	0.000138771
SRR8980809	-0.325382	-0.165943	Dataset #14	IBS	Adult	0.000326991
SRR8980782	-0.325771	-0.15807	Dataset #14	IBS	Adult	3.2e-05
SRR8980811	-0.323416	-0.168643	Dataset #14	IBS	Adult	0
SRR8980822	-0.321454	-0.162518	Dataset #14	IBS	Adult	6.94e-05
SRR8980813	-0.326858	-0.164567	Dataset #14	IBS	Adult	0.00048913
SRR8980831	-0.326907	-0.161527	Dataset #14	IBS	Adult	0.000130854
SRR8980807	-0.326472	-0.166032	Dataset #14	IBS	Adult	0
SRR8980768	-0.328637	-0.163699	Dataset #14	IBS	Adult	8.63e-05
SRR8980762	-0.328734	-0.16248	Dataset #14	IBS	Adult	8.15e-05
SRR8980770	-0.32905	-0.162872	Dataset #14	IBS	Adult	0.000217091
SRR8980779	-0.327995	-0.164572	Dataset #14	IBS	Adult	7.61e-05
SRR8980832	-0.325286	-0.165388	Dataset #14	IBS	Adult	6.29e-05
SRR8980829	-0.328196	-0.164498	Dataset #14	IBS	Adult	4.67e-05
SRR8980828	-0.327836	-0.164479	Dataset #14	IBS	Adult	0.000132448
SRR8980834	-0.32938	-0.163004	Dataset #14	IBS	Adult	1.68e-05
SRR8980792	-0.328215	-0.164222	Dataset #14	IBS	Adult	0.000169359
SRR8980797	-0.32938	-0.162031	Dataset #14	IBS	Adult	9.65e-05
SRR8980838	-0.328599	-0.164133	Dataset #14	IBS	Adult	8.25e-05
SRR8980766	-0.330776	-0.161758	Dataset #14	IBS	Adult	6.69e-05
SRR8980786	-0.329834	-0.161018	Dataset #14	IBS	Adult	1.48e-05
SRR8980827	-0.32828	-0.165028	Dataset #14	IBS	Adult	9.86e-05
SRR8980840	-0.32877	-0.163446	Dataset #14	IBS	Adult	1.87e-05
SRR8980805	-0.329576	-0.162036	Dataset #14	IBS	Adult	0
SRR8980794	-0.329593	-0.162893	Dataset #14	IBS	Adult	4.56e-05
SRR8980774	-0.330155	-0.162095	Dataset #14	IBS	Adult	1.53e-05
SRR8980791	-0.330027	-0.162707	Dataset #14	IBS	Adult	3.65e-05
SRR8980776	-0.330058	-0.16187	Dataset #14	IBS	Adult	7.18e-05
SRR8980819	-0.328907	-0.164139	Dataset #14	IBS	Adult	4.25e-05
SRR8980788	-0.329779	-0.163184	Dataset #14	IBS	Adult	3.06e-05
SRR1766011	0.270916	-0.408058	Dataset #15	Control	Adult	0.000794078
SRR1765996	0.299723	-0.53617	Dataset #15	Control	Adult	0.000988824
SRR1766029	0.248952	-0.123841	Dataset #15	Control	Adult	0.000695479
SRR1765945	0.34241	-0.439209	Dataset #15	Control	Adult	0.000423012
SRR1766012	0.308925	-0.64404	Dataset #15	Control	Adult	0.000687049
SRR1766066	0.236223	-0.201145	Dataset #15	Control	Adult	0.00289398
SRR1766007	0.166063	0.0376161	Dataset #15	Control	Adult	0.00213473
SRR1766026	0.157971	-0.0366694	Dataset #15	Control	Adult	0.0069483
SRR1766030	0.225443	-0.211941	Dataset #15	Control	Adult	0.0011754
SRR1766057	0.194812	-0.0758595	Dataset #15	Control	Adult	0.00207357
SRR1766048	0.0703406	0.254309	Dataset #15	Control	Adult	0.00102145
SRR1765989	0.307696	-0.48901	Dataset #15	Control	Adult	0.000699627
SRR1765956	0.176904	0.0305336	Dataset #15	Control	Adult	0.000416653
SRR1765943	0.04064	0.0747795	Dataset #15	Control	Adult	0.00195503
SRR1765944	0.235962	0.028097	Dataset #15	Control	Adult	0.0100233
SRR1765998	0.254502	-0.225801	Dataset #15	Control	Adult	0.000734996
SRR1766086	0.291481	-0.283344	Dataset #15	Control	Adult	0.0003722
SRR1766016	0.124538	0.059711	Dataset #15	Control	Adult	0.00510448
SRR1766060	0.290593	-0.330741	Dataset #15	Control	Adult	0.0029135
SRR1765940	0.24272	-0.107158	Dataset #15	Control	Adult	0.00179579
SRR1765926	0.133696	-0.0151507	Dataset #15	Control	Adult	0.00156684
SRR1766058	0.238394	-0.0277351	Dataset #15	Control	Adult	0.00241146
SRR1766027	0.155699	-0.0990162	Dataset #15	Control	Adult	0.000814509
SRR1766003	0.131459	0.0183026	Dataset #15	Control	Adult	0.00280349
SRR1765937	0.155407	0.0496605	Dataset #15	Control	Adult	0.000739098
SRR1766044	0.256879	-0.194487	Dataset #15	Control	Adult	0.000383016
SRR1765923	0.276824	-0.117304	Dataset #15	Control	Adult	9.55e-05
SRR1765942	0.242558	0.0416017	Dataset #15	Control	Adult	0.00194685
SRR1766082	0.110934	0.00139895	Dataset #15	Control	Adult	0.0059386
SRR1765992	0.0497512	0.00070359	Dataset #15	Control	Adult	0.00367688
SRR1766009	0.114834	0.043495	Dataset #15	Control	Adult	0.00251792
SRR1766093	0.169677	0.00346418	Dataset #15	Control	Adult	0.000641871
SRR1765921	0.179665	-0.0549633	Dataset #15	Control	Adult	0.000230574
SRR1766088	0.129609	0.0174318	Dataset #15	Control	Adult	0.065925
SRR1766000	0.0632209	0.00577578	Dataset #15	Control	Adult	0.0227614
SRR1766074	0.110049	0.142134	Dataset #15	Control	Adult	0.0345497
SRR1766050	0.147205	0.0362808	Dataset #15	Control	Adult	0.00256583
SRR1766071	0.148888	-0.0736109	Dataset #15	Control	Adult	0.00253572
SRR1766081	0.109343	0.043062	Dataset #15	Control	Adult	0.0010768
SRR1766064	0.0838745	0.201984	Dataset #15	Control	Adult	0.00402599
SRR1766053	0.130271	0.0562452	Dataset #15	Control	Adult	0.00137874
SRR1766084	0.184648	-0.0714929	Dataset #15	Control	Adult	0.00148891
SRR1766087	0.168092	-0.0542856	Dataset #15	Control	Adult	0.00169408
SRR1765941	0.158359	0.123671	Dataset #15	Control	Adult	0.00014576
SRR1765952	-0.0162884	0.20377	Dataset #15	Control	Adult	0.0028225
SRR1766055	0.196738	-0.119184	Dataset #15	Control	Adult	0.00302947
SRR1766090	0.236362	-0.32812	Dataset #15	Control	Adult	0.00490725
SRR1766006	0.249132	-0.173106	Dataset #15	Control	Adult	0.000617423
SRR1765994	0.125527	-0.0417987	Dataset #15	Control	Adult	0.00953619
SRR1766059	0.198082	-0.0167551	Dataset #15	Control	Adult	0.000936204
SRR1766039	0.130021	0.00913939	Dataset #15	Control	Adult	0.00120482
SRR1766037	0.116656	0.158879	Dataset #15	Control	Adult	0.00499615
SRR1766094	0.104719	-0.0709916	Dataset #15	Control	Adult	0.0256603
SRR1765911	0.0259177	0.173469	Dataset #15	Control	Adult	0.000586229
SRR1765995	0.161207	0.0177615	Dataset #15	Control	Adult	0.00580117
SRR1765997	0.192764	0.00232297	Dataset #15	Control	Adult	0.00483076
SRR1766092	0.153938	0.0425589	Dataset #15	Control	Adult	0.000697478
SRR1765993	-0.00318691	0.20002	Dataset #15	Control	Adult	0.00243275
SRR1765915	0.11291	-0.0424612	Dataset #15	Control	Adult	0.00299916
SRR1766062	0.100387	-0.0211904	Dataset #15	Control	Adult	0.0239621
SRR1766005	0.235561	-0.279812	Dataset #15	Control	Adult	0.00967215
SRR1766010	0.149811	0.0921083	Dataset #15	Control	Adult	0.00156145
SRR1766076	0.176629	0.127092	Dataset #15	Control	Adult	0.00395548
SRR1765985	0.128176	0.0583469	Dataset #15	Control	Adult	0.000991876
SRR1766034	0.120388	-0.00256072	Dataset #15	Control	Adult	0.00444674
SRR1766002	0.108997	0.0533869	Dataset #15	Control	Adult	0.000355734
SRR1766085	0.0538368	0.191488	Dataset #15	Control	Adult	0.00467395
SRR1766069	0.0414312	0.182398	Dataset #15	Control	Adult	0.0283443
SRR1766070	0.15289	-0.0832096	Dataset #15	Control	Adult	0.0037511
SRR1766046	0.0633133	0.093744	Dataset #15	Control	Adult	0.00223109
SRR1765931	0.135422	0.00714526	Dataset #15	Control	Adult	0.00328793
SRR1766079	0.158249	-0.0949627	Dataset #15	Control	Adult	0.00185003
SRR1766083	0.0823477	0.0500572	Dataset #15	Control	Adult	0.0157699
SRR1766080	0.151856	0.0511898	Dataset #15	Control	Adult	0.00152244
SRR1766078	0.186032	-0.340936	Dataset #15	Control	Adult	0.00585245
SRR1765990	0.11445	-0.347801	Dataset #15	Control	Adult	0.161107
SRR1766089	0.091403	0.066935	Dataset #15	Control	Adult	0.0443034
SRR1765954	0.0297552	0.114504	Dataset #15	Control	Adult	0.00899155
SRR1765917	0.183851	0.0781544	Dataset #15	Control	Adult	0.000299007
SRR1765928	0.266788	-0.555113	Dataset #15	Control	Adult	0.000137108
SRR1765919	0.114783	-0.0168632	Dataset #15	Control	Adult	0.00928019
SRR1765999	0.109438	-0.0502897	Dataset #15	Control	Adult	0.0268008
SRR1766004	-0.063846	-0.0383046	Dataset #15	Control	Adult	0.143999
SRR1766008	0.112819	0.0272737	Dataset #15	Control	Adult	0.0061536
SRR1766091	0.154958	-0.105753	Dataset #15	Control	Adult	0.00527241
SRR1765930	0.0136726	-0.0508788	Dataset #15	Control	Adult	0.00472806
SRR1765912	0.110149	0.0405357	Dataset #15	Control	Adult	0.00295299
SRR1766042	0.142387	-0.0871176	Dataset #15	Control	Adult	0.0011749
SRR1763610	0.337476	-0.72859	Dataset #15	IBS	Adult	0.000810195
SRR1763571	0.0811273	-0.0234232	Dataset #15	IBS	Adult	0.0190343
SRR1693212	0.309833	-0.659634	Dataset #15	IBS	Adult	0.000956938
SRR1690354	0.327796	-0.63082	Dataset #15	IBS	Adult	0.00341703
SRR1689254	0.101817	-0.013325	Dataset #15	IBS	Adult	0.00480032
SRR1763666	0.286991	-0.29033	Dataset #15	IBS	Adult	0.00516433
SRR1687047	0.310772	-0.568817	Dataset #15	IBS	Adult	0.00509816
SRR1687171	0.28975	-0.444607	Dataset #15	IBS	Adult	0.00294845
SRR1690046	0.0361494	-0.037874	Dataset #15	IBS	Adult	0.0213135
SRR1763574	0.304101	-0.613027	Dataset #15	IBS	Adult	0.000814856
SRR1693362	0.32437	-0.510326	Dataset #15	IBS	Adult	0.000779173
SRR1687066	0.2444	-0.372671	Dataset #15	IBS	Adult	0.00439739
SRR1687059	0.3134	-0.630287	Dataset #15	IBS	Adult	0.000125567
SRR1763685	0.182552	0.0276698	Dataset #15	IBS	Adult	0.00151776
SRR1693267	0.244238	0.0422319	Dataset #15	IBS	Adult	0.001407
SRR1763692	0.201638	0.00868938	Dataset #15	IBS	Adult	0.000584158
SRR1693208	0.318995	-0.54702	Dataset #15	IBS	Adult	0.000332789
SRR1763672	0.308405	-0.576222	Dataset #15	IBS	Adult	0.000656237
SRR1693258	0.172192	-0.0970858	Dataset #15	IBS	Adult	0.000887036
SRR1687069	0.295422	-0.657514	Dataset #15	IBS	Adult	0.0094211
SRR1687055	0.284339	-0.330902	Dataset #15	IBS	Adult	0.00155267
SRR1763634	0.276329	-0.292898	Dataset #15	IBS	Adult	0.00261823
SRR1693276	0.274478	-0.534782	Dataset #15	IBS	Adult	0.00573885
SRR1693222	0.305937	-0.37154	Dataset #15	IBS	Adult	0.00522454
SRR1763560	0.112542	-0.00115289	Dataset #15	IBS	Adult	0.00113085
SRR1763604	0.301056	-0.512223	Dataset #15	IBS	Adult	0.000703664
SRR1693307	0.183479	-0.233484	Dataset #15	IBS	Adult	0.0025843
SRR1693206	0.282467	-0.350158	Dataset #15	IBS	Adult	0.000288285
SRR1687009	0.259905	-0.290153	Dataset #15	IBS	Adult	0.000638818
SRR1690429	0.268588	-0.464524	Dataset #15	IBS	Adult	0.0027353
SRR1687460	0.112528	0.107221	Dataset #15	IBS	Adult	0.00357939
SRR1693257	0.179732	-0.117	Dataset #15	IBS	Adult	0.000688231
SRR1763690	0.110769	0.0141636	Dataset #15	IBS	Adult	0.00695464
SRR1693268	0.0719964	0.129533	Dataset #15	IBS	Adult	0.0152732
SRR1693218	0.284225	-0.409612	Dataset #15	IBS	Adult	0.000218842
SRR1763591	0.259597	-0.363155	Dataset #15	IBS	Adult	0.00193261
SRR1763600	0.295729	-0.390111	Dataset #15	IBS	Adult	8.15e-05
SRR1693352	0.311232	-0.553216	Dataset #15	IBS	Adult	0.000883904
SRR1687039	0.130998	0.0312628	Dataset #15	IBS	Adult	0.000532443
SRR1693349	0.264711	-0.437049	Dataset #15	IBS	Adult	0.000293433
SRR1693356	-0.0186976	0.0573153	Dataset #15	IBS	Adult	0.0800971
SRR1693254	0.325044	-0.248559	Dataset #15	IBS	Adult	0.00142742
SRR1693305	0.159173	0.112527	Dataset #15	IBS	Adult	0.00133166
SRR1687452	0.265609	-0.539392	Dataset #15	IBS	Adult	0.00157962
SRR1763645	0.0342677	-0.0989067	Dataset #15	IBS	Adult	0.00319072
SRR1687425	0.0118025	-0.0382614	Dataset #15	IBS	Adult	0.0106782
SRR1687044	0.11784	0.00737319	Dataset #15	IBS	Adult	0.00153508
SRR1687446	0.251361	-0.146527	Dataset #15	IBS	Adult	0.00187498
SRR1687461	0.0681113	-0.0109458	Dataset #15	IBS	Adult	0.0111319
SRR1693229	0.0822788	0.117443	Dataset #15	IBS	Adult	0.000430579
SRR1693294	0.203227	-0.00693191	Dataset #15	IBS	Adult	0.0111756
SRR1693221	0.11329	0.0499711	Dataset #15	IBS	Adult	0.00173867
SRR1763695	0.0757349	0.0822438	Dataset #15	IBS	Adult	0.00151812
SRR1763674	0.0886218	0.0668466	Dataset #15	IBS	Adult	0.0014828
SRR1763594	0.132838	-0.0190814	Dataset #15	IBS	Adult	0.00374477
SRR1693285	0.176007	0.0504623	Dataset #15	IBS	Adult	0.000677114
SRR1687100	0.158649	-0.0145196	Dataset #15	IBS	Adult	0.000976396
SRR1693354	0.0795055	0.0509349	Dataset #15	IBS	Adult	0.0010627
SRR1763661	0.150869	0.0414647	Dataset #15	IBS	Adult	0.00222441
SRR1763596	0.246781	-0.348056	Dataset #15	IBS	Adult	0.00622744
SRR1763684	0.170267	-0.0686567	Dataset #15	IBS	Adult	0.00803183
SRR1693219	0.0414379	-0.0152959	Dataset #15	IBS	Adult	0.00733096
SRR1693199	0.22348	-0.316099	Dataset #15	IBS	Adult	0.0018822
SRR1690153	0.112438	0.00239516	Dataset #15	IBS	Adult	0.00494521
SRR1687427	0.0344434	0.108221	Dataset #15	IBS	Adult	0.00377287
SRR1686980	0.146399	-0.0244679	Dataset #15	IBS	Adult	0.00142841
SRR1763696	0.150215	-0.00545857	Dataset #15	IBS	Adult	0.0016083
SRR1693226	0.309385	-0.501067	Dataset #15	IBS	Adult	0.00104685
SRR1690743	-0.00220851	0.0509637	Dataset #15	IBS	Adult	0.00127418
SRR1763678	0.261831	-0.291141	Dataset #15	IBS	Adult	0.000643407
SRR1687058	0.239214	-0.324891	Dataset #15	IBS	Adult	0.000821243
SRR1763691	0.189756	-0.149093	Dataset #15	IBS	Adult	0.00384585
SRR1693228	0.235667	0.0313284	Dataset #15	IBS	Adult	0.00315672
SRR1687063	0.133232	0.0757257	Dataset #15	IBS	Adult	0.000593019
SRR1687062	0.0964028	-0.0623991	Dataset #15	IBS	Adult	0.00617848
SRR1687097	0.205874	0.00849719	Dataset #15	IBS	Adult	0.000290688
SRR1693306	0.0907396	0.049439	Dataset #15	IBS	Adult	0.00190279
SRR1693357	0.0880492	-0.00166081	Dataset #15	IBS	Adult	0.0139692
SRR1690276	0.1031	0.0108464	Dataset #15	IBS	Adult	0.00200906
SRR1763572	0.11883	-0.0362262	Dataset #15	IBS	Adult	0.00195545
SRR1693347	0.251133	-0.214685	Dataset #15	IBS	Adult	0.00282001
SRR1763620	0.178167	0.0331696	Dataset #15	IBS	Adult	0.00251946
SRR1763578	-0.00288003	0.0552344	Dataset #15	IBS	Adult	0.00152782
SRR1687068	0.084409	-0.095603	Dataset #15	IBS	Adult	0.0208199
SRR1693220	0.116678	0.0554237	Dataset #15	IBS	Adult	0.00247883
SRR1693231	0.159366	-0.127845	Dataset #15	IBS	Adult	0.00268276
SRR1693355	0.116364	-0.266371	Dataset #15	IBS	Adult	0.0320723
SRR1689821	0.113446	-0.000328908	Dataset #15	IBS	Adult	0.0113241
SRR1693209	0.119395	0.0159556	Dataset #15	IBS	Adult	0.000505532
SRR1687043	0.10811	0.0994135	Dataset #15	IBS	Adult	0.00221533
SRR1687456	0.159397	0.0429857	Dataset #15	IBS	Adult	0.000478741
SRR1763615	0.103641	-0.0659014	Dataset #15	IBS	Adult	0.0434333
SRR1693198	0.0595125	0.0146709	Dataset #15	IBS	Adult	0.0123993
SRR1693293	0.173122	0.0203659	Dataset #15	IBS	Adult	0.0141001
SRR1689692	0.138994	0.0140269	Dataset #15	IBS	Adult	0.0075315
SRR1693214	0.0812902	0.00864212	Dataset #15	IBS	Adult	0.0205681
SRR1687064	0.146194	-0.041623	Dataset #15	IBS	Adult	0.000815785
SRR1687172	-0.0411046	0.0247613	Dataset #15	IBS	Adult	0.000870809
SRR1763593	0.138278	0.0940268	Dataset #15	IBS	Adult	0.00103734
SRR1687049	0.14917	-0.0225819	Dataset #15	IBS	Adult	0.00438502
SRR1763680	0.186086	-0.045674	Dataset #15	IBS	Adult	0.000517548
SRR1763554	0.0900711	-0.101886	Dataset #15	IBS	Adult	0.0210422
SRR1693203	0.0457628	-0.0186676	Dataset #15	IBS	Adult	0.000293927
SRR1693308	0.145373	0.00692774	Dataset #15	IBS	Adult	0.000743837
SRR1693255	0.181132	-0.0719515	Dataset #15	IBS	Adult	0.000464802
SRR1686982	-0.0282932	0.112973	Dataset #15	IBS	Adult	0.00287602
SRR1763580	0.0712859	-0.0771407	Dataset #15	IBS	Adult	0.0527233
SRR1689535	0.0734468	-0.0326529	Dataset #15	IBS	Adult	0.00612177
SRR1693300	0.131319	-0.0574376	Dataset #15	IBS	Adult	0.00282679
SRR1687444	0.251884	-0.116624	Dataset #15	IBS	Adult	0.00167884
SRR1693259	0.170942	0.0642189	Dataset #15	IBS	Adult	0.0131601
SRR1693353	0.174379	-0.0317831	Dataset #15	IBS	Adult	0.000504444
SRR1763650	0.211891	0.000396523	Dataset #15	IBS	Adult	0.00346883
SRR1763694	0.108876	0.00804426	Dataset #15	IBS	Adult	0.0779731
SRR1693360	0.112798	-0.11946	Dataset #15	IBS	Adult	0.00316871
SRR1687065	0.0921352	-0.0777686	Dataset #15	IBS	Adult	0.00279018
SRR1763670	0.262594	-0.0429693	Dataset #15	IBS	Adult	0.000772087
SRR1687439	0.197343	0.041118	Dataset #15	IBS	Adult	0.000394799
SRR1689291	0.0825469	0.0934536	Dataset #15	IBS	Adult	0.000317751
SRR1693202	0.175114	0.0193579	Dataset #15	IBS	Adult	0.000714586
SRR1763540	0.100169	0.00891466	Dataset #15	IBS	Adult	0.000815177
SRR1689859	0.153418	0.0857866	Dataset #15	IBS	Adult	0.000766225
SRR1763675	0.178937	-0.0614754	Dataset #15	IBS	Adult	0.00205132
SRR1690468	0.0499637	0.0463032	Dataset #15	IBS	Adult	0.00490239
SRR1687442	0.168208	0.00652067	Dataset #15	IBS	Adult	0.00674863
SRR1693225	0.121178	0.0145505	Dataset #15	IBS	Adult	0.0035491
SRR1693350	0.100966	0.0076207	Dataset #15	IBS	Adult	0.000581699
SRR1687173	0.120875	0.0828885	Dataset #15	IBS	Adult	0.000433323
SRR1689935	0.0785519	0.0287681	Dataset #15	IBS	Adult	0.00105391
SRR1763673	0.167244	0.0318763	Dataset #15	IBS	Adult	0.00378345
SRR1693358	0.0693411	-0.00734674	Dataset #15	IBS	Adult	0.00910084
SRR1687045	0.117575	0.0959893	Dataset #15	IBS	Adult	0.000738678
SRR1693351	-0.0322851	-0.0364594	Dataset #15	IBS	Adult	0.020029
SRR1763589	0.0244427	0.128892	Dataset #15	IBS	Adult	0.00855057
SRR1763569	0.0842228	0.0141642	Dataset #15	IBS	Adult	0.000502919
SRR1763575	0.127215	0.0459862	Dataset #15	IBS	Adult	0.0103457
SRR1693216	0.144663	-0.154127	Dataset #15	IBS	Adult	0.00371158
SRR1693211	0.145535	-0.0996342	Dataset #15	IBS	Adult	0.00316678
SRR1763577	0.220938	-0.0107079	Dataset #15	IBS	Adult	0.000756239
SRR1763573	0.0809552	-0.0120242	Dataset #15	IBS	Adult	0.00183726
SRR1763697	0.199656	-0.0171445	Dataset #15	IBS	Adult	0.00328222
SRR1690963	0.100168	-0.0557458	Dataset #15	IBS	Adult	0.0541604
SRR1763576	0.12556	-0.113659	Dataset #15	IBS	Adult	0.00392266
SRR1693224	0.213206	0.0304262	Dataset #15	IBS	Adult	0.00467397
SRR1687040	0.24482	-0.153236	Dataset #15	IBS	Adult	0.000216614
SRR1763693	0.111663	-0.0285319	Dataset #15	IBS	Adult	0.00980686
SRR1687430	0.227051	-0.206123	Dataset #15	IBS	Adult	0.000317584
SRR1689362	0.0861587	-0.0180011	Dataset #15	IBS	Adult	0.00503533
SRR1693204	0.147203	-0.0145598	Dataset #15	IBS	Adult	0.00544646
SRR1763566	0.171898	0.0456858	Dataset #15	IBS	Adult	0.000446267
SRR1687458	0.0798787	-0.0549937	Dataset #15	IBS	Adult	0.0673257
SRR1763564	0.00907003	0.0290598	Dataset #15	IBS	Adult	0.00197262
SRR1693207	-0.124643	-0.0997086	Dataset #15	IBS	Adult	0.012821
SRR1690581	0.131508	-0.0419905	Dataset #15	IBS	Adult	0.00314352
SRR1763606	0.081282	0.0915537	Dataset #15	IBS	Adult	0.0011569
SRR1693348	0.195506	0.0139203	Dataset #15	IBS	Adult	0.000972566
SRR1763582	0.0434615	-0.0887815	Dataset #15	IBS	Adult	0.0840779
SRR1690840	0.19288	0.00273485	Dataset #15	IBS	Adult	0.00159113
SRR1693210	0.127302	0.0131184	Dataset #15	IBS	Adult	0.00072686
SRR1763557	0.154363	-0.165557	Dataset #15	IBS	Adult	0.000880429
SRR1687041	-0.0154986	-0.0437902	Dataset #15	IBS	Adult	0.0609937
SRR1689515	0.104764	-0.0766378	Dataset #15	IBS	Adult	0.00482204
SRR1689572	-0.0369701	-0.0730407	Dataset #15	IBS	Adult	0.248777
SRR1687061	-0.0308549	-0.0796183	Dataset #15	IBS	Adult	0.00362248
SRR1763601	-0.0436677	-0.08617	Dataset #15	IBS	Adult	0.0514924
SRR1687056	0.036343	-0.0217682	Dataset #15	IBS	Adult	0.0176138
SRR1689401	0.066651	-0.0587076	Dataset #15	IBS	Adult	0.0212561
SRR1763608	0.0946818	-0.00923689	Dataset #15	IBS	Adult	0.00410414
SRR1689635	0.179564	-0.165087	Dataset #15	IBS	Adult	8.87e-05
SRR1690640	0.194983	-0.00771263	Dataset #15	IBS	Adult	0.00144545
SRR1687094	0.137348	-0.0102015	Dataset #15	IBS	Adult	0.0012143
SRR1689253	0.126719	0.0569506	Dataset #15	IBS	Adult	0.00189959
SRR1763686	0.111737	0.0371863	Dataset #15	IBS	Adult	0.00178451
SRR1687052	0.198192	-0.00925943	Dataset #15	IBS	Adult	0.0117617
SRR1693361	-0.063897	0.185388	Dataset #15	IBS	Adult	0.00879257
SRR1693359	0.036607	0.0273527	Dataset #15	IBS	Adult	0.00240372
SRR1693200	0.0635608	0.00803953	Dataset #15	IBS	Adult	0.0405798
SRR1763587	0.145167	-0.0761523	Dataset #15	IBS	Adult	0.00913458
SRR1690896	0.0832971	-0.129526	Dataset #15	IBS	Adult	0.0112958
SRR1693217	0.169067	-0.0724042	Dataset #15	IBS	Adult	0.00855766
SRR1763584	0.134082	-0.0351023	Dataset #15	IBS	Adult	0.000229945
SRR1687042	-0.106082	-0.0824722	Dataset #15	IBS	Adult	0.370118
SRR1693205	0.161029	-0.475986	Dataset #15	IBS	Adult	0.00306233
SRR1763599	0.0733	-0.360061	Dataset #15	IBS	Adult	0.00874669
SRR1763623	0.127006	-0.0383304	Dataset #15	IBS	Adult	0.020631
SRR5245607	-0.098598	0.106654	Dataset #16	Control	Adult	0
SRR5245636	-0.0800295	0.14173	Dataset #16	Control	Adult	0.000804505
SRR5245602	0.0410178	-0.0633849	Dataset #16	Control	Adult	0.000943396
SRR5245617	-0.0876458	-0.051257	Dataset #16	Control	Adult	0.0181818
SRR5245611	-0.176481	0.114122	Dataset #16	Control	Adult	0.0275928
SRR5245605	-0.020829	0.173087	Dataset #16	Control	Adult	0.00742034
SRR5245618	-0.0388613	0.151664	Dataset #16	Control	Adult	0
SRR5577166	0.169816	-0.120043	Dataset #17	IBS	Adult	0.0295511
SRR5577160	0.000427959	0.18918	Dataset #17	IBS	Adult	0.0323109
SRR5577146	0.170779	-0.192677	Dataset #17	IBS	Adult	0.00899733
SRR5577156	0.0845846	-0.162038	Dataset #17	IBS	Adult	0.0101993
SRR5577142	-0.123853	0.162832	Dataset #17	IBS	Adult	0.00879054
SRR5577186	-0.035703	0.213482	Dataset #17	IBS	Adult	0.000765857
SRR5577153	0.116977	0.0925374	Dataset #17	IBS	Adult	0.00496909
SRR5577155	0.0536825	0.212787	Dataset #17	IBS	Adult	0.0704661
SRR5577143	-0.00139041	0.169786	Dataset #17	IBS	Adult	0.00453288
SRR5577173	0.143413	0.0823719	Dataset #17	IBS	Adult	0.0403321
SRR5577162	-0.00683884	0.199517	Dataset #17	IBS	Adult	0.0287617
SRR5577187	0.142397	0.0791712	Dataset #17	IBS	Adult	0.00365164
SRR5577188	-0.00553979	0.167273	Dataset #17	IBS	Adult	0.00162357
SRR5577177	0.0406021	0.195917	Dataset #17	IBS	Adult	0.0120775
SRR5577164	0.066572	-0.0429687	Dataset #17	IBS	Adult	0.0104587
SRR5577141	0.234185	-0.258569	Dataset #17	IBS	Adult	0.00675355
SRR5577181	0.141278	-0.228495	Dataset #17	IBS	Adult	0.00559869
SRR5577157	-0.0682638	0.166894	Dataset #17	IBS	Adult	0.0566079
SRR5577147	0.0852665	0.218613	Dataset #17	IBS	Adult	0.00897165
SRR5577145	0.15712	-0.00158477	Dataset #17	IBS	Adult	0.0102745
SRR5577176	-0.00816945	0.192489	Dataset #17	IBS	Adult	0.069394
SRR5577174	0.127696	0.0894076	Dataset #17	IBS	Adult	0.00787749
SRR5577185	0.0141214	0.204335	Dataset #17	IBS	Adult	0.003904
SRR5577152	0.0461369	0.0347202	Dataset #17	IBS	Adult	0.0620113
SRR5577175	0.110342	0.0628242	Dataset #17	IBS	Adult	0.0165526
SRR5577183	-0.0451294	-0.00743634	Dataset #17	IBS	Adult	0.0275354
SRR5577178	0.0240959	0.200895	Dataset #17	IBS	Adult	0.0307196
SRR5577167	0.0703368	0.246316	Dataset #17	IBS	Adult	0.000918442
SRR5577150	-0.000860115	0.197036	Dataset #17	IBS	Adult	0.00481588
SRR5577172	0.126963	-0.00965775	Dataset #17	IBS	Adult	0.00216054
SRR5577171	0.0604616	0.219726	Dataset #17	IBS	Adult	0.00100058
SRR5577168	0.170954	-0.0412429	Dataset #17	IBS	Adult	0.00421153
SRR5577159	0.00924008	0.212668	Dataset #17	IBS	Adult	0.00184271
SRR5577169	-0.0155884	0.167604	Dataset #17	IBS	Adult	0.0796767
SRR5577163	0.00717782	0.193723	Dataset #17	IBS	Adult	0.0667408
SRR5577182	-0.0360145	0.160476	Dataset #17	IBS	Adult	0.0115596
SRR5577144	-0.0337379	0.183501	Dataset #17	IBS	Adult	0.00902586
SRR5577161	0.0216746	0.221219	Dataset #17	IBS	Adult	0.00328893
SRR5577170	0.0668093	0.183081	Dataset #17	IBS	Adult	0.0044287
SRR5577165	0.0419696	0.208219	Dataset #17	IBS	Adult	0.00207263
SRR5577179	-0.0100947	0.189303	Dataset #17	IBS	Adult	0.000912686
SRR5577151	-0.0258114	0.149	Dataset #17	IBS	Adult	0.00458281
SRR5577184	0.00335514	0.145802	Dataset #17	IBS	Adult	0.0566242
SRR5577158	0.0400109	0.05014	Dataset #17	IBS	Adult	0.01199
SRR5577154	0.100721	0.208478	Dataset #17	IBS	Adult	0.00267511
SRR5577180	0.110226	-0.0549104	Dataset #17	IBS	Adult	0.0601911
SRR5577149	0.0398898	0.200676	Dataset #17	IBS	Adult	0.0124527
SRR5577148	-0.0153318	0.163618	Dataset #17	IBS	Adult	0.0266328
MS3894011_ID_v4_054_0714_TREFOIL_075_1	-0.0376754	0.255395	Dataset #18	IBS	Adult	0.188043
MS3894011_ID_v4_076_0714_TREFOIL_106_1	-0.037	0.27068	Dataset #18	IBS	Adult	0.0158514
MS3894011_ID_v4_073_0714_TREFOIL_100_1	-0.0490489	0.209255	Dataset #18	IBS	Adult	0.0265685
MS3894011_ID_v4_012_0714_TREFOIL_015_2	-0.0842191	0.206822	Dataset #18	IBS	Adult	0.0974589
MS3894011_ID_v4_077_0714_TREFOIL_108_1	0.0519112	0.186322	Dataset #18	IBS	Adult	0.00431752
MS3894011_ID_v4_082_0714_TREFOIL_114_1	-0.00402619	0.264567	Dataset #18	IBS	Adult	0.0114372
MS3894011_ID_v4_014_0714_TREFOIL_019_1	-0.0309622	0.276453	Dataset #18	IBS	Adult	0.0126097
MS3894011_ID_v4_080_0714_TREFOIL_112_1	0.0280353	0.101949	Dataset #18	IBS	Adult	0.0170643
MS3894011_ID_v4_010_0714_TREFOIL_013_2	-0.21597	0.182209	Dataset #18	IBS	Adult	0.00988217
MS3894011_ID_v4_037_0714_TREFOIL_051_1	-0.0799591	0.255175	Dataset #18	IBS	Adult	0.0343093
MS3894011_ID_v4_009_0714_TREFOIL_012_2	-0.00493196	0.269646	Dataset #18	IBS	Adult	0.00419318
MS3894011_ID_v4_007_0714_TREFOIL_010_1	-0.282368	0.147236	Dataset #18	IBS	Adult	0.0311994
MS3894011_ID_v4_003_0714_TREFOIL_004_1	0.0672559	0.241806	Dataset #18	IBS	Adult	0.0448259
MS3894011_ID_v4_030_0714_TREFOIL_043_1	-0.00492211	0.311963	Dataset #18	IBS	Adult	0.00395275
MS3894011_ID_v4_015_0714_TREFOIL_020_2	0.0267212	0.0812784	Dataset #18	IBS	Adult	0.0167639
MS3894011_ID_v4_084_0714_TREFOIL_117_1	0.0799698	0.290126	Dataset #18	IBS	Adult	0.0093061
MS3894011_ID_v4_004_0714_TREFOIL_005_2	0.0385635	0.139324	Dataset #18	IBS	Adult	0.0235432
MS3894011_ID_v4_022_0714_TREFOIL_031_2	0.0468043	0.00115401	Dataset #18	IBS	Adult	0.0383825
MS3894011_ID_v4_078_0714_TREFOIL_110_1	-0.0269175	0.228141	Dataset #18	IBS	Adult	0.0647214
MS3894011_ID_v4_087_0714_TREFOIL_122_1	0.0768787	0.128032	Dataset #18	IBS	Adult	0.00729335
MS3894011_ID_v4_075_0714_TREFOIL_104_1	-0.039561	0.236215	Dataset #18	IBS	Adult	0.142818
MS3894011_ID_v4_031_0714_TREFOIL_044_1	0.0132411	0.232683	Dataset #18	IBS	Adult	0.0100009
MS3894011_ID_v4_019_0714_TREFOIL_026_1	-0.065092	-0.0506254	Dataset #18	IBS	Adult	0.0240964
MS3894011_ID_v4_070_0714_TREFOIL_097_1	0.0987185	0.118644	Dataset #18	IBS	Adult	0.00422301
MS3894011_ID_v4_085_0714_TREFOIL_119_2	0.0381848	0.24181	Dataset #18	IBS	Adult	0.00676863
MS3894011_ID_v4_072_0714_TREFOIL_099_2	-0.063119	0.224229	Dataset #18	IBS	Adult	0.0306541
MS3894011_ID_v4_058_0714_TREFOIL_082_1	0.0790098	0.158327	Dataset #18	IBS	Adult	0.0210248
MS3894011_ID_v4_013_0714_TREFOIL_018_2	0.114625	0.014105	Dataset #18	IBS	Adult	0.0329802
MS3894011_ID_v4_079_0714_TREFOIL_111_2	0.158349	0.095067	Dataset #18	IBS	Adult	0.0863428
MS3894011_ID_v4_008_0714_TREFOIL_011_1	-0.104861	0.268984	Dataset #18	IBS	Adult	0.0046151
MS3894011_ID_v4_086_0714_TREFOIL_121_1	0.105451	0.148282	Dataset #18	IBS	Adult	0.0279254
MS3894011_ID_v4_059_0714_TREFOIL_083_2	0.154397	0.141971	Dataset #18	IBS	Adult	0.00410198
MS3894011_ID_v4_051_0714_TREFOIL_070_1	0.13444	0.113676	Dataset #18	IBS	Adult	0.00675463
MS3894011_ID_v4_071_0714_TREFOIL_098_1	-0.0134206	0.228665	Dataset #18	IBS	Adult	0.0190443
MS3894011_ID_v4_066_0714_TREFOIL_093_1	0.0162705	0.258698	Dataset #18	IBS	Adult	0.0133177
MS3894011_ID_v4_024_0714_TREFOIL_033_1	0.0263502	0.271483	Dataset #18	IBS	Adult	0.0118915
MS3894011_ID_v4_036_0714_TREFOIL_050_1	-0.0103819	0.211662	Dataset #18	IBS	Adult	0.142484
MS3894011_ID_v4_033_0714_TREFOIL_046_2	0.0964831	0.0776433	Dataset #18	IBS	Adult	0.00287616
MS3894011_ID_v4_068_0714_TREFOIL_095_2	0.126834	0.100063	Dataset #18	IBS	Adult	0.00942911
MS3894011_ID_v4_065_0714_TREFOIL_091_1	-0.0189082	0.180181	Dataset #18	IBS	Adult	0.0617865
MS3894011_ID_v4_032_0714_TREFOIL_045_1	0.15378	0.0218797	Dataset #18	IBS	Adult	0.00845966
MS3894011_ID_v4_062_0714_TREFOIL_087_2	0.0695766	0.255996	Dataset #18	IBS	Adult	0.00235006
MS3894011_ID_v4_081_0714_TREFOIL_113_3	0.108829	0.0150092	Dataset #18	IBS	Adult	0.122324
MS3894011_ID_v4_034_0714_TREFOIL_047_1	0.0659482	0.229835	Dataset #18	IBS	Adult	0.026997
MS3894011_ID_v4_056_0714_TREFOIL_080_1	0.0952335	0.0986853	Dataset #18	IBS	Adult	0.0080026
MS3894011_ID_v4_061_0714_TREFOIL_086_2	0.0155621	0.195082	Dataset #18	IBS	Adult	0.0227089
MS3894011_ID_v4_069_0714_TREFOIL_096_1	0.0521513	0.248865	Dataset #18	IBS	Adult	0.00719117
MS3894011_ID_v4_002_0714_TREFOIL_003_2	-0.000326222	0.237727	Dataset #18	IBS	Adult	0.021637
MS3894011_ID_v4_067_0714_TREFOIL_094_1	-0.371635	0.0238381	Dataset #18	IBS	Adult	0.112598
MS3894011_ID_v4_074_0714_TREFOIL_103_1	0.0243797	0.225178	Dataset #18	IBS	Adult	0.00829493
MS3894011_ID_v4_088_0714_TREFOIL_123_1	0.0277768	0.224697	Dataset #18	IBS	Adult	0.00818325
MS3894011_ID_v4_038_0714_TREFOIL_052_1	0.198294	0.00206255	Dataset #18	IBS	Adult	0.0584006
MS3894011_ID_v4_011_0714_TREFOIL_014_3	-0.00964063	0.217534	Dataset #18	IBS	Adult	0.0361776
MS3894011_ID_v4_063_0714_TREFOIL_089_1	-0.00173284	0.250439	Dataset #18	IBS	Adult	0.0137359
MS3894011_ID_v4_047_0714_TREFOIL_063_1	0.222481	0.0492029	Dataset #18	IBS	Adult	0.00379437
MS3894011_ID_v4_028_0714_TREFOIL_040_1	-0.00832256	0.224908	Dataset #18	IBS	Adult	0.0270558
MS3894011_ID_v4_057_0714_TREFOIL_081_1	0.0179065	0.108089	Dataset #18	IBS	Adult	0.019073
MS3894011_ID_v4_050_0714_TREFOIL_068_1	-0.0320964	0.168742	Dataset #18	IBS	Adult	0.00233295
MS3894011_ID_v4_052_0714_TREFOIL_072_1	0.0610864	-0.041633	Dataset #18	IBS	Adult	0.135359
MS3894011_ID_v4_029_0714_TREFOIL_042_1	0.171934	0.0418106	Dataset #18	IBS	Adult	0.0119879
MS3894011_ID_v4_026_0714_TREFOIL_035_1	-0.117847	0.171251	Dataset #18	IBS	Adult	0.0212633
MS3894011_ID_v4_045_0714_TREFOIL_060_1	-0.140181	0.171491	Dataset #18	IBS	Adult	0.139698
MS3894011_ID_v4_055_0714_TREFOIL_079_1	-0.0953648	0.171332	Dataset #18	IBS	Adult	0.00504982
MS3894011_ID_v4_064_0714_TREFOIL_090_2	-0.0920288	0.191568	Dataset #18	IBS	Adult	0.183851
MS3894011_ID_v4_023_0714_TREFOIL_032_1	0.100115	0.0510084	Dataset #18	IBS	Adult	0.0261366
MS3894011_ID_v4_025_0714_TREFOIL_034_1	0.00476048	0.228833	Dataset #18	IBS	Adult	0.0269222
MS3894011_ID_v4_083_0714_TREFOIL_115_1	0.104955	0.210215	Dataset #18	IBS	Adult	0.0078551
MS3894011_ID_v4_041_0714_TREFOIL_055_1	-0.00774316	0.139392	Dataset #18	IBS	Adult	0.0220141
MS3894011_ID_v4_016_0714_TREFOIL_022_2	-0.0241517	0.187555	Dataset #18	IBS	Adult	0.0945756
MS3894011_ID_v4_020_0714_TREFOIL_027_2	-0.176492	0.159075	Dataset #18	IBS	Adult	0.00730803
MS3894011_ID_v4_042_0714_TREFOIL_057_1	-0.257452	0.101032	Dataset #18	IBS	Adult	0.281064
MS3894011_ID_v4_039_0714_TREFOIL_053_1	0.0338743	0.190064	Dataset #18	IBS	Adult	0.00371724
MS3894011_ID_v4_060_0714_TREFOIL_084_2	-0.0544769	0.178502	Dataset #18	IBS	Adult	0.00777188
MS3894011_ID_v4_035_0714_TREFOIL_048_3	0.051255	-0.012871	Dataset #18	IBS	Adult	0.00632756
MS3894011_ID_v4_001_0714_TREFOIL_002_1	-0.0807844	0.160158	Dataset #18	IBS	Adult	0.00235727
SRR405056	-0.233261	0.150463	Dataset #19	Control	Pediatric	0.00278773
SRR405037	-0.107039	0.0444944	Dataset #19	Control	Pediatric	0.00318852
SRR051698	0.0481419	0.258086	Dataset #19	Control	Pediatric	0.00436157
SRR051712	0.0410118	0.246331	Dataset #19	Control	Pediatric	0.00538086
SRR051806	0.0761201	0.309947	Dataset #19	Control	Pediatric	0.0132824
SRR051772	0.0473668	0.314008	Dataset #19	Control	Pediatric	0.0164849
SRR051812	0.0914673	0.304571	Dataset #19	Control	Pediatric	0.000348068
SRR051778	0.0734562	0.318615	Dataset #19	Control	Pediatric	0
SRR405071	0.0993547	0.2569	Dataset #19	Control	Pediatric	0.000337838
SRR405052	0.0926352	0.237901	Dataset #19	Control	Pediatric	0.000996678
SRR405039	0.0493585	0.286497	Dataset #19	Control	Pediatric	0
SRR405058	0.112848	0.136819	Dataset #19	Control	Pediatric	0
SRR405060	0.0739197	0.249555	Dataset #19	Control	Pediatric	0.000645995
SRR405041	0.0668574	0.282307	Dataset #19	Control	Pediatric	0.000725163
SRR051800	0.0543178	0.264541	Dataset #19	Control	Pediatric	0.00129408
SRR051803	0.0669099	0.281118	Dataset #19	Control	Pediatric	0.00118119
SRR405045	0.00263487	0.263965	Dataset #19	Control	Pediatric	0.00155798
SRR051766	0.0324048	0.271569	Dataset #19	Control	Pediatric	0.00286055
SRR051673	0.0683669	-0.0191176	Dataset #19	Control	Pediatric	0.0201393
SRR051769	0.0717034	0.284379	Dataset #19	Control	Pediatric	0.00255319
SRR405038	-0.0871746	0.24161	Dataset #19	Control	Pediatric	0.00820742
SRR405064	-0.0209989	0.259572	Dataset #19	Control	Pediatric	0.000998602
SRR405057	0.0623512	0.107155	Dataset #19	Control	Pediatric	0.00734942
SRR051678	-0.0320114	0.239807	Dataset #19	Control	Pediatric	0.00363708
SRR405068	0.0891342	0.295628	Dataset #19	Control	Pediatric	0.00446311
SRR051654	0.0264234	0.248517	Dataset #19	Control	Pediatric	0.000550388
SRR405049	0.0881775	0.286657	Dataset #19	Control	Pediatric	0.00260266
SRR051638	0.0186085	0.257606	Dataset #19	Control	Pediatric	0.000496968
SRR405042	0.161037	0.132136	Dataset #19	Control	Pediatric	0.000310752
SRR051700	0.031332	0.258846	Dataset #19	Control	Pediatric	0.000170256
SRR051848	0.109008	0.267136	Dataset #19	Control	Pediatric	0.00016197
SRR051774	0.0992888	0.119431	Dataset #19	Control	Pediatric	0.000464522
SRR051805	0.0367587	0.272431	Dataset #19	Control	Pediatric	0.000746826
SRR051699	0.156809	0.0246417	Dataset #19	Control	Pediatric	0.00282035
SRR051878	0.0661279	0.262455	Dataset #19	Control	Pediatric	0.00017507
SRR051843	0.0548965	0.0400061	Dataset #19	Control	Pediatric	0.00123588
SRR051873	0.0731877	0.0579068	Dataset #19	Control	Pediatric	0.00131752
SRR051714	-0.00368098	0.260336	Dataset #19	Control	Pediatric	0.000220718
SRR051808	0.0944429	0.1237	Dataset #19	Control	Pediatric	0.00164183
SRR405061	0.169105	0.169779	Dataset #19	Control	Pediatric	0.000170242
SRR051713	0.173935	0.0417878	Dataset #19	Control	Pediatric	0.00253718
SRR051675	-0.00221501	0.18731	Dataset #19	Control	Pediatric	0.001657
SRR089487	0.0435586	0.0877479	Dataset #19	Control	Pediatric	0.0019595
SRR051771	0.0280193	0.259835	Dataset #19	Control	Pediatric	0.000236379
SRR051668	-0.0106759	0.19591	Dataset #19	Control	Pediatric	0.00140713
SRR051781	0.222921	-0.22781	Dataset #19	Control	Pediatric	0
SRR089484	0.0289276	0.251484	Dataset #19	Control	Pediatric	0.107923
SRR051775	0.0606049	0.269503	Dataset #19	Control	Pediatric	0
SRR051815	0.241054	-0.265798	Dataset #19	Control	Pediatric	0
SRR051671	-0.17169	0.0363	Dataset #19	Control	Pediatric	0.118161
SRR051809	0.0889308	0.264876	Dataset #19	Control	Pediatric	0
SRR051730	0.021816	0.213708	Dataset #19	Control	Pediatric	0.00215595
SRR051780	0.119241	0.269316	Dataset #19	Control	Pediatric	0.000584795
SRR405072	0.0179733	0.251194	Dataset #19	Control	Pediatric	0.00181241
SRR051697	-0.0164283	0.194078	Dataset #19	Control	Pediatric	0.00178938
SRR405053	0.0434583	0.288919	Dataset #19	Control	Pediatric	0.00154381
SRR051844	0.150526	0.151863	Dataset #19	Control	Pediatric	0.000279603
SRR051874	0.0994624	0.288151	Dataset #19	Control	Pediatric	0.000502449
SRR051814	0.0996523	0.264654	Dataset #19	Control	Pediatric	0.000358359
SRR051711	0.0180469	0.212788	Dataset #19	Control	Pediatric	0.00205699
SRR051837	0.158061	-0.164063	Dataset #19	Control	Pediatric	0.00947269
SRR051867	0.0765554	-0.0954165	Dataset #19	Control	Pediatric	0.0092313
SRR051653	0.0206333	0.256741	Dataset #19	Control	Pediatric	0.0159028
SRR089481	-0.021485	0.22896	Dataset #19	Control	Pediatric	0.0041606
SRR051864	0.0960383	0.281759	Dataset #19	Control	Pediatric	0.00180531
SRR051669	-0.0060143	0.249282	Dataset #19	Control	Pediatric	0.00161277
SRR051637	0.0516619	0.252342	Dataset #19	Control	Pediatric	0.0132903
SRR051834	0.113386	0.285172	Dataset #19	Control	Pediatric	0.00251527
SRR051731	0.0519818	0.257954	Dataset #19	Control	Pediatric	0.00157638
SRR051777	0.0523709	0.219901	Dataset #19	Control	Pediatric	0.000515265
SRR051723	0.146027	0.0340992	Dataset #19	Control	Pediatric	0.00945584
SRR051840	0.0289289	0.265624	Dataset #19	Control	Pediatric	0.000664364
SRR051870	0.0527503	0.254339	Dataset #19	Control	Pediatric	0.000540249
SRR051811	0.061005	0.254063	Dataset #19	Control	Pediatric	0
SRR051842	0.0714914	0.266578	Dataset #19	Control	Pediatric	0.00130015
SRR051745	0.124888	0.0374142	Dataset #19	Control	Pediatric	0.00891297
SRR051872	0.0448602	0.222518	Dataset #19	Control	Pediatric	0.00123066
SRR051676	-0.222586	-0.0775741	Dataset #19	Control	Pediatric	0.155441
SRR089482	-0.0522203	0.239776	Dataset #19	Control	Pediatric	0.00066313
SRR405046	0.0411729	0.273065	Dataset #19	Control	Pediatric	0.00053986
SRR405065	0.0262345	0.255517	Dataset #19	Control	Pediatric	0.000365898
SRR051770	0.105676	0.0951806	Dataset #19	Control	Pediatric	0.0316038
SRR051836	0.0937734	0.27153	Dataset #19	Control	Pediatric	0.00142577
SRR051804	0.102666	0.0950337	Dataset #19	Control	Pediatric	0.0320539
SRR051680	-0.00074198	-0.0130313	Dataset #19	Control	Pediatric	0.018796
SRR051866	0.108097	0.278271	Dataset #19	Control	Pediatric	0.000445964
SRR089483	0.0447977	0.0476978	Dataset #19	Control	Pediatric	0.0380676
SRR051752	-0.358329	-0.133185	Dataset #19	Control	Pediatric	0.113642
SRR405054	0.0865416	0.284457	Dataset #19	FGID	Pediatric	0.00107135
SRR405073	0.0596628	0.277863	Dataset #19	FGID	Pediatric	0.000852152
SRR051767	-0.0942021	0.234371	Dataset #19	FGID	Pediatric	0.0040528
SRR051877	0.119513	0.161705	Dataset #19	FGID	Pediatric	0.00943912
SRR051801	-0.04804	0.22658	Dataset #19	FGID	Pediatric	0.0042324
SRR051744	0.0154334	0.272513	Dataset #19	FGID	Pediatric	0.000152952
SRR051847	0.19707	0.0731836	Dataset #19	FGID	Pediatric	0.010318
SRR051722	-0.0594527	0.219464	Dataset #19	FGID	Pediatric	0.00104105
SRR405062	0.0518399	0.26411	Dataset #19	FGID	Pediatric	0
SRR405043	0.0714983	0.265561	Dataset #19	FGID	Pediatric	0.000257202
SRR051642	0.075347	0.116336	Dataset #19	FGID	Pediatric	0.00150288
SRR051813	0.0751549	0.1353	Dataset #19	FGID	Pediatric	0.0173823
SRR051725	0.0443555	-0.132085	Dataset #19	FGID	Pediatric	0.0168067
SRR405059	0.0796494	0.288782	Dataset #19	FGID	Pediatric	0.00100033
SRR405048	0.054716	0.286442	Dataset #19	FGID	Pediatric	0.000962094
SRR405040	0.0752894	0.292632	Dataset #19	FGID	Pediatric	0.00131703
SRR051694	0.0950629	0.126552	Dataset #19	FGID	Pediatric	0.00301253
SRR051779	-0.0310581	0.243915	Dataset #19	FGID	Pediatric	0.0122435
SRR405067	0.0712388	0.288355	Dataset #19	FGID	Pediatric	0.00190557
SRR051658	0.0906107	0.107192	Dataset #19	FGID	Pediatric	0.00201246
SRR051708	0.122095	0.129971	Dataset #19	FGID	Pediatric	0.003236
SRR405066	0.13345	-0.0695737	Dataset #19	FGID	Pediatric	0.00223072
SRR089479	-0.116924	0.205422	Dataset #19	FGID	Pediatric	0.0272089
SRR405047	0.165534	-0.0502688	Dataset #19	FGID	Pediatric	0.000730594
SRR051810	0.0214821	0.23096	Dataset #19	FGID	Pediatric	0.00347446
SRR405055	0.169974	0.160155	Dataset #19	FGID	Pediatric	0.00427716
SRR051679	0.0466614	0.0824342	Dataset #19	FGID	Pediatric	0.0037681
SRR051672	0.00314683	0.219387	Dataset #19	FGID	Pediatric	0.00252233
SRR051732	0.0164768	0.225566	Dataset #19	FGID	Pediatric	0.00469256
SRR051747	0.0822213	-0.0278763	Dataset #19	FGID	Pediatric	0.00662052
SRR051751	0.109042	0.132087	Dataset #19	FGID	Pediatric	0.00132696
SRR051875	0.0319712	0.240372	Dataset #19	FGID	Pediatric	0.00056262
SRR051845	0.023567	0.248	Dataset #19	FGID	Pediatric	0.000911473
SRR051727	0.0188252	0.113439	Dataset #19	FGID	Pediatric	0.00424148
SRR405036	0.138158	0.137873	Dataset #19	FGID	Pediatric	0.00448833
SRR051776	0.0234017	0.214814	Dataset #19	FGID	Pediatric	0.00386986
SRR051670	0.0619085	0.087658	Dataset #19	FGID	Pediatric	0.000887493
SRR051754	-0.057873	0.203539	Dataset #19	FGID	Pediatric	0.00237643
SRR051749	0.112702	0.128418	Dataset #19	FGID	Pediatric	0.00354946
SRR051802	0.0695512	0.26067	Dataset #19	FGID	Pediatric	0.00332016
SRR051773	0.039525	0.270084	Dataset #19	FGID	Pediatric	0.0151246
SRR051655	-0.000730123	0.231971	Dataset #19	FGID	Pediatric	0.000732308
SRR051726	-0.102115	0.111967	Dataset #19	FGID	Pediatric	0.0272296
SRR051768	0.049681	0.237295	Dataset #19	FGID	Pediatric	0.00315236
SRR051674	0.0932387	0.0772762	Dataset #19	FGID	Pediatric	0.00679707
SRR405050	0.114501	0.0108386	Dataset #19	FGID	Pediatric	0.00070555
SRR051667	0.0860972	0.0519241	Dataset #19	FGID	Pediatric	0.00596841
SRR051838	0.23127	0.0449118	Dataset #19	FGID	Pediatric	0.00147473
SRR051724	0.0998107	0.0483117	Dataset #19	FGID	Pediatric	0.00836286
SRR051868	0.211544	0.00482602	Dataset #19	FGID	Pediatric	0.000976835
SRR051639	0.0164389	0.240334	Dataset #19	FGID	Pediatric	0.00071599
SRR051807	0.059636	0.26353	Dataset #19	FGID	Pediatric	0.00755149
SRR405070	0.0448514	0.28727	Dataset #19	FGID	Pediatric	0.000168265
SRR051652	0.137358	0.126702	Dataset #19	FGID	Pediatric	0.00801282
SRR405051	0.0263776	0.292906	Dataset #19	FGID	Pediatric	0.000836587
SRR089480	0.0509385	0.0480675	Dataset #19	FGID	Pediatric	0.000388199
SRR051748	0.035541	0.266254	Dataset #19	FGID	Pediatric	0.000635486
SRR051641	-0.00704962	0.226606	Dataset #19	FGID	Pediatric	0.000125047
SRR051841	-0.046888	0.224385	Dataset #19	FGID	Pediatric	0.0018113
SRR051696	-0.0481007	0.220737	Dataset #19	FGID	Pediatric	0.00427125
SRR051746	0.0956469	0.0361847	Dataset #19	FGID	Pediatric	0.00918684
SRR051640	-0.109584	0.186096	Dataset #19	FGID	Pediatric	0.00343078
SRR051651	0.0577677	-0.022747	Dataset #19	FGID	Pediatric	0.0693843
SRR051657	0.00843416	0.230833	Dataset #19	FGID	Pediatric	0.000255754
SRR051871	-0.000949714	0.225106	Dataset #19	FGID	Pediatric	0.000618525
SRR051635	0.0673364	-0.0362499	Dataset #19	FGID	Pediatric	0.062008
SRR051710	-0.0429926	0.199855	Dataset #19	FGID	Pediatric	0.00428479
SRR051839	0.0586455	0.248984	Dataset #19	FGID	Pediatric	0.000120817
SRR051876	0.0679156	0.0905376	Dataset #19	FGID	Pediatric	0.0100235
SRR051869	0.138434	0.121857	Dataset #19	FGID	Pediatric	0.000312012
SRR051782	0.162894	0.100541	Dataset #19	FGID	Pediatric	0.000492611
SRR051816	0.136091	0.0838427	Dataset #19	FGID	Pediatric	0.00077821
SRR051636	0.113534	0.102488	Dataset #19	FGID	Pediatric	0.00566696
SRR051656	-0.12631	0.19769	Dataset #19	FGID	Pediatric	0.00346728
SRR051846	0.0658279	0.0745268	Dataset #19	FGID	Pediatric	0.00550964
SRR089485	0.0336849	0.0710998	Dataset #19	FGID	Pediatric	0.0201078
SRR051728	-0.0812113	-0.0806001	Dataset #19	FGID	Pediatric	0.0801647
SRR051750	0.156877	0.095049	Dataset #19	FGID	Pediatric	0.000480846
SRR051729	-0.0282375	0.0102325	Dataset #19	FGID	Pediatric	0.0301707
SRR051677	-0.0560936	-0.0236923	Dataset #19	FGID	Pediatric	0.0904366
SRR051695	-0.00673359	0.207421	Dataset #19	FGID	Pediatric	0.00413838
SRR051709	0.00174228	0.211373	Dataset #19	FGID	Pediatric	0.00447768
SRR051835	-0.042549	0.189548	Dataset #19	FGID	Pediatric	0.00266904
SRR051865	-0.0283752	0.232151	Dataset #19	FGID	Pediatric	0.00184651
SRR089486	-0.0463172	-0.00560678	Dataset #19	FGID	Pediatric	0.217478
SRR089478	-0.152524	-0.102388	Dataset #19	FGID	Pediatric	0.144886
SRR405044	0.0267067	-0.0520813	Dataset #19	FGID	Pediatric	0.00249281
SRR405063	0.0784438	-0.0336646	Dataset #19	FGID	Pediatric	0.00178444
SRR1185985	-0.33132	-0.146423	Dataset #2	CD	Adult	0.964419
SRR1186032	-0.014243	0.120347	Dataset #2	CD	Adult	0.00123609
SRR1186031	-0.012422	0.218784	Dataset #2	CD	Adult	0.000227015
SRR1185977	-0.433423	-0.174816	Dataset #2	CD	Adult	0.921831
SRR1186035	-0.146458	0.143206	Dataset #2	CD	Adult	0.000873515
SRR1185982	-0.140717	-0.170796	Dataset #2	CD	Adult	0.0195817
SRR1185983	0.0715244	0.0293837	Dataset #2	CD	Adult	0.00168606
SRR1186022	-0.399199	-0.231154	Dataset #2	CD	Adult	0.302218
SRR1185978	-0.409782	-0.0608626	Dataset #2	CD	Adult	0.503636
SRR1185981	-0.286832	-0.137771	Dataset #2	CD	Adult	0.958287
SRR1186018	-0.314016	-0.156986	Dataset #2	CD	Adult	0.972795
SRR1185972	0.0600826	0.202978	Dataset #2	Control	Adult	0.000451569
SRR1186036	0.201928	-0.488082	Dataset #2	Control	Adult	0.00255636
SRR1185970	-0.162482	0.117135	Dataset #2	Control	Adult	0.468823
SRR1185971	0.0271089	0.0714101	Dataset #2	Control	Adult	0.00112391
SRR1185969	0.0190778	0.185585	Dataset #2	Control	Adult	0.0141743
SRR1185976	0.117722	-0.0863272	Dataset #2	Control	Adult	0.0173684
SRR1186024	0.181752	-0.481025	Dataset #2	Control	Adult	0.0375367
SRR1186027	-0.128228	0.0989587	Dataset #2	Control	Adult	0.000144781
SRR1186034	-0.0500934	-0.0163747	Dataset #2	Control	Adult	0.00779183
SRR1186030	-0.480831	-0.0623527	Dataset #2	Control	Adult	0.113532
SRR404999	-0.110163	0.053962	Dataset #20	Control	Pediatric	0.0131926
SRR051823	0.0301823	0.289035	Dataset #20	Control	Pediatric	0.011201
SRR051719	0.0287856	0.266804	Dataset #20	Control	Pediatric	0.00457987
SRR405018	-0.14993	0.205218	Dataset #20	Control	Pediatric	0.0131288
SRR051789	0.0316435	0.252525	Dataset #20	Control	Pediatric	0.0168989
SRR051795	0.0801641	0.3133	Dataset #20	Control	Pediatric	0
SRR051705	0.0124632	0.255283	Dataset #20	Control	Pediatric	0.00371429
SRR051829	0.080221	0.308012	Dataset #20	Control	Pediatric	0
SRR051691	-0.0759816	0.226172	Dataset #20	Control	Pediatric	0.00414118
SRR405001	0.0750189	0.287438	Dataset #20	Control	Pediatric	0
SRR051707	0.01172	0.273032	Dataset #20	Control	Pediatric	9.15e-05
SRR051721	0.0137376	0.277149	Dataset #20	Control	Pediatric	0.00019292
SRR051820	0.119556	0.285022	Dataset #20	Control	Pediatric	0.000245459
SRR405020	0.0582993	0.281902	Dataset #20	Control	Pediatric	0.000255297
SRR051662	0.00277555	0.265964	Dataset #20	Control	Pediatric	0.00112613
SRR051786	0.125188	0.283969	Dataset #20	Control	Pediatric	0.00117786
SRR051720	0.134803	0.0684343	Dataset #20	Control	Pediatric	0.00149192
SRR051817	-0.0252785	0.224366	Dataset #20	Control	Pediatric	0.00250836
SRR051646	0.0737113	0.132876	Dataset #20	Control	Pediatric	0.00097432
SRR051832	0.309899	-0.370481	Dataset #20	Control	Pediatric	0
SRR405022	0.0684001	0.277081	Dataset #20	Control	Pediatric	0.00288422
SRR405000	-0.0459844	0.227385	Dataset #20	Control	Pediatric	0.0128909
SRR405023	0.170371	0.185978	Dataset #20	Control	Pediatric	0.000832501
SRR051792	0.0573183	0.288165	Dataset #20	Control	Pediatric	0
SRR405003	0.104312	0.272408	Dataset #20	Control	Pediatric	0
SRR405019	0.0163919	0.104281	Dataset #20	Control	Pediatric	0.0182834
SRR405007	0.0602403	0.108335	Dataset #20	Control	Pediatric	0.00107066
SRR405033	0.124202	0.250015	Dataset #20	Control	Pediatric	0.000603136
SRR405026	0.0271706	0.255304	Dataset #20	Control	Pediatric	0
SRR405004	0.198566	0.165428	Dataset #20	Control	Pediatric	0
SRR051788	0.0360324	0.280693	Dataset #20	Control	Pediatric	0.000179211
SRR051798	0.31104	-0.38008	Dataset #20	Control	Pediatric	0
SRR051822	0.0260751	0.266989	Dataset #20	Control	Pediatric	0.000350018
SRR051706	0.121431	0.0527487	Dataset #20	Control	Pediatric	0.00233399
SRR051893	0.0632374	0.215294	Dataset #20	Control	Pediatric	0.000938338
SRR405011	0.0945856	0.277758	Dataset #20	Control	Pediatric	0.00168036
SRR089497	0.0973099	0.121999	Dataset #20	Control	Pediatric	0.00205042
SRR051863	0.0755286	0.232923	Dataset #20	Control	Pediatric	0.000535977
SRR051684	-0.0281811	0.207398	Dataset #20	Control	Pediatric	0.00285299
SRR405034	0.0780048	0.281044	Dataset #20	Control	Pediatric	0.00149797
SRR405030	0.0994079	0.27476	Dataset #20	Control	Pediatric	0.00263505
SRR051859	0.0751627	0.276929	Dataset #20	Control	Pediatric	0.000164718
SRR405015	0.00295642	0.248728	Dataset #20	Control	Pediatric	0.00110193
SRR405014	0.0841361	0.219225	Dataset #20	Control	Pediatric	0.00130506
SRR051826	0.015016	0.26763	Dataset #20	Control	Pediatric	0.000539302
SRR051791	-0.0142806	0.0763557	Dataset #20	Control	Pediatric	0.00283057
SRR051718	-0.024366	0.261802	Dataset #20	Control	Pediatric	0.00154416
SRR051693	0.112441	-0.00174744	Dataset #20	Control	Pediatric	0.0132206
SRR051704	-0.00943196	0.262958	Dataset #20	Control	Pediatric	0.000998004
SRR051888	0.127313	0.0725615	Dataset #20	Control	Pediatric	0.00222321
SRR051879	0.0574847	0.286378	Dataset #20	Control	Pediatric	0.00104759
SRR051889	0.0348951	0.264391	Dataset #20	Control	Pediatric	0.00115178
SRR051741	-0.0309129	0.218165	Dataset #20	Control	Pediatric	0.0047247
SRR051858	0.11268	0.0709368	Dataset #20	Control	Pediatric	0.00161738
SRR051661	-0.0125158	0.251553	Dataset #20	Control	Pediatric	0.0138976
SRR051763	-0.0400039	0.197332	Dataset #20	Control	Pediatric	0.00219509
SRR051645	-0.0133895	0.240561	Dataset #20	Control	Pediatric	0.0169977
SRR405008	-0.0445481	0.244447	Dataset #20	Control	Pediatric	0.0015949
SRR051688	-0.0422911	0.179244	Dataset #20	Control	Pediatric	0.00212497
SRR051885	0.0594259	0.274877	Dataset #20	Control	Pediatric	0.000503271
SRR051855	0.0842335	0.29817	Dataset #20	Control	Pediatric	0
SRR051849	0.0822213	0.258563	Dataset #20	Control	Pediatric	0.00257998
SRR051787	0.180999	0.0389878	Dataset #20	Control	Pediatric	0.0305966
SRR051825	-0.0176292	0.085149	Dataset #20	Control	Pediatric	0.000937559
SRR051831	0.0889088	0.28232	Dataset #20	Control	Pediatric	0.000221043
SRR089491	0.0249296	0.240762	Dataset #20	Control	Pediatric	0.00450499
SRR089492	0.0785404	0.288438	Dataset #20	Control	Pediatric	0
SRR051852	0.156312	-0.201539	Dataset #20	Control	Pediatric	0.0047211
SRR405027	0.0634209	0.245243	Dataset #20	Control	Pediatric	0.00101215
SRR051794	0.05684	0.276926	Dataset #20	Control	Pediatric	0.00017934
SRR051882	0.139326	-0.188357	Dataset #20	Control	Pediatric	0.00581395
SRR051682	-0.0129139	0.209237	Dataset #20	Control	Pediatric	0.00824629
SRR051828	0.0513103	0.266833	Dataset #20	Control	Pediatric	0.00012213
SRR051764	0.00797236	0.226868	Dataset #20	Control	Pediatric	0.00981461
SRR051742	0.0326096	0.231668	Dataset #20	Control	Pediatric	0.00480414
SRR051756	0.19892	-0.0534882	Dataset #20	Control	Pediatric	0.00640804
SRR051881	0.0755005	0.2723	Dataset #20	Control	Pediatric	0.000933532
SRR051734	0.151796	-0.0759458	Dataset #20	Control	Pediatric	0.0073004
SRR051857	0.0430771	0.261044	Dataset #20	Control	Pediatric	0.00124121
SRR051797	0.0917105	0.22895	Dataset #20	Control	Pediatric	0.00156801
SRR051887	0.0759034	0.274497	Dataset #20	Control	Pediatric	0.00129387
SRR051821	0.178962	0.0198832	Dataset #20	Control	Pediatric	0.0147372
SRR051851	0.0979778	0.264629	Dataset #20	Control	Pediatric	0.000892658
SRR089494	-0.150268	0.146377	Dataset #20	Control	Pediatric	0.201694
SRR051689	-0.107213	-0.0556929	Dataset #20	Control	Pediatric	0.217946
SRR051686	0.0595153	-0.0559073	Dataset #20	Control	Pediatric	0.0278472
SRR089493	0.15331	-0.00204353	Dataset #20	Control	Pediatric	0.0267962
SRR051753	-0.341365	-0.144946	Dataset #20	Control	Pediatric	0.179034
SRR405016	0.0257607	0.267181	Dataset #20	FGID	Pediatric	0.00175902
SRR405035	-0.00334403	0.284261	Dataset #20	FGID	Pediatric	0.00305312
SRR051818	-0.0382011	0.239926	Dataset #20	FGID	Pediatric	0.00495495
SRR051784	-0.0536835	0.226212	Dataset #20	FGID	Pediatric	0.00773462
SRR051862	0.198055	0.0655982	Dataset #20	FGID	Pediatric	0.00775444
SRR051892	0.181842	0.062979	Dataset #20	FGID	Pediatric	0.00781359
SRR051733	-0.00459491	0.118017	Dataset #20	FGID	Pediatric	0.000878831
SRR051755	-0.0100488	0.291515	Dataset #20	FGID	Pediatric	0.000521444
SRR405005	0.0889962	0.295662	Dataset #20	FGID	Pediatric	0
SRR405002	0.00200531	0.275003	Dataset #20	FGID	Pediatric	0.000836587
SRR405024	0.112685	0.26794	Dataset #20	FGID	Pediatric	0
SRR051666	0.035556	0.256177	Dataset #20	FGID	Pediatric	0.00154607
SRR051715	0.119574	0.0393622	Dataset #20	FGID	Pediatric	0.00310345
SRR405021	0.0502319	0.265822	Dataset #20	FGID	Pediatric	0.00176367
SRR051650	0.0319026	0.258641	Dataset #20	FGID	Pediatric	0.00255309
SRR051701	0.120879	0.0341055	Dataset #20	FGID	Pediatric	0.00223409
SRR089490	0.159756	-0.00158321	Dataset #20	FGID	Pediatric	0.00136939
SRR051853	0.267726	-0.0240042	Dataset #20	FGID	Pediatric	0.00090009
SRR051790	-0.00813207	0.237867	Dataset #20	FGID	Pediatric	0.0125366
SRR051717	-0.0232901	0.252267	Dataset #20	FGID	Pediatric	0.00383082
SRR051883	0.244944	-0.0216521	Dataset #20	FGID	Pediatric	0.000425894
SRR405009	0.18863	-0.201697	Dataset #20	FGID	Pediatric	0.0023663
SRR405028	0.171566	-0.217758	Dataset #20	FGID	Pediatric	0.00235136
SRR051796	0.0119093	0.254281	Dataset #20	FGID	Pediatric	0.00847458
SRR051703	-0.0166054	0.255765	Dataset #20	FGID	Pediatric	0.00358398
SRR051890	0.0445736	0.281959	Dataset #20	FGID	Pediatric	0.000451365
SRR051660	0.167396	0.0334346	Dataset #20	FGID	Pediatric	0.00995841
SRR051644	0.156582	0.0378956	Dataset #20	FGID	Pediatric	0.00804638
SRR405029	-0.00233832	0.259824	Dataset #20	FGID	Pediatric	0.00141357
SRR051860	0.0324306	0.280704	Dataset #20	FGID	Pediatric	0.000384961
SRR051824	-0.000580935	0.2239	Dataset #20	FGID	Pediatric	0.00637936
SRR405010	-0.0163267	0.230619	Dataset #20	FGID	Pediatric	0.000792214
SRR051762	0.0203221	0.262289	Dataset #20	FGID	Pediatric	0.000175316
SRR051740	0.00894088	0.248726	Dataset #20	FGID	Pediatric	0.000477707
SRR051760	0.0322088	0.247895	Dataset #20	FGID	Pediatric	0.0031176
SRR051785	0.0835453	0.253519	Dataset #20	FGID	Pediatric	0.00424062
SRR051819	0.00460044	0.240745	Dataset #20	FGID	Pediatric	0.00182059
SRR051738	0.101506	0.115944	Dataset #20	FGID	Pediatric	0.00221664
SRR051683	-0.0130004	0.216455	Dataset #20	FGID	Pediatric	0.00197802
SRR051663	0.000611396	0.236686	Dataset #20	FGID	Pediatric	0.00118114
SRR051690	0.0242326	0.243782	Dataset #20	FGID	Pediatric	0.000561212
SRR051685	0.000198627	0.214437	Dataset #20	FGID	Pediatric	0.00337709
SRR051765	0.0174699	0.245692	Dataset #20	FGID	Pediatric	0.00200929
SRR405012	0.226808	-0.103449	Dataset #20	FGID	Pediatric	0.000605694
SRR404998	0.104161	0.102957	Dataset #20	FGID	Pediatric	0.0107904
SRR405017	0.102464	0.0948691	Dataset #20	FGID	Pediatric	0.00842062
SRR405031	0.194585	-0.0981621	Dataset #20	FGID	Pediatric	0.000420256
SRR051830	0.0602299	0.246981	Dataset #20	FGID	Pediatric	0.00915192
SRR051647	-3.52e-05	0.252913	Dataset #20	FGID	Pediatric	0.00106847
SRR051743	-0.0127057	0.228029	Dataset #20	FGID	Pediatric	0.00201097
SRR051736	0.1053	-0.100769	Dataset #20	FGID	Pediatric	0.0119081
SRR405032	0.043474	0.276079	Dataset #20	FGID	Pediatric	0
SRR051886	0.0200454	0.259138	Dataset #20	FGID	Pediatric	0.000159312
SRR051687	0.154409	-0.0310086	Dataset #20	FGID	Pediatric	0.00654954
SRR051758	0.0790709	-0.111339	Dataset #20	FGID	Pediatric	0.00964067
SRR051856	0.00911384	0.239896	Dataset #20	FGID	Pediatric	0.000496278
SRR051757	0.145435	-0.0502216	Dataset #20	FGID	Pediatric	0.0101176
SRR051793	-0.00766624	0.203594	Dataset #20	FGID	Pediatric	0.00196271
SRR089496	0.176346	-0.0264827	Dataset #20	FGID	Pediatric	0.000570207
SRR051665	0.0523414	0.221797	Dataset #20	FGID	Pediatric	0.000147951
SRR051664	-0.103251	0.211497	Dataset #20	FGID	Pediatric	0.00473186
SRR051681	0.161067	-0.023093	Dataset #20	FGID	Pediatric	0.00625378
SRR051716	0.017112	0.233412	Dataset #20	FGID	Pediatric	0.00706527
SRR051759	0.0385441	0.25528	Dataset #20	FGID	Pediatric	0
SRR051737	0.0500286	0.253891	Dataset #20	FGID	Pediatric	0.00104384
SRR405013	0.0279962	0.280036	Dataset #20	FGID	Pediatric	0.000142939
SRR089489	-0.0822075	0.199541	Dataset #20	FGID	Pediatric	0.0121734
SRR051648	-0.0423339	0.0980198	Dataset #20	FGID	Pediatric	0.00363501
SRR051799	0.207048	-0.0166543	Dataset #20	FGID	Pediatric	0.00106232
SRR051880	-0.0299977	0.220786	Dataset #20	FGID	Pediatric	0.00153289
SRR051827	-0.0263724	0.191882	Dataset #20	FGID	Pediatric	0.0032769
SRR051735	0.143237	-0.0387374	Dataset #20	FGID	Pediatric	0.0131027
SRR051649	0.063429	0.221195	Dataset #20	FGID	Pediatric	0.000316422
SRR051702	0.00242727	0.228211	Dataset #20	FGID	Pediatric	0.00576107
SRR051854	0.0235847	0.2828	Dataset #20	FGID	Pediatric	0.000250878
SRR051850	-0.0212407	0.217375	Dataset #20	FGID	Pediatric	0.00299564
SRR051884	0.042857	0.27111	Dataset #20	FGID	Pediatric	0
SRR089495	0.0370362	0.0922378	Dataset #20	FGID	Pediatric	0.00958117
SRR051833	0.24581	0.00494727	Dataset #20	FGID	Pediatric	0
SRR051643	0.0766784	-0.0943036	Dataset #20	FGID	Pediatric	0.0537144
SRR051659	0.102142	-0.0900477	Dataset #20	FGID	Pediatric	0.0526836
SRR405025	0.0880041	-0.0553421	Dataset #20	FGID	Pediatric	0.00747065
SRR051891	0.109958	0.0687957	Dataset #20	FGID	Pediatric	0.0104287
SRR051761	0.189433	0.0144428	Dataset #20	FGID	Pediatric	0.00034825
SRR051861	0.157174	0.00945503	Dataset #20	FGID	Pediatric	0.00652955
SRR405006	0.0663336	-0.059366	Dataset #20	FGID	Pediatric	0.00449018
SRR089488	0.154459	0.0905817	Dataset #20	FGID	Pediatric	0.00190337
SRR051739	0.00609357	-0.114272	Dataset #20	FGID	Pediatric	0.0881205
MS5844795_ID_v4_189_0417_BIOMRK_186_1	-0.0312348	0.214937	Dataset #21	Control	Pediatric	0.00828847
MS5844795_ID_v4_083_0114_BIOMRK_043_1	0.0196047	0.235245	Dataset #21	Control	Pediatric	0.00544122
MS5844795_ID_v4_258_0417_BIOMRK_265_1	0.0636968	0.237444	Dataset #21	Control	Pediatric	0.00421869
MS5844795_ID_v4_060_1113_BIOMRK_018_1	0.0340352	0.176358	Dataset #21	Control	Pediatric	0.00413307
MS5844795_ID_v4_114_1214_BIOMRK_083_1	0.141571	0.0396851	Dataset #21	Control	Pediatric	0.00572847
MS5844795_ID_v4_005_0813_PHMP_157_C2_1	0.0857417	0.256736	Dataset #21	Control	Pediatric	0.0228564
MS5844795_ID_v4_139_0316_BIOMRK_114_1	0.0662681	0.166209	Dataset #21	Control	Pediatric	0.00947201
MS5844795_ID_v4_110_1014_BIOMRK_079_1	0.200576	0.110454	Dataset #21	Control	Pediatric	0.0115532
MS5844795_ID_v4_217_0417_BIOMRK_222_1	0.0587243	0.251883	Dataset #21	Control	Pediatric	0.041084
MS5844795_ID_v4_001_0413_PHMP_145_C2_1	0.193094	0.024699	Dataset #21	Control	Pediatric	0.00355551
MS5844795_ID_v4_082_1213_BIOMRK_042_1	0.0310551	0.0845823	Dataset #21	Control	Pediatric	0.00235849
MS5844795_ID_v4_183_0417_BIOMRK_171_1	-0.0175124	0.260621	Dataset #21	Control	Pediatric	0.0260315
MS5844795_ID_v4_249_0417_BIOMRK_256_1	0.104729	0.0898773	Dataset #21	Control	Pediatric	0.0176475
MS5844795_ID_v4_235_0417_BIOMRK_241_1	0.0493672	0.255034	Dataset #21	Control	Pediatric	0.00630701
MS5844795_ID_v4_124_1214_BIOMRK_098_1	0.132313	-0.0136369	Dataset #21	Control	Pediatric	0.0326877
MS5844795_ID_v4_112_1214_BIOMRK_081_1	0.146397	0.0870623	Dataset #21	Control	Pediatric	0.0365934
MS5844795_ID_v4_140_0316_BIOMRK_115_1	0.146002	0.248429	Dataset #21	Control	Pediatric	0.000373932
MS5844795_ID_v4_084_0114_BIOMRK_044_1	0.137801	0.117009	Dataset #21	Control	Pediatric	0.00955907
MS5844795_ID_v4_138_0417_BIOMRK_113_1	-0.0102556	0.23076	Dataset #21	Control	Pediatric	0.0192714
MS5844795_ID_v4_015_0417_PHMPUH3_201_1	0.0334181	0.263319	Dataset #21	Control	Pediatric	0.0298103
MS5844795_ID_v4_118_1214_BIOMRK_088_1	0.0961623	0.201807	Dataset #21	Control	Pediatric	0.0225093
MS5844795_ID_v4_116_1014_BIOMRK_086_1	0.0878027	0.118435	Dataset #21	Control	Pediatric	0.00526316
MS5844795_ID_v4_063_1113_PHMP_152_C3_1	-0.0279344	0.219395	Dataset #21	Control	Pediatric	0.0171148
MS5844795_ID_v4_144_0516_BIOMRK_121_1	-0.000929175	0.193715	Dataset #21	Control	Pediatric	0.0423433
MS5844795_ID_v4_133_0316_BIOMRK_108_1	0.105544	0.0632346	Dataset #21	Control	Pediatric	0.0129474
MS5844795_ID_v4_113_1014_BIOMRK_082_1	0.208743	-0.0198947	Dataset #21	Control	Pediatric	0.0192681
MS5844795_ID_v4_073_1113_BIOMRK_033_1	0.0183775	0.177138	Dataset #21	Control	Pediatric	0.00778227
MS5844795_ID_v4_228_0417_BIOMRK_234_1	0.0703706	0.203238	Dataset #21	Control	Pediatric	0.00814134
MS5844795_ID_v4_134_0316_BIOMRK_109_1	0.149981	0.0222282	Dataset #21	Control	Pediatric	0.0198679
MS5844795_ID_v4_202_0417_BIOMRK_205_1	-0.0531491	0.164478	Dataset #21	Control	Pediatric	0.0315851
MS5844795_ID_v4_085_0114_BIOMRK_045_1	0.0670092	0.23518	Dataset #21	Control	Pediatric	0.00453201
MS5844795_ID_v4_068_1013_BIOMRK_028_1	0.165559	0.0115285	Dataset #21	Control	Pediatric	0.0219416
MS5844795_ID_v4_127_0316_BIOMRK_101_1	0.151878	0.093039	Dataset #21	Control	Pediatric	0.014578
MS5844795_ID_v4_123_1214_BIOMRK_097_1	0.158559	0.0167257	Dataset #21	Control	Pediatric	0.0151403
MS5844795_ID_v4_077_1213_BIOMRK_037_1	-0.0242643	0.216076	Dataset #21	Control	Pediatric	0.0437948
MS5844795_ID_v4_065_0813_BIOMRK_024_1	0.0567625	0.0947898	Dataset #21	Control	Pediatric	0.00387642
MS5844795_ID_v4_023_0417_PHMPUH3_B180_1	0.192451	-0.00979081	Dataset #21	Control	Pediatric	0.074196
MS5844795_ID_v4_128_0316_BIOMRK_102_1	0.0703096	0.277936	Dataset #21	Control	Pediatric	0.0128713
MS5844795_ID_v4_070_1013_BIOMRK_030_1	0.19832	-0.0957827	Dataset #21	Control	Pediatric	0.00682763
MS5844795_ID_v4_282_0417_BIOMRK_293_1	0.115313	-0.00989327	Dataset #21	Control	Pediatric	0.0546059
MS5844795_ID_v4_250_0417_BIOMRK_257_1	0.205818	0.0113806	Dataset #21	Control	Pediatric	0.0124513
MS5844795_ID_v4_164_0417_BIOMRK_142_1	-0.0787855	0.229007	Dataset #21	Control	Pediatric	0.0368174
MS5844795_ID_v4_201_0417_BIOMRK_204_1	0.0553683	0.236223	Dataset #21	Control	Pediatric	0.00273473
MS5844795_ID_v4_072_1113_PHMP_180_C1_1	0.177409	0.0292168	Dataset #21	Control	Pediatric	0.00163455
MS5844795_ID_v4_254_0417_BIOMRK_261_1	0.0315244	0.194587	Dataset #21	Control	Pediatric	0.022902
MS5844795_ID_v4_251_0417_BIOMRK_258_1	-0.0414894	0.154478	Dataset #21	Control	Pediatric	0.0580227
MS5844795_ID_v4_278_0417_BIOMRK_287_1	-0.0548918	0.0365658	Dataset #21	Control	Pediatric	0.0807766
MS5844795_ID_v4_119_1014_BIOMRK_089_1	0.157807	-0.0446377	Dataset #21	Control	Pediatric	0.0392558
MS5844795_ID_v4_284_0417_BIOMRK_295_1	0.133	0.0811349	Dataset #21	Control	Pediatric	0.0029625
MS5844795_ID_v4_265_0417_BIOMRK_272_1	-0.00969306	0.169338	Dataset #21	Control	Pediatric	0.046828
MS5844795_ID_v4_200_0417_BIOMRK_203_1	0.206664	-0.0276855	Dataset #21	Control	Pediatric	0.00280763
MS5844795_ID_v4_102_0814_BIOMRK_066_1	-0.0089959	0.0592122	Dataset #21	Control	Pediatric	0.109365
MS5844795_ID_v4_163_0417_BIOMRK_141_1	0.147838	0.0272029	Dataset #21	Control	Pediatric	0.01729
MS5844795_ID_v4_103_0814_BIOMRK_067_1	0.112594	0.105731	Dataset #21	Control	Pediatric	0.0152835
MS5844795_ID_v4_222_0417_BIOMRK_228_1	0.147795	0.0818716	Dataset #21	Control	Pediatric	0.00551747
MS5844795_ID_v4_170_0417_BIOMRK_151_1	0.200872	-0.101378	Dataset #21	Control	Pediatric	0.00220123
MS5844795_ID_v4_184_0417_BIOMRK_172_1	0.0239899	0.0980462	Dataset #21	Control	Pediatric	0.00359105
MS5844795_ID_v4_011_0114_PHMP_184_C1_1	0.0497516	0.165978	Dataset #21	Control	Pediatric	0.0130984
MS5844795_ID_v4_271_0417_BIOMRK_280_1	0.11288	0.105647	Dataset #21	Control	Pediatric	0.0147286
MS5844795_ID_v4_280_0417_BIOMRK_291_1	0.0185136	0.163346	Dataset #21	Control	Pediatric	0.0234777
MS5844795_ID_v4_132_0316_BIOMRK_107_1	0.0288832	0.2057	Dataset #21	Control	Pediatric	0.00476745
MS5844795_ID_v4_256_0417_BIOMRK_263_1	-0.0388941	0.0233719	Dataset #21	Control	Pediatric	0.0258298
MS5844795_ID_v4_151_0516_BIOMRK_128_1	0.107076	-0.0206701	Dataset #21	Control	Pediatric	0.015848
MS5844795_ID_v4_078_1213_BIOMRK_038_1	0.0320669	0.131807	Dataset #21	Control	Pediatric	0.0148834
MS5844795_ID_v4_281_0417_BIOMRK_292_1	0.0247089	0.145164	Dataset #21	Control	Pediatric	0.00205122
MS5844795_ID_v4_018_0417_PHMPUH3_B116_1	0.00023911	0.182896	Dataset #21	Control	Pediatric	0.0105913
MS5844795_ID_v4_101_0714_BIOMRK_065_1	-0.0794315	0.161113	Dataset #21	Control	Pediatric	0.0563682
MS5844795_ID_v4_120_1214_BIOMRK_094_1	-0.0432543	0.117948	Dataset #21	Control	Pediatric	0.0141886
MS5844795_ID_v4_245_0417_BIOMRK_252_1	0.0510089	0.0405478	Dataset #21	Control	Pediatric	0.00277374
MS5844795_ID_v4_093_0514_BIOMRK_057_1	0.0487104	0.284911	Dataset #21	FGID	Pediatric	0.00397859
MS5844795_ID_v4_165_0417_BIOMRK_144_1	0.124362	0.138347	Dataset #21	FGID	Pediatric	0.00210212
MS5844795_ID_v4_066_1013_BIOMRK_026_1	0.0339953	0.238243	Dataset #21	FGID	Pediatric	0.00719541
MS5844795_ID_v4_097_0514_PHMPUH3_195C1_1	0.125466	0.0878992	Dataset #21	FGID	Pediatric	0.0131073
MS5844795_ID_v4_262_0417_BIOMRK_269_1	0.0437943	0.235242	Dataset #21	FGID	Pediatric	0.0600511
MS5844795_ID_v4_055_0913_BIOMRK_006_1	-0.00513159	0.210944	Dataset #21	FGID	Pediatric	0.0443971
MS5844795_ID_v4_243_0417_BIOMRK_250_1	0.0827447	0.226108	Dataset #21	FGID	Pediatric	0.00248644
MS5844795_ID_v4_269_0417_BIOMRK_277_1	0.0185763	0.20349	Dataset #21	FGID	Pediatric	0.171703
MS5844795_ID_v4_174_0417_BIOMRK_155_1	-0.121072	0.241934	Dataset #21	FGID	Pediatric	0.158477
MS5844795_ID_v4_279_0417_BIOMRK_290_1	-0.00169953	0.231987	Dataset #21	FGID	Pediatric	0.00294898
MS5844795_ID_v4_190_0417_BIOMRK_187_1	0.0553252	0.0530832	Dataset #21	FGID	Pediatric	0.0791886
MS5844795_ID_v4_059_0813_BIOMRK_017_1	0.0602885	0.218082	Dataset #21	FGID	Pediatric	0.00212851
MS5844795_ID_v4_210_0417_BIOMRK_214_1	-0.199137	0.231068	Dataset #21	FGID	Pediatric	0.143116
MS5844795_ID_v4_268_0417_BIOMRK_276_1	-0.0453399	0.216138	Dataset #21	FGID	Pediatric	0.044972
MS5844795_ID_v4_021_0417_PHMPUH3_B163_1	-0.000484877	0.238243	Dataset #21	FGID	Pediatric	0.00209986
MS5844795_ID_v4_076_1113_BIOMRK_036_1	0.0859498	0.0877997	Dataset #21	FGID	Pediatric	0.0195807
MS5844795_ID_v4_056_0713_BIOMRK_007_1	0.0683626	0.211817	Dataset #21	FGID	Pediatric	0.00197433
MS5844795_ID_v4_003_0813_PHMP_153_C2_1	-0.00271928	0.169781	Dataset #21	FGID	Pediatric	0.0205993
MS5844795_ID_v4_152_0516_BIOMRK_129_1	0.0485023	0.0744165	Dataset #21	FGID	Pediatric	0.00925184
MS5844795_ID_v4_155_0516_BIOMRK_132_1	0.09332	0.194712	Dataset #21	FGID	Pediatric	0.000901764
MS5844795_ID_v4_092_0514_BIOMRK_056_1	0.0685849	0.107935	Dataset #21	FGID	Pediatric	0.0260762
MS5844795_ID_v4_187_0417_BIOMRK_184_1	0.158023	0.0515939	Dataset #21	FGID	Pediatric	0.00352669
MS5844795_ID_v4_208_0417_BIOMRK_212_1	0.0578643	0.184082	Dataset #21	FGID	Pediatric	0.016585
MS5844795_ID_v4_186_0417_BIOMRK_176_1	0.154368	0.0716359	Dataset #21	FGID	Pediatric	0.0219072
MS5844795_ID_v4_104_0814_BIOMRK_068_1	0.118088	0.0544504	Dataset #21	FGID	Pediatric	0.00585399
MS5844795_ID_v4_285_0417_BIOMRK_296_1	0.0683203	0.198734	Dataset #21	FGID	Pediatric	0.00417704
MS5844795_ID_v4_274_0417_BIOMRK_283_1	0.0825907	0.188039	Dataset #21	FGID	Pediatric	0.00998321
MS5844795_ID_v4_236_0417_BIOMRK_242_1	-0.0511978	0.131325	Dataset #21	FGID	Pediatric	0.0295041
MS5844795_ID_v4_064_1013_BIOMRK_023_1	0.00594322	0.232927	Dataset #21	FGID	Pediatric	0.00234255
MS5844795_ID_v4_057_0413_PHMP_148_C1_1	0.0448051	-0.0830766	Dataset #21	FGID	Pediatric	0.0247681
MS5844795_ID_v4_230_0417_BIOMRK_236_1	-0.0341819	0.225119	Dataset #21	IBS	Pediatric	0.0149802
MS5844795_ID_v4_232_0417_BIOMRK_238_1	0.213782	0.135369	Dataset #21	IBS	Pediatric	0.00592612
MS5844795_ID_v4_108_0914_BIOMRK_075_1	0.0903513	0.268028	Dataset #21	IBS	Pediatric	0.0183675
MS5844795_ID_v4_107_0914_BIOMRK_074_1	0.239597	-0.104497	Dataset #21	IBS	Pediatric	0.00374313
MS5844795_ID_v4_094_0514_PHMPUH3_193C1_2	0.0530329	0.212804	Dataset #21	IBS	Pediatric	0.0308743
MS5844795_ID_v4_188_0417_BIOMRK_185_1	0.0314432	0.253013	Dataset #21	IBS	Pediatric	0.00518021
MS5844795_ID_v4_131_0316_BIOMRK_106_1	0.0878312	0.226909	Dataset #21	IBS	Pediatric	0.00743802
MS5844795_ID_v4_157_0516_BIOMRK_134_1	0.0670151	0.307815	Dataset #21	IBS	Pediatric	0.0104988
MS5844795_ID_v4_168_0417_BIOMRK_149_1	0.136909	0.0398743	Dataset #21	IBS	Pediatric	0.0120636
MS5844795_ID_v4_211_0417_BIOMRK_215_1	0.0766958	0.128515	Dataset #21	IBS	Pediatric	0.0142196
MS5844795_ID_v4_061_1113_BIOMRK_019_1	0.0111611	0.198102	Dataset #21	IBS	Pediatric	0.0401717
MS5844795_ID_v4_195_0417_BIOMRK_191_1	0.200836	0.0565098	Dataset #21	IBS	Pediatric	0.0374197
MS5844795_ID_v4_175_0417_BIOMRK_156_1	0.0432524	0.251663	Dataset #21	IBS	Pediatric	0.00138975
MS5844795_ID_v4_257_0417_BIOMRK_264_1	0.182015	0.0281484	Dataset #21	IBS	Pediatric	0.000979432
MS5844795_ID_v4_248_0417_BIOMRK_255_1	0.0161421	0.245667	Dataset #21	IBS	Pediatric	0.00771968
MS5844795_ID_v4_224_0417_BIOMRK_230_1	-0.00665134	0.215808	Dataset #21	IBS	Pediatric	0.0131076
MS5844795_ID_v4_143_0516_BIOMRK_120_1	-0.0113567	0.210029	Dataset #21	IBS	Pediatric	0.00334346
MS5844795_ID_v4_199_0417_BIOMRK_202_1	0.0132062	0.039409	Dataset #21	IBS	Pediatric	0.057903
MS5844795_ID_v4_283_0417_BIOMRK_294_1	0.0351907	0.229708	Dataset #21	IBS	Pediatric	0.00682609
MS5844795_ID_v4_158_0516_BIOMRK_135_1	0.0613135	0.250783	Dataset #21	IBS	Pediatric	0.010995
MS5844795_ID_v4_148_0516_BIOMRK_125_1	-0.0143621	0.206006	Dataset #21	IBS	Pediatric	0.0500355
MS5844795_ID_v4_054_0713_PHMP_147_C2_1	0.0473367	0.239586	Dataset #21	IBS	Pediatric	0.00241034
MS5844795_ID_v4_159_0516_BIOMRK_136_1	0.143323	0.0989444	Dataset #21	IBS	Pediatric	0.00498246
MS5844795_ID_v4_239_0417_BIOMRK_245_1	0.0565185	0.26264	Dataset #21	IBS	Pediatric	0.00591124
MS5844795_ID_v4_229_0417_BIOMRK_235_1	0.0875702	0.26943	Dataset #21	IBS	Pediatric	0.000293032
MS5844795_ID_v4_205_0417_BIOMRK_208_1	0.106815	0.118657	Dataset #21	IBS	Pediatric	0.00945946
MS5844795_ID_v4_161_0516_BIOMRK_139_1	0.123937	0.103421	Dataset #21	IBS	Pediatric	0.0174224
MS5844795_ID_v4_014_0514_PHMPUH3_194C1_2	0.197579	0.0260872	Dataset #21	IBS	Pediatric	0.0125617
MS5844795_ID_v4_214_0417_BIOMRK_219_1	-0.00219319	0.247871	Dataset #21	IBS	Pediatric	0.00462554
MS5844795_ID_v4_080_1213_BIOMRK_040_1	0.140015	0.10324	Dataset #21	IBS	Pediatric	0.0016186
MS5844795_ID_v4_149_0516_BIOMRK_126_1	0.0536092	0.209709	Dataset #21	IBS	Pediatric	0.0418524
MS5844795_ID_v4_266_0417_BIOMRK_273_1	0.0773685	0.0918445	Dataset #21	IBS	Pediatric	0.0149905
MS5844795_ID_v4_079_0114_BIOMRK_039_1	0.106216	0.0719216	Dataset #21	IBS	Pediatric	0.0193302
MS5844795_ID_v4_074_1113_BIOMRK_034_1	0.0450405	-0.00776698	Dataset #21	IBS	Pediatric	0.0181671
MS5844795_ID_v4_025_0417_PHMPUH3_B183_1	0.000799378	0.223817	Dataset #21	IBS	Pediatric	0.0164442
MS5844795_ID_v4_246_0417_BIOMRK_253_1	0.0897098	0.0464139	Dataset #21	IBS	Pediatric	0.159527
MS5844795_ID_v4_087_0214_PHMP_185_C1_1	0.196165	-0.0225533	Dataset #21	IBS	Pediatric	0.0017734
MS5844795_ID_v4_146_0516_BIOMRK_123_1	0.154393	-0.0792768	Dataset #21	IBS	Pediatric	0.025721
MS5844795_ID_v4_234_0417_BIOMRK_240_1	0.00298527	0.134907	Dataset #21	IBS	Pediatric	0.0264392
MS5844795_ID_v4_169_0417_BIOMRK_150_1	0.0262746	0.193202	Dataset #21	IBS	Pediatric	0.00838408
MS5844795_ID_v4_231_0417_BIOMRK_237_1	0.00766028	0.21298	Dataset #21	IBS	Pediatric	0.0353584
MS5844795_ID_v4_253_0417_BIOMRK_260_1	-0.00373449	0.137565	Dataset #21	IBS	Pediatric	0.0949624
MS5844795_ID_v4_002_0413_PHMP_151_C1_1	0.0495832	0.228721	Dataset #21	IBS	Pediatric	0.00427705
MS5844795_ID_v4_051_0513_PHMP_143_C3_1	-0.0829132	0.206673	Dataset #21	IBS	Pediatric	0.0703922
MS5844795_ID_v4_267_0417_BIOMRK_275_1	0.14812	0.0113725	Dataset #21	IBS	Pediatric	0.00843761
MS5844795_ID_v4_179_0417_BIOMRK_160_1	0.037748	0.242838	Dataset #21	IBS	Pediatric	0.032996
MS5844795_ID_v4_259_0417_BIOMRK_266_1	0.125307	0.115128	Dataset #21	IBS	Pediatric	0.00479629
MS5844795_ID_v4_117_1214_BIOMRK_087_1	0.224156	-0.128228	Dataset #21	IBS	Pediatric	0.0152122
MS5844795_ID_v4_067_1013_BIOMRK_027_1	0.16096	-0.00454579	Dataset #21	IBS	Pediatric	0.00368577
MS5844795_ID_v4_121_1214_BIOMRK_095_1	-0.109692	0.159851	Dataset #21	IBS	Pediatric	0.00821839
MS5844795_ID_v4_203_0417_BIOMRK_206_1	0.146831	0.125815	Dataset #21	IBS	Pediatric	0.00610044
MS5844795_ID_v4_216_0417_BIOMRK_221_1	0.094998	0.234338	Dataset #21	IBS	Pediatric	0.00928589
MS5844795_ID_v4_276_0417_BIOMRK_285_1	0.0981948	0.103528	Dataset #21	IBS	Pediatric	0.0465802
MS5844795_ID_v4_196_0417_BIOMRK_192_1	0.0615161	0.243485	Dataset #21	IBS	Pediatric	0.0152068
MS5844795_ID_v4_198_0417_BIOMRK_194_1	0.169871	0.0122412	Dataset #21	IBS	Pediatric	0.0105153
MS5844795_ID_v4_242_0417_BIOMRK_249_1	0.16373	0.021477	Dataset #21	IBS	Pediatric	0.0102467
MS5844795_ID_v4_062_0812_PHMP_131_C1_1	0.0278805	0.185595	Dataset #21	IBS	Pediatric	0.00218166
MS5844795_ID_v4_206_0417_BIOMRK_209_1	0.0367968	0.203014	Dataset #21	IBS	Pediatric	0.00898138
MS5844795_ID_v4_088_0514_PHMPUH3_187C1_2	0.0458772	0.234774	Dataset #21	IBS	Pediatric	0.00396233
MS5844795_ID_v4_176_0417_BIOMRK_157_1	0.0639581	0.2063	Dataset #21	IBS	Pediatric	0.0246858
MS5844795_ID_v4_173_0417_BIOMRK_154_1	0.0846906	-0.104935	Dataset #21	IBS	Pediatric	0.0381271
MS5844795_ID_v4_255_0417_BIOMRK_262_1	0.0809647	0.242351	Dataset #21	IBS	Pediatric	0.00106616
MS5844795_ID_v4_058_0813_BIOMRK_016_1	0.0249718	0.210037	Dataset #21	IBS	Pediatric	0.00401693
MS5844795_ID_v4_181_0417_BIOMRK_162_1	0.113743	0.0968135	Dataset #21	IBS	Pediatric	0.0232794
MS5844795_ID_v4_105_0914_BIOMRK_070_1	0.148143	0.0929022	Dataset #21	IBS	Pediatric	0.00599633
MS5844795_ID_v4_147_0516_BIOMRK_124_1	0.041682	0.223553	Dataset #21	IBS	Pediatric	0.00986766
MS5844795_ID_v4_213_0417_BIOMRK_217_1	0.169384	-0.131934	Dataset #21	IBS	Pediatric	0.0295797
MS5844795_ID_v4_220_0417_BIOMRK_226_1	0.0294179	0.196758	Dataset #21	IBS	Pediatric	0.0208379
MS5844795_ID_v4_261_0417_BIOMRK_268_1	0.148711	0.133539	Dataset #21	IBS	Pediatric	0.00789371
MS5844795_ID_v4_150_0516_BIOMRK_127_1	-0.0194961	0.193337	Dataset #21	IBS	Pediatric	0.00932003
MS5844795_ID_v4_233_0417_BIOMRK_239_1	0.0981298	0.205695	Dataset #21	IBS	Pediatric	0.0224289
MS5844795_ID_v4_100_0714_BIOMRK_064_1	-0.126468	0.197029	Dataset #21	IBS	Pediatric	0.296587
MS5844795_ID_v4_109_1014_BIOMRK_077_1	0.0224627	0.192964	Dataset #21	IBS	Pediatric	0.00384929
MS5844795_ID_v4_154_0516_BIOMRK_131_1	0.115746	0.0509078	Dataset #21	IBS	Pediatric	0.0226049
MS5844795_ID_v4_227_0417_BIOMRK_233_1	0.0416606	0.179716	Dataset #21	IBS	Pediatric	0.00404064
MS5844795_ID_v4_193_0417_BIOMRK_188_1	0.0508877	0.173864	Dataset #21	IBS	Pediatric	0.21342
MS5844795_ID_v4_241_0417_BIOMRK_248_1	0.1584	0.019888	Dataset #21	IBS	Pediatric	0.00532319
MS5844795_ID_v4_075_1013_BIOMRK_035_1	0.0117037	0.191449	Dataset #21	IBS	Pediatric	0.0092718
MS5844795_ID_v4_226_0417_BIOMRK_232_1	0.0182574	0.218721	Dataset #21	IBS	Pediatric	0.00757226
MS5844795_ID_v4_270_0417_BIOMRK_279_1	0.0498089	0.208775	Dataset #21	IBS	Pediatric	0.00232713
MS5844795_ID_v4_260_0417_BIOMRK_267_1	0.0817404	0.220042	Dataset #21	IBS	Pediatric	0.00124973
MS5844795_ID_v4_221_0417_BIOMRK_227_1	0.0695774	0.206635	Dataset #21	IBS	Pediatric	0.00971778
MS5844795_ID_v4_081_1213_BIOMRK_041_1	-0.0715991	0.182627	Dataset #21	IBS	Pediatric	0.0493354
MS5844795_ID_v4_013_0514_PHMPUH3_189C1_2	-0.000835286	0.237564	Dataset #21	IBS	Pediatric	0.0561674
MS5844795_ID_v4_166_0417_BIOMRK_145_1	0.213803	-0.0420114	Dataset #21	IBS	Pediatric	0.00804711
MS5844795_ID_v4_069_1013_BIOMRK_029_1	-0.066165	0.141523	Dataset #21	IBS	Pediatric	0.0117818
MS5844795_ID_v4_106_0814_BIOMRK_071_1	0.0514751	0.110731	Dataset #21	IBS	Pediatric	0.0103326
MS5844795_ID_v4_264_0417_BIOMRK_271_1	0.179328	-0.0400015	Dataset #21	IBS	Pediatric	0.0153005
MS5844795_ID_v4_171_0417_BIOMRK_152_1	0.147723	-0.0310137	Dataset #21	IBS	Pediatric	0.00915979
MS5844795_ID_v4_263_0417_BIOMRK_270_1	0.0137815	0.190643	Dataset #21	IBS	Pediatric	0.0141036
MS5844795_ID_v4_089_0514_PHMPUH3_190C1_2	0.0591014	0.0812763	Dataset #21	IBS	Pediatric	0.00687831
MS5844795_ID_v4_180_0417_BIOMRK_161_1	-0.0334351	0.145212	Dataset #21	IBS	Pediatric	0.0310279
MS5844795_ID_v4_020_0417_PHMPUH3_B143_1	0.0475043	0.185138	Dataset #21	IBS	Pediatric	0.011583
MS5844795_ID_v4_237_0417_BIOMRK_243_1	-0.0151413	0.0340226	Dataset #21	IBS	Pediatric	0.11831
MS5844795_ID_v4_022_0417_PHMPUH3_B177_1	-0.117502	-0.0516512	Dataset #21	IBS	Pediatric	0.3021
MS5844795_ID_v4_197_0417_BIOMRK_193_1	-0.0143961	0.066908	Dataset #21	IBS	Pediatric	0.00319707
MS5844795_ID_v4_252_0417_BIOMRK_259_1	0.0790675	0.0152425	Dataset #21	IBS	Pediatric	0.0687705
MS5844795_ID_v4_277_0417_BIOMRK_286_1	0.0204362	0.187423	Dataset #21	IBS	Pediatric	0.00394588
MS5844795_ID_v4_247_0417_BIOMRK_254_1	0.0952199	0.106207	Dataset #21	IBS	Pediatric	0.0051001
MS5844795_ID_v4_273_0417_BIOMRK_282_1	0.150261	-0.0115868	Dataset #21	IBS	Pediatric	0.00769231
MS5844795_ID_v4_225_0417_BIOMRK_231_1	-0.028277	0.156015	Dataset #21	IBS	Pediatric	0.00378674
MS5844795_ID_v4_182_0417_BIOMRK_168_1	0.0263559	0.189823	Dataset #21	IBS	Pediatric	0.00325839
MS5844795_ID_v4_016_0417_PHMPUH3_203_1	0.015822	0.177993	Dataset #21	IBS	Pediatric	0.00122699
MS5844795_ID_v4_111_0717_BIOMRK_080_1	0.0128035	0.0683573	Dataset #21	IBS	Pediatric	0.00567674
MS5844795_ID_v4_275_0417_BIOMRK_284_1	-0.0901396	0.092096	Dataset #21	IBS	Pediatric	0.138846
MS5844795_ID_v4_272_0417_BIOMRK_281_1	0.0693548	-0.0502797	Dataset #21	IBS	Pediatric	0.0267595
MS5844795_ID_v4_218_0417_BIOMRK_223_1	0.0483604	0.122829	Dataset #21	IBS	Pediatric	0.00778987
MS5844795_ID_v4_194_0417_BIOMRK_189_1	-0.0922231	0.0695505	Dataset #21	IBS	Pediatric	0.0139525
DA00918	-0.448014	-0.239511	Dataset #22	CDI	Adult	0.770453
DA01335	-0.454465	-0.110152	Dataset #22	CDI	Adult	0.272658
DA00044	-0.402382	-0.119169	Dataset #22	CDI	Adult	0.473747
DA01068	-0.39832	-0.254247	Dataset #22	CDI	Adult	0.117747
DA01482	-0.219263	0.188872	Dataset #22	CDI	Adult	0.0224377
DA00600	-0.304799	0.138857	Dataset #22	CDI	Adult	0.00541796
DA00458	-0.322858	0.011246	Dataset #22	CDI	Adult	0.0052943
DA00675	-0.335853	0.142763	Dataset #22	CDI	Adult	0.00223464
DA00165	-0.367899	0.0469694	Dataset #22	CDI	Adult	0.0811723
DA00904	-0.434043	-0.0306862	Dataset #22	CDI	Adult	0.35199
DA01030	-0.222218	0.196647	Dataset #22	CDI	Adult	0.0189944
DA01205	-0.572941	-0.199176	Dataset #22	CDI	Adult	0.413647
DA00720	-0.37657	-0.0881505	Dataset #22	CDI	Adult	0.483363
DA01026	-0.152094	-0.071189	Dataset #22	CDI	Adult	0.0205556
DA00721	-0.150786	0.227707	Dataset #22	CDI	Adult	0.000775795
DA00778	0.000906514	0.279758	Dataset #22	CDI	Adult	0.000351494
DA01089	-0.535038	-0.389252	Dataset #22	CDI	Adult	0.0412357
DA01167	-0.660785	-0.300589	Dataset #22	CDI	Adult	0.703471
DA00955	-0.358716	-0.205132	Dataset #22	CDI	Adult	0.153084
DA01024	-0.211098	0.0200807	Dataset #22	CDI	Adult	0.0367006
DA01044	-0.148182	0.0834983	Dataset #22	CDI	Adult	0.00685602
DA01547	-0.214777	0.121903	Dataset #22	CDI	Adult	0.0656538
DA01231	-0.110022	0.233947	Dataset #22	CDI	Adult	0.00522479
DA00383	-0.206428	0.141931	Dataset #22	CDI	Adult	0.00391485
DA00603	-0.291363	-0.0132969	Dataset #22	CDI	Adult	0.0451625
DA01223	0.0799957	0.107517	Dataset #22	CDI	Adult	0.0102267
DA01073	-0.225735	0.174214	Dataset #22	CDI	Adult	0.0894895
DA00949	-0.43174	-0.258726	Dataset #22	CDI	Adult	0.46952
DA01071	-0.383866	-0.233413	Dataset #22	CDI	Adult	0.171989
DA00299	-0.125187	0.208854	Dataset #22	CDI	Adult	0.0162079
DA01211	-0.169206	-0.0680032	Dataset #22	CDI	Adult	0.124761
DA00658	-0.18622	-0.0374685	Dataset #22	CDI	Adult	0.0249816
DA00632	-0.181956	0.224515	Dataset #22	CDI	Adult	0.0267368
DA01129	-0.502716	-0.181709	Dataset #22	CDI	Adult	0.335512
DA01563	-0.531036	-0.228048	Dataset #22	CDI	Adult	0.658506
DA01311	-0.286478	0.105527	Dataset #22	CDI	Adult	0.0037464
DA01119	-0.365734	0.0219587	Dataset #22	CDI	Adult	0.0405322
DA00815	-0.303802	0.0839039	Dataset #22	CDI	Adult	0.104584
DA00691	-0.287973	0.0684566	Dataset #22	CDI	Adult	0.0369681
DA00065	-0.306402	0.13532	Dataset #22	CDI	Adult	0.0130952
DA01161	-0.076474	-0.0312911	Dataset #22	CDI	Adult	0.0784565
DA01242	-0.246378	0.122286	Dataset #22	CDI	Adult	0.0116618
DA00498	-0.481727	-0.121014	Dataset #22	CDI	Adult	0.159203
DA01210	-0.406769	-0.147207	Dataset #22	CDI	Adult	0.336479
DA01235	-0.471991	-0.260233	Dataset #22	CDI	Adult	0.322716
DA00170	-0.330406	0.106079	Dataset #22	CDI	Adult	0.0635246
DA00382	-0.119807	0.235287	Dataset #22	CDI	Adult	0.0184343
DA00318	-0.182561	-0.0389326	Dataset #22	CDI	Adult	0.0524184
DA01270	-0.356875	-0.0527203	Dataset #22	CDI	Adult	0.225187
DA00280	-0.406075	-0.00314289	Dataset #22	CDI	Adult	0.153952
DA00673	-0.252309	0.101384	Dataset #22	CDI	Adult	0.00277663
DA00563	-0.296924	-0.155658	Dataset #22	CDI	Adult	0.12423
DA01193	-0.289628	0.122683	Dataset #22	CDI	Adult	0.331772
DA00989	-0.501356	-0.0761956	Dataset #22	CDI	Adult	0.444554
DA00556	-0.450333	-0.0317801	Dataset #22	CDI	Adult	0.124004
DA00678	-0.146726	0.165703	Dataset #22	CDI	Adult	0.00175246
DA01320	-0.566381	-0.134996	Dataset #22	CDI	Adult	0.649677
DA00943	-0.468929	-0.20019	Dataset #22	CDI	Adult	0.308636
DA00283	-0.427714	-0.107949	Dataset #22	CDI	Adult	0.15234
DA01076	-0.157262	-0.00378221	Dataset #22	CDI	Adult	0.104394
DA00491	-0.199051	0.0956857	Dataset #22	CDI	Adult	0.100582
DA00568	-0.60619	-0.178915	Dataset #22	CDI	Adult	0.187137
DA00397	-0.547539	-0.109973	Dataset #22	CDI	Adult	0.12162
DA01370	-0.232624	0.097734	Dataset #22	CDI	Adult	0.186633
DA00886	-0.266172	-0.0682213	Dataset #22	CDI	Adult	0.160989
DA00575	-0.517323	-0.0798741	Dataset #22	CDI	Adult	0.183806
DA00210	-0.510621	0.00855648	Dataset #22	CDI	Adult	0.237936
DA00908	-0.553725	-0.23725	Dataset #22	CDI	Adult	0.664959
DA01203	-0.373371	-0.050665	Dataset #22	CDI	Adult	0.240053
DA01227	-0.587002	-0.20204	Dataset #22	CDI	Adult	0.614557
DA01588	-0.456924	-0.107506	Dataset #22	CDI	Adult	0.10112
DA00530	-0.29496	0.0655658	Dataset #22	CDI	Adult	0.186544
DA00154	-0.536388	-0.13811	Dataset #22	CDI	Adult	0.306591
DA01291	-0.339845	0.0336485	Dataset #22	CDI	Adult	0.231271
DA00927	-0.158884	0.0876592	Dataset #22	CDI	Adult	0.102846
DA00605	-0.380289	-0.0637083	Dataset #22	CDI	Adult	0.243617
DA01018	-0.518544	0.00618717	Dataset #22	CDI	Adult	0.4964
DA00282	-0.319931	0.0149402	Dataset #22	CDI	Adult	0.222778
DA00394	-0.512801	-0.238742	Dataset #22	CDI	Adult	0.199958
DA00461	-0.558079	-0.157096	Dataset #22	CDI	Adult	0.1703
DA00307	-0.55364	-0.152284	Dataset #22	CDI	Adult	0.11986
DA00735	-0.368914	-0.344999	Dataset #22	CDI	Adult	0.112827
DA00470	-0.268028	0.0725233	Dataset #22	CDI	Adult	0.180254
DA00431	-0.453494	-0.266557	Dataset #22	CDI	Adult	0.33618
DA01186	-0.504188	-0.267574	Dataset #22	CDI	Adult	0.809067
DA00926	-0.469296	-0.231084	Dataset #22	CDI	Adult	0.636497
DA01384	-0.309323	-0.0239605	Dataset #22	CDI	Adult	0.0541183
DA00779	-0.459148	-0.189612	Dataset #22	CDI	Adult	0.545078
DA00330	-0.600396	-0.204032	Dataset #22	CDI	Adult	0.0137248
DA01468	-0.536209	-0.0922395	Dataset #22	CDI	Adult	0.679077
DA00754	-0.435	-0.191791	Dataset #22	CDI	Adult	0.0262113
DA00898	-0.471034	-0.174434	Dataset #22	CDI	Adult	0.730202
DA01388	-0.416318	-0.000547766	Dataset #22	CDI	Adult	0.58435
DA10027	-0.225505	0.137499	Dataset #22	Control	Adult	0.00739508
DA10164	0.0471489	0.193705	Dataset #22	Control	Adult	0.00154757
DA10127	0.0155909	0.295043	Dataset #22	Control	Adult	0.000553097
DA10034	0.215062	-0.270775	Dataset #22	Control	Adult	0.00124131
DA10066	0.00806126	0.236756	Dataset #22	Control	Adult	0.00175644
DA10107	-0.007407	0.268675	Dataset #22	Control	Adult	0.00157693
DA10094	-0.113449	0.224122	Dataset #22	Control	Adult	0.0166307
DA10075	-0.316734	0.140299	Dataset #22	Control	Adult	0.0202465
DA10157	0.0479736	0.271141	Dataset #22	Control	Adult	0.00127042
DA10029	0.00842428	0.246211	Dataset #22	Control	Adult	0.0338154
DA10108	0.21887	-0.249904	Dataset #22	Control	Adult	0.000542005
DA10008	0.0087808	0.229222	Dataset #22	Control	Adult	0.0776831
DA10116	0.0593486	0.248722	Dataset #22	Control	Adult	0.000601323
DA10145	0.137971	0.302029	Dataset #22	Control	Adult	0.0019073
DA10042	-0.103553	0.233045	Dataset #22	Control	Adult	0.0310376
DA10002	0.0244932	0.298406	Dataset #22	Control	Adult	0
DA10017	-0.0661634	0.241922	Dataset #22	Control	Adult	0.0126011
DA10186	-0.150775	0.224367	Dataset #22	Control	Adult	0.00951157
DA10007	-0.00323173	0.227887	Dataset #22	Control	Adult	0.0260631
DA10070	-0.0461843	0.253472	Dataset #22	Control	Adult	0.00625089
DA10054	0.129832	0.0178428	Dataset #22	Control	Adult	0.0129991
DA10142	-0.020483	0.190867	Dataset #22	Control	Adult	0.00577082
DA10109	0.0946782	0.291102	Dataset #22	Control	Adult	0.000306843
DA10112	0.0655871	0.241437	Dataset #22	Control	Adult	0.0002886
DA10149	0.201856	-0.177623	Dataset #22	Control	Adult	0.000333723
DA10050	-0.0574637	0.270069	Dataset #22	Control	Adult	0.021849
DA10101	0.266609	-0.316075	Dataset #22	Control	Adult	0.000184809
DA10024	-0.0551099	0.247558	Dataset #22	Control	Adult	0.0387086
DA10037	0.0959207	0.0199698	Dataset #22	Control	Adult	0.0197635
DA10019	-0.107459	0.269006	Dataset #22	Control	Adult	0.00228609
DA10165	-0.0411046	0.260482	Dataset #22	Control	Adult	0.00148436
DA10030	-0.121626	0.194141	Dataset #22	Control	Adult	0.00227199
DA10068	-0.0436698	0.234808	Dataset #22	Control	Adult	0.00134647
DA10187	0.0196515	0.232703	Dataset #22	Control	Adult	0.00315196
DA10084	-0.364593	-0.0310914	Dataset #22	Control	Adult	0.0423351
DA10151	0.0307296	0.290832	Dataset #22	Control	Adult	0.000914316
DA10178	0.0368481	0.255414	Dataset #22	Control	Adult	0
DA10169	-0.283586	0.175336	Dataset #22	Control	Adult	0.00251989
DA10038	-0.0554043	0.173221	Dataset #22	Control	Adult	0.00141945
DA10023	0.175717	-0.125413	Dataset #22	Control	Adult	0.00403429
DA10032	0.0474619	0.2621	Dataset #22	Control	Adult	0.0086689
DA10098	-0.0447689	0.247004	Dataset #22	Control	Adult	0.00602679
DA10005	-0.0160167	0.229798	Dataset #22	Control	Adult	0.00121523
DA10167	-0.0153629	0.242427	Dataset #22	Control	Adult	0.0094154
DA10148	0.0215062	0.143777	Dataset #22	Control	Adult	0.000468384
DA10150	0.129654	-0.0460674	Dataset #22	Control	Adult	0.00637375
DA10159	0.0782538	0.290869	Dataset #22	Control	Adult	0.000335121
DA10056	0.161261	0.0331852	Dataset #22	Control	Adult	0
DA10161	0.0468415	0.242013	Dataset #22	Control	Adult	0.00200682
DA10188	0.278017	-0.336941	Dataset #22	Control	Adult	0.000615385
DA10130	0.0097941	0.251922	Dataset #22	Control	Adult	0.0170144
DA10182	0.0359487	0.29881	Dataset #22	Control	Adult	0.0010772
DA10143	0.0252966	0.20312	Dataset #22	Control	Adult	0.00284948
DA10152	-0.0379992	0.245277	Dataset #22	Control	Adult	0.0373057
DA10073	-0.24374	0.128826	Dataset #22	Control	Adult	0.018886
DA10189	0.140929	-0.0780846	Dataset #22	Control	Adult	0.00861033
DA10047	-0.0524738	0.227305	Dataset #22	Control	Adult	0.00531511
DA10183	0.108871	0.00811349	Dataset #22	Control	Adult	0.00724766
DA10123	0.0179163	0.260967	Dataset #22	Control	Adult	0.0180505
DA10062	-0.00231271	0.193408	Dataset #22	Control	Adult	0.000138332
DA10158	-0.0930795	0.107673	Dataset #22	Control	Adult	0.0268797
DA10113	-0.0337069	0.193101	Dataset #22	Control	Adult	0.00689491
DA10135	-0.0664083	0.245828	Dataset #22	Control	Adult	0.00890906
DA10133	-0.0434263	0.245527	Dataset #22	Control	Adult	0.0382499
DA10097	0.0498093	-0.0489299	Dataset #22	Control	Adult	0.0272226
DA10114	0.19882	0.013648	Dataset #22	Control	Adult	0.000184026
DA10104	-0.00869908	0.220963	Dataset #22	Control	Adult	0.00162813
DA10048	0.0418356	0.299779	Dataset #22	Control	Adult	0.00126342
DA10180	0.0208778	0.248002	Dataset #22	Control	Adult	0.000907088
DA10184	-0.110045	0.186237	Dataset #22	Control	Adult	0.0635983
DA10119	-0.0344559	0.0996208	Dataset #22	Control	Adult	0.0163195
DA10173	0.239361	-0.100894	Dataset #22	Control	Adult	0.0162547
DA10041	0.226812	-0.208539	Dataset #22	Control	Adult	0.00401861
DA10181	0.0460048	0.259497	Dataset #22	Control	Adult	0.00389575
DA10083	0.0458732	0.244707	Dataset #22	Control	Adult	0.000376861
DA10131	0.0275821	0.0338163	Dataset #22	Control	Adult	0.0127333
DA10171	-0.170635	0.175989	Dataset #22	Control	Adult	0.00092081
DA10141	-0.0558334	0.0392518	Dataset #22	Control	Adult	0.117735
DA10160	-0.0253684	0.195311	Dataset #22	Control	Adult	0.00198843
DA10134	0.00179972	0.23323	Dataset #22	Control	Adult	0.000436808
DA10015	-0.0775703	0.0289311	Dataset #22	Control	Adult	0.0363163
DA10103	0.0038984	0.0935219	Dataset #22	Control	Adult	0.0204845
DA10120	0.121481	-0.158244	Dataset #22	Control	Adult	0.00370311
DA10172	0.0301201	0.260135	Dataset #22	Control	Adult	0.000244618
DA10061	-0.0199398	0.211343	Dataset #22	Control	Adult	0.00181818
DA10174	-0.0268018	0.241902	Dataset #22	Control	Adult	0.00189474
DA10122	-0.00250047	0.228365	Dataset #22	Control	Adult	0.0546949
DA10090	0.134812	-0.0624466	Dataset #22	Control	Adult	0.0534795
DA10124	-0.00889998	0.273369	Dataset #22	Control	Adult	0.0554037
DA10095	0.0786537	0.10047	Dataset #22	Control	Adult	0.0118489
DA10076	0.0250349	0.183902	Dataset #22	Control	Adult	0.00973007
DA10092	0.0644102	0.285493	Dataset #22	Control	Adult	0
DA10033	0.031778	0.134293	Dataset #22	Control	Adult	0
DA10082	0.070217	0.270417	Dataset #22	Control	Adult	0.00229709
DA10040	0.0075306	0.252201	Dataset #22	Control	Adult	0.094052
DA10155	0.0108619	0.0662033	Dataset #22	Control	Adult	0.00428532
DA10085	0.234574	-0.180203	Dataset #22	Control	Adult	0.00248139
DA10110	-0.0306907	0.206002	Dataset #22	Control	Adult	0.0434445
DA10088	-0.179311	0.124061	Dataset #22	Control	Adult	0.0781875
DA10077	0.0501091	0.00377232	Dataset #22	Control	Adult	0.0234851
DA10139	0.0232947	0.242076	Dataset #22	Control	Adult	0.000440205
DA10106	0.0201265	0.105917	Dataset #22	Control	Adult	0.0604564
DA10170	-0.0145196	0.0907509	Dataset #22	Control	Adult	0.000458435
DA10009	0.00760911	0.246123	Dataset #22	Control	Adult	0.00937383
DA10126	-0.243971	0.156008	Dataset #22	Control	Adult	0.149973
DA10071	-0.0165621	0.177222	Dataset #22	Control	Adult	0.0404054
DA10049	0.0957268	0.118072	Dataset #22	Control	Adult	0.000353045
DA10177	0.0482584	0.257196	Dataset #22	Control	Adult	0.000373762
DA10069	-0.0109633	0.13498	Dataset #22	Control	Adult	0.0544794
DA10012	-0.0353428	0.193784	Dataset #22	Control	Adult	0.000822504
DA10168	-0.0175635	0.236592	Dataset #22	Control	Adult	0.0594891
DA10025	0.163855	0.150637	Dataset #22	Control	Adult	0.00265393
DA10016	0.0395364	0.273796	Dataset #22	Control	Adult	0.0011217
DA10059	0.0798233	0.0404622	Dataset #22	Control	Adult	0.0288961
DA10079	0.0513986	0.234695	Dataset #22	Control	Adult	0.00524659
DA10137	-0.136759	0.195648	Dataset #22	Control	Adult	0.0996769
DA10100	-0.0273869	0.173345	Dataset #22	Control	Adult	0.00832365
DA10129	-0.0241648	0.0851705	Dataset #22	Control	Adult	0.125197
DA10115	-0.0803695	0.177621	Dataset #22	Control	Adult	0.00755879
DA10176	0.0109804	0.235375	Dataset #22	Control	Adult	0.0807723
DA10162	-0.0736799	0.208982	Dataset #22	Control	Adult	0.00420037
DA10003	0.135263	0.120746	Dataset #22	Control	Adult	0.00516499
DA10147	0.00804176	0.263878	Dataset #22	Control	Adult	0.0385286
DA10035	-0.0970854	0.235538	Dataset #22	Control	Adult	0.00504819
DA10136	0.103624	0.00147562	Dataset #22	Control	Adult	0.0738965
DA10026	-0.0651973	0.181274	Dataset #22	Control	Adult	0.00202968
DA10067	-0.0601323	0.0901247	Dataset #22	Control	Adult	0.152711
DA10175	0.167356	-0.0515764	Dataset #22	Control	Adult	0.00140647
DA10053	0.0736879	0.191943	Dataset #22	Control	Adult	0.000831947
DA10121	0.0574936	0.216438	Dataset #22	Control	Adult	0.000558191
DA10138	0.020749	0.238516	Dataset #22	Control	Adult	0.0434783
DA10057	-0.169909	0.197732	Dataset #22	Control	Adult	0.237967
DA10036	-0.0539371	0.246798	Dataset #22	Control	Adult	0.0289561
DA10058	0.0641176	-0.00196453	Dataset #22	Control	Adult	0.0996518
DA10146	0.0320219	0.20371	Dataset #22	Control	Adult	0.0245422
DA10191	0.177465	0.0358895	Dataset #22	Control	Adult	0.000969462
DA10154	0.0387597	0.250624	Dataset #22	Control	Adult	0.0010454
DA10156	0.128117	0.050388	Dataset #22	Control	Adult	0.00382775
DA10055	0.0929504	0.250731	Dataset #22	Control	Adult	0
DA10091	-0.22184	0.244091	Dataset #22	Control	Adult	0.276861
DA10166	0.0490299	0.164879	Dataset #22	Control	Adult	0.00380691
DA10039	0.149699	-0.00539227	Dataset #22	Control	Adult	0.0770975
DA10022	0.0407852	0.208943	Dataset #22	Control	Adult	0.0169173
DA10081	-0.126305	0.107067	Dataset #22	Control	Adult	0.018067
DA10051	0.000784384	0.184296	Dataset #22	Control	Adult	0.00319125
DA10125	0.148435	-0.00785906	Dataset #22	Control	Adult	0.00408005
DA10096	-0.241286	0.0319991	Dataset #22	Control	Adult	0.334516
DA10093	-0.0687708	0.0506244	Dataset #22	Control	Adult	0.265021
DA10011	0.131682	0.0261197	Dataset #22	Control	Adult	0.00533862
DA10065	-0.311695	0.133978	Dataset #22	Control	Adult	0.273016
DA10018	0.19299	-0.0148387	Dataset #22	Control	Adult	0.00138806
DA10006	0.0305143	0.186422	Dataset #22	Control	Adult	0.00288517
DA10045	0.248684	0.0302921	Dataset #22	Control	Adult	0
DA10117	-0.00445839	0.163707	Dataset #22	Control	Adult	0.0166876
DA10028	-0.127142	-0.0766031	Dataset #22	Control	Adult	0.0833908
SRR947935	-0.295272	-0.135244	Dataset #23	CDI	Adult	0.99927
SRR947997	-0.33866	-0.101979	Dataset #23	CDI	Adult	0.624434
SRR947938	-0.294936	-0.226481	Dataset #23	CDI	Adult	0.0675325
SRR947934	-0.38054	-0.145956	Dataset #23	CDI	Adult	0.514652
SRR947994	-0.160031	0.0191542	Dataset #23	CDI	Adult	0.445848
SRR947933	-0.307981	-0.221568	Dataset #23	CDI	Adult	0.113065
SRR947927	-0.226566	0.0875356	Dataset #23	CDI	Adult	0.0364078
SRR947970	-0.274869	0.0608701	Dataset #23	CDI	Adult	0.0270584
SRR947953	0.013249	0.279374	Dataset #23	CDI	Adult	0.0405714
SRR947991	-0.338802	0.00666989	Dataset #23	CDI	Adult	0.0344925
SRR947968	-0.205608	0.0691167	Dataset #23	CDI	Adult	0.151474
SRR947980	0.108785	-0.318809	Dataset #23	CDI	Adult	0.0128476
SRR947973	-0.445795	-0.0778105	Dataset #23	CDI	Adult	0.104468
SRR947956	-0.166076	0.111211	Dataset #23	CDI	Adult	0.0393354
SRR947958	-0.366711	-0.10136	Dataset #23	CDI	Adult	0.0315339
SRR947959	-0.407555	-0.206615	Dataset #23	CDI	Adult	0.723093
SRR947972	-0.129198	0.106173	Dataset #23	CDI	Adult	0.000186254
SRR947962	-0.299514	0.093869	Dataset #23	CDI	Adult	0.0147259
SRR948012	-0.107681	0.0442257	Dataset #23	CDI	Adult	0.221182
SRR947993	-0.118174	-0.0546256	Dataset #23	CDI	Adult	0.367864
SRR948030	-0.204911	0.119157	Dataset #23	CDI	Adult	0.118544
SRR948015	-0.203829	0.142536	Dataset #23	CDI	Adult	0.00793804
SRR947936	-0.0822084	0.126405	Dataset #23	CDI	Adult	0.00349076
SRR947969	-0.357309	-0.00808398	Dataset #23	CDI	Adult	0.0997295
SRR948013	-0.257274	-0.0210019	Dataset #23	CDI	Adult	0.20921
SRR947961	-0.0814789	0.198036	Dataset #23	CDI	Adult	0.0217044
SRR947930	-0.182443	-0.175669	Dataset #23	CDI	Adult	0.0209825
SRR947971	-0.21332	0.0828765	Dataset #23	CDI	Adult	0.00247299
SRR947954	-0.249715	0.0747924	Dataset #23	CDI	Adult	0.00392542
SRR947979	-0.230195	0.0888783	Dataset #23	CDI	Adult	0.00681044
SRR948016	-0.120833	0.138367	Dataset #23	CDI	Adult	0.0118343
SRR947999	-0.138309	0.122795	Dataset #23	CDI	Adult	0.0139715
SRR947932	0.0791645	0.0762848	Dataset #23	CDI	Adult	0.0152386
SRR947974	-0.150572	0.120127	Dataset #23	CDI	Adult	0.0525409
SRR947929	-0.34247	-0.0888018	Dataset #23	CDI	Adult	0.123828
SRR947928	-0.464753	-0.207092	Dataset #23	CDI	Adult	0.4231
SRR947992	-0.129084	0.10831	Dataset #23	CDI	Adult	0.0160953
SRR947931	-0.158379	0.0765166	Dataset #23	CDI	Adult	0.00190159
SRR947960	-0.232628	-0.170507	Dataset #23	CDI	Adult	0.0718022
SRR947975	-0.21708	0.0576729	Dataset #23	CDI	Adult	0.039916
SRR947990	-0.251511	-0.0234611	Dataset #23	CDI	Adult	0.00315873
SRR947937	-0.243637	-0.0664801	Dataset #23	CDI	Adult	0.0217195
SRR948014	-0.294369	-0.14235	Dataset #23	CDI	Adult	0.0117706
SRR948011	0.0472232	0.233147	Dataset #23	Control	Adult	0.00389231
SRR948009	-0.0382409	0.256607	Dataset #23	Control	Adult	0.00370096
SRR947944	0.052091	0.258556	Dataset #23	Control	Adult	0.00146235
SRR947989	0.012275	0.253767	Dataset #23	Control	Adult	0.00720488
SRR947988	-0.28837	-0.057093	Dataset #23	Control	Adult	0.860593
SRR948000	-0.082761	0.241973	Dataset #23	Control	Adult	0.00454261
SRR947987	0.068822	0.111129	Dataset #23	Control	Adult	0.0549451
SRR947986	0.045369	0.258929	Dataset #23	Control	Adult	0.0125858
SRR948010	0.0953862	0.298015	Dataset #23	Control	Adult	0.00116469
SRR947957	0.0725822	0.2663	Dataset #23	Control	Adult	0.0402299
SRR947963	0.0282591	0.229075	Dataset #23	Control	Adult	0.089172
SRR947949	-0.0154725	0.26735	Dataset #23	Control	Adult	0.0396803
SRR947948	0.00946214	0.293788	Dataset #23	Control	Adult	0.003001
SRR948008	-0.0311598	0.269201	Dataset #23	Control	Adult	0.00620877
SRR948006	0.0932604	0.293706	Dataset #23	Control	Adult	0.00273437
SRR948027	0.18052	0.0214413	Dataset #23	Control	Adult	0.0428096
SRR947981	0.0401175	0.0658295	Dataset #23	Control	Adult	0.00656325
SRR947947	0.0252958	-0.054496	Dataset #23	Control	Adult	0.00577428
SRR947943	-0.0423077	0.239621	Dataset #23	Control	Adult	0.0168029
SRR947951	-0.00305271	0.228255	Dataset #23	Control	Adult	0.00407332
SRR948007	0.0495268	0.266155	Dataset #23	Control	Adult	0.0111852
SRR947967	0.0532752	0.290038	Dataset #23	Control	Adult	0.00784638
SRR948029	-0.168634	0.17724	Dataset #23	Control	Adult	0.241784
SRR947998	0.129242	0.114092	Dataset #23	Control	Adult	0.000198886
SRR947978	0.0775949	0.272049	Dataset #23	Control	Adult	0.00339055
SRR947977	-0.243118	0.146817	Dataset #23	Control	Adult	0.0470455
SRR947950	-0.0422591	0.24044	Dataset #23	Control	Adult	0.00361236
SRR947952	0.0442008	0.310494	Dataset #23	Control	Adult	0.00949968
SRR947996	0.0992202	0.307515	Dataset #23	Control	Adult	0.00219202
SRR947976	0.0277789	0.216891	Dataset #23	Control	Adult	0.0379607
SRR947982	-0.0546524	0.203427	Dataset #23	Control	Adult	0.00185254
SRR947966	0.145618	0.137539	Dataset #23	Control	Adult	0.00313123
SRR947940	-0.209509	0.00927	Dataset #23	Control	Adult	0.00675468
SRR948028	0.158807	0.123861	Dataset #23	Control	Adult	0.0688623
SRR947945	0.000647142	0.19842	Dataset #23	Control	Adult	0.118552
SRR947939	0.052545	0.225643	Dataset #23	Control	Adult	0.00511073
SRR947941	0.127534	-0.059589	Dataset #23	Control	Adult	0.0121951
SRR948017	0.0433179	0.243412	Dataset #23	Control	Adult	0.00112613
SRR947964	0.124018	0.272837	Dataset #23	Control	Adult	0.00185874
SRR947942	0.0691072	0.264727	Dataset #23	Control	Adult	0.00175747
SRR4206569	-0.285126	0.0943899	Dataset #24	CDI	Adult	0.00113838
SRR4209565	-0.275414	-0.0356375	Dataset #24	CDI	Adult	0.0473237
SRR4209572	-0.167711	0.154793	Dataset #24	CDI	Adult	0.0284377
SRR4209592	-0.221504	-0.139726	Dataset #24	CDI	Adult	0.0109594
SRR4209584	-0.0483311	0.0711881	Dataset #24	CDI	Adult	0.0184818
SRR4206576	-0.162135	-0.12259	Dataset #24	CDI	Adult	0.469309
SRR4206571	-0.152886	0.0168673	Dataset #24	CDI	Adult	0.0803663
SRR4209543	-0.274294	0.0206686	Dataset #24	CDI	Adult	0.0154051
SRR4209568	-0.0618045	0.105739	Dataset #24	CDI	Adult	0.00640624
SRR4209580	-0.0190637	0.218488	Dataset #24	CDI	Adult	0.000791818
SRR4209549	-0.00640153	0.0814103	Dataset #24	CDI	Adult	0.0156501
SRR4209547	-0.149626	0.118023	Dataset #24	CDI	Adult	0.0222948
SRR4209599	-0.153257	0.154188	Dataset #24	CDI	Adult	0.0278471
SRR4209557	-0.397974	0.0558999	Dataset #24	CDI	Adult	0.0480596
SRR4209563	-0.219391	0.173886	Dataset #24	CDI	Adult	0.0556972
SRR4206564	-0.0873474	0.210225	Dataset #24	CDI	Adult	0.000154446
SRR4209558	-0.0872041	-0.200439	Dataset #24	CDI	Adult	0.0381288
SRR4209542	-0.258141	0.0944354	Dataset #24	CDI	Adult	0.0584775
SRR4209546	-0.175454	0.182005	Dataset #24	CDI	Adult	0.000321771
SRR4209548	-0.380605	0.00788777	Dataset #24	CDI	Adult	0.0939683
SRR4209555	0.00837972	-0.0632647	Dataset #24	CDI	Adult	0.0961582
SRR4209554	-0.0212625	0.0703851	Dataset #24	CDI	Adult	0.000863931
SRR4209579	-0.436059	0.0605481	Dataset #24	CDI	Adult	0.0306761
SRR4209588	-0.161605	0.00864656	Dataset #24	CDI	Adult	0.0932115
SRR4209564	-0.248356	0.0772352	Dataset #24	CDI	Adult	0.100244
SRR4209573	-0.0754477	-0.0226543	Dataset #24	CDI	Adult	0.000668003
SRR4209562	-0.341614	0.0388742	Dataset #24	CDI	Adult	0.068796
SRR4209578	-0.418074	-0.119747	Dataset #24	CDI	Adult	0.0856441
SRR4209539	-0.243575	0.147997	Dataset #24	CDI	Adult	0.111367
SRR4209586	-0.195129	0.155611	Dataset #24	CDI	Adult	0.0501296
SRR4206581	-0.329658	-0.00286075	Dataset #24	CDI	Adult	0.0628241
SRR4209538	-0.20394	0.182538	Dataset #24	CDI	Adult	0.0694106
SRR4209561	-0.239813	-0.195785	Dataset #24	CDI	Adult	0.102154
SRR4206573	-0.336402	0.0515173	Dataset #24	CDI	Adult	0.114996
SRR4209593	-0.200242	-0.0551952	Dataset #24	CDI	Adult	0.0787662
SRR4206575	0.159071	-0.127788	Dataset #24	CDI	Adult	0.00964712
SRR4209597	0.0659683	0.213113	Dataset #24	CDI	Adult	0.0019802
SRR4209600	-0.322503	-0.0654225	Dataset #24	CDI	Adult	0.0279364
SRR4206574	-0.33727	0.0123779	Dataset #24	CDI	Adult	0.0054999
SRR4209537	-0.391713	-0.156205	Dataset #24	CDI	Adult	0.215907
SRR4209585	-0.278659	-0.0601656	Dataset #24	CDI	Adult	0.233822
SRR4209604	-0.431859	-0.00740722	Dataset #24	CDI	Adult	0.187779
SRR4209551	-0.462137	-0.0893763	Dataset #24	CDI	Adult	0.228862
SRR4209590	-0.0594089	0.149604	Dataset #24	CDI	Adult	0.00403685
SRR4209589	-0.476149	-0.0785487	Dataset #24	CDI	Adult	0.157198
SRR4206570	-0.394101	0.0196274	Dataset #24	CDI	Adult	0.213365
SRR4209556	-0.308426	0.00803763	Dataset #24	CDI	Adult	0.0977253
SRR4209567	-0.167989	0.124229	Dataset #24	CDI	Adult	0.0269402
SRR4209550	-0.351964	0.0421398	Dataset #24	CDI	Adult	0.257017
SRR4209552	0.00798028	0.0591851	Dataset #24	CDI	Adult	0.0343607
SRR4209545	-0.110625	0.151016	Dataset #24	CDI	Adult	0.00167421
SRR4209575	-0.318948	-0.0167105	Dataset #24	CDI	Adult	0.0986186
SRR4209587	-0.49805	-0.0938088	Dataset #24	CDI	Adult	0.1954
SRR4209596	-0.231431	0.131439	Dataset #24	CDI	Adult	0.057824
SRR4206568	-0.233799	0.0830541	Dataset #24	CDI	Adult	0.0268446
SRR4206566	-0.452762	0.0402499	Dataset #24	CDI	Adult	0.271503
SRR4209603	-0.41353	0.0697175	Dataset #24	CDI	Adult	0.36063
SRR4209595	-0.175733	0.104008	Dataset #24	CDI	Adult	0.0802476
SRR4209540	-0.545663	-0.10815	Dataset #24	CDI	Adult	0.365446
SRR4209544	-0.622401	-0.283899	Dataset #24	CDI	Adult	0.563102
SRR4209601	-0.0958436	0.150144	Dataset #24	CDI	Adult	0.00165837
SRR4209582	-0.289315	0.0255481	Dataset #24	CDI	Adult	0.131627
SRR4206578	-0.302887	-0.0651725	Dataset #24	CDI	Adult	0.0140646
SRR4209605	-0.523613	-0.264487	Dataset #24	CDI	Adult	0.369075
SRR4209583	-0.320042	-0.0946457	Dataset #24	CDI	Adult	0.247866
SRR4209598	-0.399335	-0.296037	Dataset #24	CDI	Adult	0.147811
SRR4209574	-0.52124	-0.158481	Dataset #24	CDI	Adult	0.218376
SRR4209581	-0.609188	-0.0931059	Dataset #24	CDI	Adult	0.404722
SRR4209569	-0.332627	-0.00201356	Dataset #24	CDI	Adult	0.196422
SRR4209576	-0.56288	-0.19853	Dataset #24	CDI	Adult	0.355896
SRR4209559	-0.499331	-0.201339	Dataset #24	CDI	Adult	0.198835
SRR4209591	-0.169707	0.0561579	Dataset #24	CDI	Adult	0.0152606
SRR4209560	-0.210041	0.0468721	Dataset #24	CDI	Adult	0.00270103
SRR4206577	-0.546869	-0.233452	Dataset #24	CDI	Adult	0.552735
SRR4206567	-0.411628	-0.0160826	Dataset #24	CDI	Adult	0.337766
SRR4209571	-0.561968	-0.106973	Dataset #24	CDI	Adult	0.509922
SRR4206579	-0.246885	-0.250771	Dataset #24	CDI	Adult	0.0861037
SRR4209594	-0.136782	-0.0708934	Dataset #24	CDI	Adult	0.0361985
SRR4209541	-0.54737	-0.203635	Dataset #24	CDI	Adult	0.274255
SRR4206580	-0.607982	-0.0446676	Dataset #24	CDI	Adult	0.637423
SRR4209553	-0.489261	-0.188868	Dataset #24	CDI	Adult	0.174198
SRR4209606	-0.505265	-0.285889	Dataset #24	CDI	Adult	0.178731
SRR4209602	-0.284434	-0.174068	Dataset #24	CDI	Adult	0.0261706
SRR4206582	-0.634619	-0.235809	Dataset #24	CDI	Adult	0.42628
SRR4209566	-0.253957	0.044729	Dataset #24	CDI	Adult	0.0670748
SRR4209577	-0.58495	-0.273278	Dataset #24	CDI	Adult	0.240246
SRR4209570	-0.227227	-0.0542154	Dataset #24	CDI	Adult	0.465402
SRR4206583	-0.597543	-0.250253	Dataset #24	CDI	Adult	0.057529
SRR3560225	-0.353353	0.00706032	Dataset #25	CDI	Adult	0.00345491
SRR3560597	-0.411955	-0.209272	Dataset #25	CDI	Adult	0.206043
SRR3560210	0.0830322	0.00901955	Dataset #25	CDI	Adult	0.0185617
SRR3560339	-0.165512	-0.138447	Dataset #25	CDI	Adult	0.00453264
SRR3560532	0.0238485	0.0657584	Dataset #25	CDI	Adult	0.000413121
SRR3560224	0.0960437	0.0163527	Dataset #25	CDI	Adult	0.00152207
SRR3560230	-0.129195	-0.0328813	Dataset #25	CDI	Adult	0.0879472
SRR3560596	0.00746401	0.0135954	Dataset #25	CDI	Adult	0.00271265
SRR3560253	-0.174537	-0.0949707	Dataset #25	CDI	Adult	0.0671712
SRR3560632	-0.314933	0.0251768	Dataset #25	CDI	Adult	0.0563459
SRR3560544	-0.202265	-0.155485	Dataset #25	CDI	Adult	0.482703
SRR3560228	-0.090399	0.196112	Dataset #25	CDI	Adult	0.0614671
SRR3560599	-0.0151958	-0.0825658	Dataset #25	CDI	Adult	0.0426513
SRR3560275	-0.256552	-0.0271485	Dataset #25	CDI	Adult	0.246062
SRR3560602	-0.00250767	-0.00821188	Dataset #25	CDI	Adult	0.0294475
SRR3560614	-0.142079	0.167655	Dataset #25	CDI	Adult	0.115973
SRR3560574	-0.0868388	-0.0823435	Dataset #25	CDI	Adult	0.0656486
SRR3560361	-0.148447	-0.0819034	Dataset #25	CDI	Adult	0.103164
SRR3560578	-0.158947	-0.169176	Dataset #25	CDI	Adult	0.0381256
SRR3560421	-0.190333	0.017206	Dataset #25	CDI	Adult	0.172126
SRR3560564	-0.197789	-0.0311749	Dataset #25	CDI	Adult	0.141321
SRR3560242	-0.170526	0.132992	Dataset #25	CDI	Adult	0.0785602
SRR3560264	0.0431096	0.172019	Dataset #25	CDI	Adult	0.00182243
SRR3560634	0.0559602	-0.00303594	Dataset #25	CDI	Adult	0.00127953
SRR3560571	-0.360078	-0.138492	Dataset #25	CDI	Adult	0.280468
SRR3560633	0.10501	-0.565781	Dataset #25	CDI	Adult	0.031257
SRR3560592	-0.246815	-0.0579118	Dataset #25	CDI	Adult	0.0928939
SRR3560635	0.175598	-0.14505	Dataset #25	CDI	Adult	0.00168859
SRR3560510	-0.240296	-0.0610409	Dataset #25	CDI	Adult	0.0145702
SRR3560573	-0.294835	-0.1214	Dataset #25	CDI	Adult	0.244691
SRR3560209	-0.219786	-0.0934526	Dataset #25	CDI	Adult	0.257022
SRR3560631	-0.0123427	-0.0271257	Dataset #25	CDI	Adult	0.00797064
SRR3560598	-0.0865693	-0.0419014	Dataset #25	CDI	Adult	0.00171839
SRR3560600	-0.199695	-0.112702	Dataset #25	CDI	Adult	0.207403
SRR3560610	0.0301785	-0.017913	Dataset #25	CDI	Adult	0.000810114
SRR3560611	0.0782071	-0.410861	Dataset #25	CDI	Adult	0.287041
SRR3560234	-0.0118633	0.024846	Dataset #25	CDI	Adult	0.0292967
SRR3560499	-0.236479	0.0128045	Dataset #25	CDI	Adult	0.135899
SRR3560566	-0.264581	-0.102208	Dataset #25	CDI	Adult	0.101426
SRR3560609	-0.00445638	-0.0700773	Dataset #25	CDI	Adult	0.0732009
SRR3560572	-0.1491	-0.020636	Dataset #25	CDI	Adult	0.0685515
SRR3560533	0.109907	-0.174475	Dataset #25	CDI	Adult	0.0125635
SRR3560472	-0.290288	-0.148952	Dataset #25	CDI	Adult	0.352801
SRR3560223	-0.0284814	-0.0542136	Dataset #25	CDI	Adult	0.00143206
SRR3560229	-0.231008	-0.178957	Dataset #25	CDI	Adult	0.418823
SRR3560211	-0.212184	-0.26998	Dataset #25	CDI	Adult	0.119792
SRR3560613	-0.120465	0.0167057	Dataset #25	CDI	Adult	0.100148
SRR3560579	-0.609183	-0.4541	Dataset #25	CDI	Adult	0.854548
SRR3560227	-0.0881536	-0.128716	Dataset #25	CDI	Adult	0.212154
SRR3560570	-0.339327	-0.100917	Dataset #25	CDI	Adult	0.241276
SRR3560231	-0.242304	-0.212459	Dataset #25	CDI	Adult	0.385226
SRR3560607	-0.378098	-0.156548	Dataset #25	CDI	Adult	0.360565
SRR3560327	-0.131671	-0.0349729	Dataset #25	CDI	Adult	0.0955299
SRR3560207	-0.460994	-0.0380875	Dataset #25	CDI	Adult	0.469302
SRR3560350	-0.342416	-0.0834821	Dataset #25	CDI	Adult	0.388866
SRR3560604	-0.288337	-0.106722	Dataset #25	CDI	Adult	0.401157
SRR3560581	-0.303618	-0.205904	Dataset #25	CDI	Adult	0.349523
SRR3560575	-0.369106	-0.164047	Dataset #25	CDI	Adult	0.455916
SRR3560286	-0.210125	-0.181705	Dataset #25	CDI	Adult	0.00191123
SRR3560232	-0.47524	-0.296076	Dataset #25	CDI	Adult	0.473132
SRR3560226	-0.189682	-0.150121	Dataset #25	CDI	Adult	0.369055
SRR3560612	-0.186549	-0.172535	Dataset #25	CDI	Adult	0.178433
SRR3560606	-0.248284	0.000530114	Dataset #25	CDI	Adult	0.122232
SRR3560328	-0.14981	-0.00262602	Dataset #25	CDI	Adult	0.0225366
SRR3560568	-0.357966	-0.180735	Dataset #25	CDI	Adult	0.223084
SRR3560555	-0.532616	-0.344909	Dataset #25	CDI	Adult	0.765932
SRR3560608	-0.1007	-0.226687	Dataset #25	CDI	Adult	0.166185
SRR3560603	-0.426099	-0.302884	Dataset #25	CDI	Adult	0.488984
SRR3560576	-0.465301	-0.301077	Dataset #25	CDI	Adult	0.599527
SRR3560563	-0.206025	-0.273344	Dataset #25	CDI	Adult	0.106691
SRR3560521	-0.385446	-0.183587	Dataset #25	CDI	Adult	0.570603
SRR3560297	-0.415363	-0.285986	Dataset #25	CDI	Adult	0.371904
SRR3560220	-0.0233513	-0.116542	Dataset #25	CDI	Adult	0.033892
SRR3560372	-0.328108	-0.19743	Dataset #25	CDI	Adult	0.0795921
SRR3560577	-0.260717	-0.0629896	Dataset #25	CDI	Adult	0.16623
SRR3560308	-0.370466	-0.141682	Dataset #25	CDI	Adult	0.423908
SRR3560233	-0.175912	-0.0787073	Dataset #25	CDI	Adult	0.0032894
SRR3560625	-0.25647	-0.272982	Dataset #25	CDI	Adult	0.278431
SRR3560208	-0.201072	0.0259243	Dataset #25	CDI	Adult	0.0572972
SRR3560601	-0.469583	-0.206515	Dataset #25	CDI	Adult	0.540152
SRR3560565	-0.522596	-0.160512	Dataset #25	CDI	Adult	0.671112
SRR3560605	-0.228159	-0.152728	Dataset #25	CDI	Adult	0.184215
SRR3560567	-0.576566	-0.408064	Dataset #25	CDI	Adult	0.753493
SRR3560569	-0.568032	-0.382879	Dataset #25	CDI	Adult	0.614766
SRR3560465	-0.0878259	0.0946469	Dataset #25	Control	Adult	0.00240332
SRR3560334	-0.127198	0.0456171	Dataset #25	Control	Adult	0.00487455
SRR3560336	-0.0332336	0.0276018	Dataset #25	Control	Adult	0.000499298
SRR3560359	0.0102989	0.0127025	Dataset #25	Control	Adult	0.00072684
SRR3560343	-0.141002	-0.0884918	Dataset #25	Control	Adult	0.0132891
SRR3560503	0.0663376	0.013559	Dataset #25	Control	Adult	0.00219162
SRR3560368	-0.132515	0.0713891	Dataset #25	Control	Adult	0.0179563
SRR3560335	0.0428589	0.0117337	Dataset #25	Control	Adult	0.001453
SRR3560378	-0.00463965	-0.0170925	Dataset #25	Control	Adult	0.00592727
SRR3560534	0.19637	-0.223717	Dataset #25	Control	Adult	0.00162891
SRR3560332	0.067839	-0.0782062	Dataset #25	Control	Adult	0.0389488
SRR3560338	-0.262282	0.136068	Dataset #25	Control	Adult	0.0367094
SRR3560477	-0.0227549	0.0465864	Dataset #25	Control	Adult	0.000794478
SRR3560349	-0.0402625	-0.0388378	Dataset #25	Control	Adult	0.100455
SRR3560351	0.0232348	0.0832771	Dataset #25	Control	Adult	0.000944945
SRR3560535	0.0835607	0.0250588	Dataset #25	Control	Adult	0.00118749
SRR3560514	0.0226945	0.010977	Dataset #25	Control	Adult	0.0207965
SRR3560467	-0.0261858	0.036783	Dataset #25	Control	Adult	0.00237765
SRR3560470	-0.006651	0.0580788	Dataset #25	Control	Adult	0.00396395
SRR3560471	-0.0120367	0.0124432	Dataset #25	Control	Adult	0.000949633
SRR3560541	-0.0571733	0.193147	Dataset #25	Control	Adult	0.00189712
SRR3560508	0.115347	0.0054507	Dataset #25	Control	Adult	0.000582199
SRR3560496	0.026041	-0.0211075	Dataset #25	Control	Adult	0.000843447
SRR3560462	0.101958	-0.0475284	Dataset #25	Control	Adult	0.00225919
SRR3560344	0.0389986	0.0769683	Dataset #25	Control	Adult	0.00357301
SRR3560516	0.173146	-0.387812	Dataset #25	Control	Adult	0.0624771
SRR3560377	0.153043	0.0181347	Dataset #25	Control	Adult	0.00173412
SRR3560502	0.165443	-0.312625	Dataset #25	Control	Adult	0.00103126
SRR3560360	0.116538	-0.240076	Dataset #25	Control	Adult	0.00542098
SRR3560464	0.0320578	4.37e-05	Dataset #25	Control	Adult	0.000946923
SRR3560375	0.0852596	0.00804342	Dataset #25	Control	Adult	0.00439483
SRR3560540	-0.00958806	0.00824545	Dataset #25	Control	Adult	0.0118696
SRR3560345	-0.0295507	-0.0992183	Dataset #25	Control	Adult	0.00161066
SRR3560524	0.123936	-0.0758246	Dataset #25	Control	Adult	0.00751033
SRR3560530	0.00527826	0.0434793	Dataset #25	Control	Adult	0.0491576
SRR3560356	0.0322541	-0.0347872	Dataset #25	Control	Adult	0.00232623
SRR3560525	0.0998607	-0.115745	Dataset #25	Control	Adult	0.0947791
SRR3560523	0.0158992	-0.013361	Dataset #25	Control	Adult	0.00592398
SRR3560346	0.00473562	-0.00334723	Dataset #25	Control	Adult	0.000396127
SRR3560463	0.0966377	-0.0131359	Dataset #25	Control	Adult	0.00125782
SRR3560498	0.126898	-0.00444111	Dataset #25	Control	Adult	0.0059288
SRR3560371	0.00666425	-0.0182197	Dataset #25	Control	Adult	0.0135811
SRR3560342	-0.249209	-0.0475495	Dataset #25	Control	Adult	0.157084
SRR3560367	-0.0649675	-0.0173281	Dataset #25	Control	Adult	0.0665786
SRR3560473	-0.0221496	0.0509324	Dataset #25	Control	Adult	0.00160488
SRR3560369	-0.0231471	-0.0561382	Dataset #25	Control	Adult	0.015406
SRR3560362	0.15278	-0.103817	Dataset #25	Control	Adult	0.00306987
SRR3560381	0.134254	-0.036886	Dataset #25	Control	Adult	0.000944128
SRR3560402	0.0492287	-0.00814971	Dataset #25	Control	Adult	0.006976
SRR3560526	0.118473	-0.0652936	Dataset #25	Control	Adult	0.00447585
SRR3560366	-0.0183228	0.0591407	Dataset #25	Control	Adult	0.00141346
SRR3560348	0.120894	-0.277953	Dataset #25	Control	Adult	0.00433331
SRR3560355	0.0662663	-0.0252877	Dataset #25	Control	Adult	0.00775992
SRR3560466	0.103745	-0.177342	Dataset #25	Control	Adult	0.000968617
SRR3560374	0.0631748	0.0192015	Dataset #25	Control	Adult	0.00783677
SRR3560478	0.0164665	0.0283959	Dataset #25	Control	Adult	0.034578
SRR3560352	0.0386078	-0.0779297	Dataset #25	Control	Adult	0.000393422
SRR3560538	0.0662472	-0.0158438	Dataset #25	Control	Adult	0.00290681
SRR3560500	0.0788125	0.00107261	Dataset #25	Control	Adult	0.00497325
SRR3560494	0.0516635	-0.0349622	Dataset #25	Control	Adult	0.00764037
SRR3560518	0.102028	-0.0472672	Dataset #25	Control	Adult	0.00346999
SRR3560364	0.0790247	-0.0124916	Dataset #25	Control	Adult	0.00840975
SRR3560520	0.12087	-0.25577	Dataset #25	Control	Adult	0.0847619
SRR3560337	-0.0213237	-0.052634	Dataset #25	Control	Adult	0.0201715
SRR3560365	0.0691434	-0.0168663	Dataset #25	Control	Adult	0.00884477
SRR3560501	0.0520194	0.0653002	Dataset #25	Control	Adult	0.0150637
SRR3560536	0.0221801	0.00972124	Dataset #25	Control	Adult	0.0155634
SRR3560357	0.08736	-0.0323325	Dataset #25	Control	Adult	0.00300864
SRR3560475	0.105501	-0.0333184	Dataset #25	Control	Adult	0.000609052
SRR3560354	0.0535878	-0.0616414	Dataset #25	Control	Adult	0.00430052
SRR3560469	0.0560837	-0.135091	Dataset #25	Control	Adult	0.0211164
SRR3560358	0.0890875	0.015858	Dataset #25	Control	Adult	0.00361652
SRR3560474	0.108246	0.0733976	Dataset #25	Control	Adult	0.00225549
SRR3560468	0.107747	-0.198485	Dataset #25	Control	Adult	0.0469859
SRR3560331	0.062253	-0.0515101	Dataset #25	Control	Adult	0.142816
SRR3560542	0.0507579	-0.0550342	Dataset #25	Control	Adult	0.00482519
SRR3560497	-0.0381124	0.149266	Dataset #25	Control	Adult	0.0495594
SRR3560528	0.0496477	-0.0784711	Dataset #25	Control	Adult	0.00137955
SRR3560347	0.0444481	-0.0871494	Dataset #25	Control	Adult	0.00170871
SRR3560329	-0.172795	-0.042558	Dataset #25	Control	Adult	0.191403
SRR3560515	-0.138974	0.0173063	Dataset #25	Control	Adult	0.241047
SRR3560373	0.145961	-0.0182301	Dataset #25	Control	Adult	0.00126817
SRR3560509	-0.0529355	-0.0408651	Dataset #25	Control	Adult	0.193222
SRR3560476	0.0669616	-0.0389909	Dataset #25	Control	Adult	0.00112238
SRR3560330	-0.123695	-0.10211	Dataset #25	Control	Adult	0.161872
SRR3560506	0.028346	0.00386638	Dataset #25	Control	Adult	0.0031381
SRR3560517	-0.196018	0.137826	Dataset #25	Control	Adult	0.226338
SRR3560341	-0.0762181	-0.0465204	Dataset #25	Control	Adult	0.00990711
SRR3560379	0.0129059	-0.0356884	Dataset #25	Control	Adult	0.000829542
[truncated: 1,738 more rows]

## Sheet: Figure 3B
Family	Relative abundance	Group
Bacteroidaceae	0.261106	Control
Bacteroidaceae	0.365378	FGID
Bacteroidaceae	0.193547	IBS
Bacteroidaceae	0.264102	UC
Bacteroidaceae	0.211192	CD
Bacteroidaceae	0.208627	CDI
Lachnospiraceae	0.239899	Control
Lachnospiraceae	0.14629	FGID
Lachnospiraceae	0.28497	IBS
Lachnospiraceae	0.232125	UC
Lachnospiraceae	0.268901	CD
Lachnospiraceae	0.127736	CDI
Ruminococcaceae	0.129178	Control
Ruminococcaceae	0.0960323	FGID
Ruminococcaceae	0.111005	IBS
Ruminococcaceae	0.129398	UC
Ruminococcaceae	0.0903544	CD
Ruminococcaceae	0.0450497	CDI
Enterobacteriaceae	0.0211971	Control
Enterobacteriaceae	0.0106379	FGID
Enterobacteriaceae	0.00963458	IBS
Enterobacteriaceae	0.0153777	UC
Enterobacteriaceae	0.0673081	CD
Enterobacteriaceae	0.193331	CDI
Prevotellaceae	0.0635222	Control
Prevotellaceae	0.0358359	FGID
Prevotellaceae	0.0727185	IBS
Prevotellaceae	0.0710001	UC
Prevotellaceae	0.0371271	CD
Prevotellaceae	0.013418	CDI
Veillonellaceae	0.0263282	Control
Veillonellaceae	0.073185	FGID
Veillonellaceae	0.0208948	IBS
Veillonellaceae	0.0154371	UC
Veillonellaceae	0.0389142	CD
Veillonellaceae	0.0370785	CDI
Rikenellaceae	0.0358225	Control
Rikenellaceae	0.0707192	FGID
Rikenellaceae	0.024029	IBS
Rikenellaceae	0.0274854	UC
Rikenellaceae	0.0121162	CD
Rikenellaceae	0.0201324	CDI
Bifidobacteriaceae	0.0281477	Control
Bifidobacteriaceae	0.0133731	FGID
Bifidobacteriaceae	0.0276295	IBS
Bifidobacteriaceae	0.0435545	UC
Bifidobacteriaceae	0.0422153	CD
Bifidobacteriaceae	0.0164251	CDI
Akkermansiaceae	0.0280432	Control
Akkermansiaceae	0.0471272	FGID
Akkermansiaceae	0.0338875	IBS
Akkermansiaceae	0.00641328	UC
Akkermansiaceae	0.0115814	CD
Akkermansiaceae	0.0437986	CDI
Tannerellaceae	0.0223363	Control
Tannerellaceae	0.0364471	FGID
Tannerellaceae	0.0156278	IBS
Tannerellaceae	0.0198112	UC
Tannerellaceae	0.0135717	CD
Tannerellaceae	0.0332296	CDI
Peptostreptococcaceae	0.0143885	Control
Peptostreptococcaceae	0.0141892	FGID
Peptostreptococcaceae	0.0265356	IBS
Peptostreptococcaceae	0.0132916	UC
Peptostreptococcaceae	0.00909254	CD
Peptostreptococcaceae	0.0295437	CDI
Streptococcaceae	0.0099514	Control
Streptococcaceae	0.00582676	FGID
Streptococcaceae	0.0111781	IBS
Streptococcaceae	0.0133891	UC
Streptococcaceae	0.0324527	CD
Streptococcaceae	0.0179194	CDI
Lactobacillaceae	0.00708401	Control
Lactobacillaceae	0.00975771	FGID
Lactobacillaceae	0.0051188	IBS
Lactobacillaceae	0.0103478	UC
Lactobacillaceae	0.0223599	CD
Lactobacillaceae	0.030441	CDI
Enterococcaceae	0.00223018	Control
Enterococcaceae	0.000259733	FGID
Enterococcaceae	0.000718253	IBS
Enterococcaceae	0.00260288	UC
Enterococcaceae	0.0100264	CD
Enterococcaceae	0.0546763	CDI
Burkholderiaceae	9.72e-06	Control
Burkholderiaceae	5.34e-06	FGID
Burkholderiaceae	0.0697028	IBS
Burkholderiaceae	1.16e-06	UC
Burkholderiaceae	1.51e-06	CD
Burkholderiaceae	1.54e-05	CDI
Others	0.110756	Control
Others	0.0749352	FGID
Others	0.0928023	IBS
Others	0.135663	UC
Others	0.132785	CD
Others	0.128578	CDI

## Sheet: Figure 3C
Number	Group	Pathobiome	Pathobiome_4KL
1	CD	0.077966	0.00103962
2	CD	0.00611444	8.15e-05
3	CD	0.14443	0.00192586
4	CD	0.0199045	0.000265411
5	CD	0.0481873	0.00064254
6	CD	0.012088	0.000161184
7	CD	0.21233	0.00283126
8	CD	0.259156	0.00345565
9	CD	0.164259	0.00219027
10	CD	0.142159	0.00189558
11	CD	0.0256591	0.000342144
12	CD	0.0563546	0.000751445
13	CD	0.000781015	1.04e-05
14	CD	0.323416	0.0043125
15	CD	0.126731	0.00168986
16	CD	0.019645	0.00026195
17	CD	0.581975	0.00776019
18	CD	0.00514139	6.86e-05
19	CD	0.795736	0.0106105
20	CD	0.0601945	0.000802647
21	CD	0.141501	0.00188681
22	CD	0.574624	0.00766217
23	CD	0.0800051	0.00106681
24	CD	0.122006	0.00162685
25	CD	0.0984377	0.00131259
26	CD	0.086701	0.00115609
27	CD	0.10373	0.00138317
28	CD	0.00359908	4.8e-05
29	CD	0.167285	0.00223061
30	CD	0.283619	0.00378185
31	CD	0.00110388	1.47e-05
32	CD	0.13321	0.00177626
33	CD	0.0305236	0.000407008
34	CD	0.542932	0.00723958
35	CD	0.777155	0.0103628
36	CD	0.435211	0.0058032
37	CD	0.363046	0.00484094
38	CD	0.0300883	0.000401204
39	CD	0.0119964	0.000159962
40	CD	0.00833985	0.000111205
41	CD	0.00104934	1.4e-05
42	CD	0.00812258	0.000108308
43	CD	0.00112057	1.49e-05
44	CD	0.00169663	2.26e-05
45	CD	0.00374981	5e-05
46	CD	0.000120965	1.61e-06
47	CD	0.00978134	0.000130427
48	CD	0.00060935	8.13e-06
49	CD	0.00228591	3.05e-05
50	CD	0.0031327	4.18e-05
51	CD	0.0984974	0.00131339
52	CD	0.00678193	9.04e-05
53	CD	0.00949081	0.000126553
54	CD	0.159139	0.002122
55	CD	0.0487993	0.000650701
56	CD	0.285173	0.00380256
57	CD	0.16058	0.00214121
58	CD	0.00326225	4.35e-05
59	CD	0.000748175	9.98e-06
60	CD	0.00608077	8.11e-05
61	CD	0.00334606	4.46e-05
62	CD	3.85e-05	5.13e-07
63	CD	0.00342973	4.57e-05
64	CD	0.000481776	6.42e-06
65	CD	0.00136618	1.82e-05
66	CD	0.000248785	3.32e-06
67	CD	0.0023637	3.15e-05
68	CD	0.0108888	0.000145193
69	CD	0.715231	0.00953705
70	CD	0.490853	0.00654514
71	CD	0.0809218	0.00107903
72	CD	0.726587	0.00968848
73	CD	0.631247	0.00841719
74	CD	0.0457917	0.000610597
75	CD	0.0113398	0.000151208
76	CD	0.0114506	0.000152685
77	CD	0.00719416	9.59e-05
78	CD	0.0241808	0.000322432
79	CD	0.0299698	0.000399624
80	CD	0.08999	0.00119995
81	CD	0.0130804	0.000174416
82	CD	0.475292	0.00633765
83	CD	0.00132234	1.76e-05
84	CD	0.000464028	6.19e-06
85	CD	0.00195861	2.61e-05
86	CD	0.00049784	6.64e-06
87	CD	0.00126751	1.69e-05
88	CD	0.00313218	4.18e-05
89	CD	0.00891876	0.000118925
90	CD	0.0116141	0.000154865
91	CD	0.00124569	1.66e-05
92	CD	0.00181588	2.42e-05
93	CD	0.0152431	0.000203254
94	CD	0.0231757	0.000309029
95	CD	0.0973013	0.00129744
96	CD	0.0966058	0.00128816
97	CD	0.439641	0.00586227
98	CD	0.022413	0.00029886
99	CD	0.517565	0.00690133
100	CD	0.671693	0.00895651
101	CD	0.589873	0.0078655
102	CD	0.424407	0.00565914
103	CD	0.403041	0.00537424
104	CD	0.00290312	3.87e-05
105	CD	0.0570278	0.000760421
106	CD	0.0209375	0.000279185
107	CD	0.0412527	0.000550073
108	CD	0.00732838	9.77e-05
109	CD	0.122252	0.00163013
110	CD	0.00819448	0.000109267
111	CD	0.00286276	3.82e-05
112	CD	0.00404088	5.39e-05
113	CD	0.0005069	6.76e-06
114	CD	0.0242534	0.000323401
115	CD	0.302308	0.00403105
116	CD	0.0234676	0.000312922
117	CD	0.00359904	4.8e-05
118	CD	0.00368486	4.91e-05
119	CD	0.00360698	4.81e-05
120	CD	0.0095475	0.000127309
121	CD	0.015995	0.00021328
122	CD	0.000438869	5.85e-06
123	CD	0.000712628	9.5e-06
124	CD	0.00163915	2.19e-05
125	CD	0.000105721	1.41e-06
126	CD	0.0147602	0.000196816
127	CD	0.0224304	0.000299093
128	CD	0.00885692	0.0001181
129	CD	0.0246438	0.000328607
130	CD	0.0788705	0.00105168
131	CD	0.0195899	0.000261216
132	CD	0.00632848	8.44e-05
133	CD	0.00464083	6.19e-05
134	CD	0.0149333	0.000199123
135	CD	0.00356618	4.76e-05
136	CD	0.0258929	0.000345262
137	CD	0.319202	0.00425631
138	CD	0.0058344	7.78e-05
139	CD	0.0246355	0.000328496
140	CD	0.088294	0.00117733
141	CD	0.229409	0.003059
142	CD	0.256077	0.00341458
143	CD	0.00544359	7.26e-05
144	CD	0.00157785	2.1e-05
145	CD	0.00435505	5.81e-05
146	CD	0.0083661	0.000111556
147	CD	0.00475184	6.34e-05
148	CD	0.00446862	5.96e-05
149	CD	0.00762594	0.000101686
150	CD	0.0369449	0.000492632
151	CD	0.00316592	4.22e-05
152	CD	0.00363805	4.85e-05
153	CD	0.423993	0.00565361
154	CD	0.00176065	2.35e-05
155	CD	0.377856	0.00503842
156	CD	0.00892952	0.000119068
157	CD	0.0068964	9.2e-05
158	CD	0.159209	0.00212293
159	CD	0.0889113	0.00118556
160	CD	0.362457	0.00483308
161	CD	0.301691	0.00402282
162	CD	0.141202	0.00188282
163	CD	0.136232	0.00181655
164	CD	0.176204	0.00234954
165	CD	0.029777	0.000397053
166	CD	0.380561	0.00507448
167	CD	0.000455049	6.07e-06
168	CD	0.0014102	1.88e-05
169	CD	0.00961122	0.000128158
170	CD	0.0018512	2.47e-05
171	CD	0.00242634	3.24e-05
172	CD	0.0140742	0.000187669
173	CD	0.115868	0.001545
174	CD	0.0143112	0.000190829
175	CD	0.0324851	0.000433164
176	CD	0.387757	0.00517044
177	CD	0.0127201	0.000169612
178	CD	0.427653	0.00570242
179	CD	0.267296	0.00356419
180	CD	0.00846114	0.000112823
181	CD	0.0175067	0.000233439
182	CD	0.0285062	0.000380108
183	CD	0.0438174	0.000584271
184	CD	0.00953175	0.000127099
185	CD	0.00996195	0.000132835
186	CD	0.00880618	0.000117424
187	CD	0.270279	0.00360396
188	CD	0.00612898	8.17e-05
189	CD	0.0783413	0.00104462
190	CD	0.0079338	0.000105791
191	CD	0.00592521	7.9e-05
192	CD	0.00418863	5.59e-05
193	CD	0.00528507	7.05e-05
194	CD	0.11697	0.00155971
195	CD	0.370211	0.00493648
196	CD	0.0400723	0.000534333
197	CD	0.520858	0.00694524
198	CD	0.00542887	7.24e-05
199	CD	0.00459575	6.13e-05
200	CD	0.0836971	0.00111604
201	CD	0.0356913	0.000475915
202	CD	0.0048141	6.42e-05
203	CD	0.134917	0.00179901
204	CD	0.00467306	6.23e-05
205	CD	0.0132394	0.000176537
206	CD	0.0262037	0.000349406
207	CD	5e-05	6.67e-07
208	CD	0.000892493	1.19e-05
209	CD	0.000409032	5.45e-06
210	CD	0.000120764	1.61e-06
211	CD	0.00855224	0.000114037
212	CD	0.17823	0.00237656
213	CD	0.000454878	6.07e-06
214	CD	0.338341	0.00451152
215	CD	0.00293731	3.92e-05
216	CD	0.00232637	3.1e-05
217	CD	0.000470384	6.27e-06
218	CD	8.71e-05	1.16e-06
219	CD	0.426892	0.00569228
220	CD	0.00292094	3.89e-05
221	CD	0.000544427	7.26e-06
222	CD	0.014368	0.000191586
223	CD	0.115982	0.00154653
224	CD	0.00196015	2.61e-05
225	CD	0.000209955	2.8e-06
226	CD	0.00275911	3.68e-05
227	CD	0.0016454	2.19e-05
228	CD	0.0449039	0.000598758
229	CD	0.00438319	5.84e-05
230	CD	0.00439327	5.86e-05
231	CD	0.0315423	0.000420592
232	CD	0.0188935	0.000251931
233	CD	0.00244012	3.25e-05
234	CD	0.00312783	4.17e-05
235	CD	0.000885118	1.18e-05
236	CD	0.00131128	1.75e-05
237	CD	0.109766	0.00146365
238	CD	0.0881627	0.00117558
239	CD	6.31e-05	8.41e-07
240	CD	0.00140065	1.87e-05
241	CD	0.498708	0.00664989
242	CD	0.00171426	2.29e-05
243	CD	0.000472255	6.3e-06
244	CD	0.0448569	0.000598132
245	CD	0.00191205	2.55e-05
246	CD	0.00103575	1.38e-05
247	CD	0.921831	0.0122919
248	CD	0.503636	0.0067156
249	CD	0.958287	0.012778
250	CD	0.0195817	0.000261107
251	CD	0.00168606	2.25e-05
252	CD	0.964419	0.0128598
253	CD	0.972795	0.0129715
254	CD	0.302218	0.00402985
255	CD	0.000227015	3.03e-06
256	CD	0.00123609	1.65e-05
257	CD	0.000873515	1.16e-05
258	CD	0.570116	0.00760206
259	CD	0.0616191	0.000821643
260	CD	0.0546084	0.00072816
261	CD	0.298034	0.00397405
262	CD	0.02295	0.00030602
263	CD	0.011	0.000146677
264	CD	0.486802	0.00649112
265	CD	0.00425572	5.67e-05
266	CD	0.0347357	0.000463174
267	CD	0.0316637	0.000422211
268	CD	0.0403053	0.000537441
269	CD	0.0370126	0.000493534
270	CD	0.00351713	4.69e-05
271	CD	0.123206	0.00164286
272	CD	0.00395552	5.27e-05
273	CD	0.130665	0.00174232
274	CD	0.00426958	5.69e-05
275	CD	0.0340013	0.000453381
276	CD	0.217411	0.00289901
277	CD	0.0940192	0.00125367
278	CD	0.0117889	0.000157196
279	CD	0.0818011	0.00109075
280	CD	0.0460908	0.000614585
281	CD	0.251306	0.00335098
282	CD	0.283939	0.0037861
283	CD	0.412404	0.00549909
284	CD	0.127574	0.00170111
285	CD	0.0470371	0.000627204
286	CD	0.0203858	0.000271829
287	CD	0.604514	0.00806073
288	CD	0.386248	0.00515031
289	CD	0.0267161	0.000356239
290	CD	0.0192134	0.000256196
291	CD	0.0056356	7.51e-05
292	CD	0.337251	0.00449699
293	CD	0.680962	0.0090801
294	CD	0.0573748	0.000765048
295	CD	0.00301044	4.01e-05
296	CD	0.701171	0.00934957
297	CD	0.00478315	6.38e-05
298	CD	0.0223337	0.000297803
299	CD	0.0539831	0.000719824
300	CD	0.0714135	0.000952244
301	CD	0.0452437	0.000603289
302	CD	0.00836677	0.000111564
303	CD	0.053918	0.000718955
304	CD	0.000543141	7.24e-06
305	CD	0.256353	0.00341827
306	CD	0.344346	0.00459159
307	CD	0.14527	0.00193706
308	CD	0.12609	0.00168131
309	CD	0.0296852	0.000395829
310	CD	0.0249779	0.000333061
311	CD	0.140365	0.00187166
312	CD	0.0114403	0.000152548
313	CD	0.119352	0.00159147
314	CD	0.0225534	0.000300732
315	CD	0.139774	0.00186378
316	CD	0.185576	0.00247452
317	CD	0.00073612	9.82e-06
318	CD	0.124156	0.00165552
319	CD	0.0703627	0.000938232
320	CD	0.0553069	0.000737475
321	CD	0.763227	0.010177
322	CD	0.0188418	0.000251241
323	CD	0.434613	0.00579523
324	CD	0.295898	0.00394557
325	CD	0.816528	0.0108878
326	CD	0.219297	0.00292415
327	CD	0.0929936	0.00124
328	CD	0.0499176	0.000665612
329	CD	0.00179533	2.39e-05
330	CD	0.00166355	2.22e-05
331	CD	0.443114	0.00590858
332	CD	0.0367543	0.00049009
333	CD	0.124145	0.00165538
334	CD	0.470414	0.0062726
335	CD	0.0115246	0.000153672
336	CD	0.00210197	2.8e-05
337	CD	0.0286782	0.000382401
338	CD	0.13704	0.00182732
339	CD	0.0188594	0.000251475
340	CD	0.0180141	0.000240205
341	CD	0.897593	0.0119687
342	CD	0.00444479	5.93e-05
343	CD	0.383463	0.00511318
344	CD	0.0249814	0.000333108
345	CD	0.044895	0.000598641
346	CD	0.0643561	0.000858139
347	CD	0.0203214	0.00027097
348	CD	0.114454	0.00152616
349	CD	0.0320932	0.000427938
350	CD	0.0409664	0.000546256
351	CD	0.551091	0.00734837
352	CD	0.0327597	0.000436825
353	CD	0.273663	0.00364909
354	CD	0.135082	0.00180122
355	CD	0.0508239	0.000677697
356	CD	0.10285	0.00137143
357	CD	0.060025	0.000800388
358	CD	0.0599822	0.000799816
359	CD	0.0474795	0.000633102
360	CD	0.0476746	0.000635704
361	CD	0.598516	0.00798074
362	CD	0.0136247	0.000181675
363	CD	0.00478348	6.38e-05
364	CD	0.00262086	3.49e-05
365	CD	0.108055	0.00144083
366	CD	0.0648956	0.000865332
367	CD	0.017766	0.000236896
368	CD	0.0129554	0.00017275
369	CD	0.0754488	0.00100605
370	CD	0.0207101	0.000276153
371	CD	0.0900291	0.00120047
372	CD	0.0343051	0.000457432
373	CD	0.00233012	3.11e-05
374	CD	0.0244882	0.000326531
375	CD	0.0375071	0.000500128
376	CD	0.667427	0.00889963
377	CD	0.0190719	0.000254309
378	CD	0.0149817	0.00019977
379	CD	0.208813	0.00278437
380	CD	0.71738	0.00956571
381	CD	0.0479066	0.000638797
382	CD	0.000122926	1.64e-06
383	CD	0.11405	0.00152077
384	CD	0.0563014	0.000750735
385	CD	0.173207	0.00230958
386	CD	0.540534	0.0072076
387	CD	0.00390179	5.2e-05
388	CD	0.526308	0.00701791
389	CD	0.0540237	0.000720364
390	CD	0.0451482	0.000602017
391	CD	0.0267579	0.000356797
392	CD	0.128996	0.00172006
393	CD	0.156732	0.0020899
394	CD	0.178884	0.00238528
395	CD	0.331763	0.0044238
396	CD	0.0393314	0.000524454
397	CD	0.0162797	0.000217077
398	CD	0.172575	0.00230116
399	CD	0.0215351	0.000287153
400	CD	0.00274767	3.66e-05
401	CD	0.0475315	0.000633795
402	CD	0.0292765	0.00039038
403	CD	0.777536	0.0103678
404	CD	0.00926136	0.000123493
405	CD	0.00131157	1.75e-05
406	CD	0.00989251	0.000131909
407	CD	0.00831147	0.000110827
408	CD	0.0462032	0.000616084
409	CD	0.00762802	0.000101714
410	CD	0.517709	0.00690325
411	CD	0.0146311	0.000195094
412	CD	0.0260459	0.000347302
413	CD	0.173181	0.00230923
414	CD	0.0969189	0.00129234
415	CD	0.334158	0.00445574
416	CD	0.267107	0.00356167
417	CD	0.659967	0.00880016
418	CD	0.00425244	5.67e-05
419	CD	0.112985	0.00150657
420	CD	0.0770529	0.00102744
421	CD	0.0512812	0.000683795
422	CD	0.070352	0.000938089
423	CD	0.239951	0.00319957
424	CD	0.16557	0.00220775
425	CD	0.0172903	0.000230553
426	CD	0.0156031	0.000208055
427	CD	0.0151675	0.000202247
428	CD	0.279381	0.00372534
429	CD	0.22772	0.00303648
430	CD	0.0394427	0.000525938
431	CD	0.00396238	5.28e-05
432	CD	0.191736	0.00255665
433	CD	0.0112768	0.000150367
434	CD	0.0307572	0.000410124
435	CD	0.00293198	3.91e-05
436	CD	0.102923	0.00137239
437	CD	0.0138049	0.000184078
438	CD	0.00566211	7.55e-05
439	CD	0.0103942	0.000138598
440	CD	0.063365	0.000844924
441	CD	0.0214673	0.00028625
442	CD	0.0471315	0.000628462
443	CD	0.246932	0.00329265
444	CD	0.0151593	0.000202138
445	CD	0.000931577	1.24e-05
446	CD	0.00242231	3.23e-05
447	CD	0.012827	0.000171039
448	CD	0.227237	0.00303002
449	CD	0.0565253	0.000753722
450	CD	0.0159807	0.000213091
451	CD	0.00175319	2.34e-05
452	CD	0.0263563	0.000351441
453	CD	0.029885	0.000398493
454	CD	0.0780961	0.00104135
455	CD	0.00804391	0.000107259
456	CD	0.0992278	0.00132313
457	CD	0.18361	0.00244829
458	CD	0.0054535	7.27e-05
459	CD	0.0166581	0.000222123
460	CD	0.0109742	0.000146333
461	CD	0.0111722	0.000148973
462	CD	0.00196102	2.61e-05
463	CD	0.100078	0.00133447
464	CD	0.00927928	0.000123732
465	CD	0.451204	0.00601646
466	CD	0.201432	0.00268594
467	CD	0.0404048	0.000538766
468	CD	0.0535479	0.00071402
469	CD	0.00162672	2.17e-05
470	CD	0.00832901	0.000111061
471	CD	0.507679	0.00676951
472	CD	0.0336575	0.000448797
473	CD	0.00323359	4.31e-05
474	CD	0.473288	0.00631092
475	CD	0.0551377	0.000735219
476	CD	0.0383766	0.000511722
477	CD	0.0434643	0.000579563
478	CD	0.0694104	0.000925534
479	CD	0.386106	0.00514842
480	CD	0.00719907	9.6e-05
481	CD	0.137479	0.00183317
482	CD	0.0636976	0.000849359
483	CD	0.00375641	5.01e-05
484	CD	0.385355	0.00513842
485	CD	0.0236537	0.000315404
486	CD	0.0285814	0.000381111
487	CD	0.0539438	0.000719299
488	CD	0.00301594	4.02e-05
489	CD	0.100698	0.00134273
490	CD	0.00115075	1.53e-05
491	CD	0.00239521	3.19e-05
492	CD	0.0226033	0.000301397
493	CD	0.134212	0.00178962
494	CD	0.00144404	1.93e-05
495	CD	0.0238365	0.000317842
496	CD	0.0205714	0.000274304
497	CD	0.0711553	0.000948801
498	CD	0.00149551	1.99e-05
499	CD	0.0387764	0.000517053
500	CD	0.000468823	6.25e-06
501	CD	0.00576992	7.69e-05
502	CD	0.00796813	0.000106249
503	CD	0.00324807	4.33e-05
504	CD	0.0348491	0.000464686
505	CD	0.0500589	0.000667497
506	CD	0.0477295	0.000636436
507	CD	0.150847	0.00201143
508	CD	0.00477415	6.37e-05
509	CD	0.0153222	0.00020431
510	CD	0.00130506	1.74e-05
511	CD	0.13178	0.00175719
512	CD	0.00638138	8.51e-05
513	CD	0.00541191	7.22e-05
514	CD	0.0344828	0.000459801
515	CD	0.0209996	0.000280013
516	CD	0.00656566	8.75e-05
517	CD	0.00166945	2.23e-05
518	CD	0.0360065	0.000480119
519	CD	0.174216	0.00232304
520	CD	0.177581	0.00236791
521	CD	0.0227565	0.000303441
522	CD	0.174455	0.00232622
523	CD	0.0465567	0.000620798
524	CD	0.0619866	0.000826543
525	CD	0.0335129	0.000446868
526	CD	0.102973	0.00137307
527	CD	0.00489106	6.52e-05
528	CD	0.0304697	0.00040629
529	CD	0.00281195	3.75e-05
530	CD	0.00504202	6.72e-05
531	CD	0.256676	0.00342258
532	CD	0.206897	0.00275881
533	CD	0.000341763	4.56e-06
534	CD	0.0215054	0.000286758
535	CD	0	0
536	CD	0.012218	0.000162918
537	CD	0.0380155	0.000506907
538	CD	0.0156311	0.000208429
539	CD	0.0112086	0.000149458
540	CD	0.0140545	0.000187406
541	CD	0.0902821	0.00120384
542	CD	0.000707965	9.44e-06
543	CD	0.0509349	0.000679177
544	CD	0.276929	0.00369264
545	CD	0.0714572	0.000952827
546	CD	0.00264426	3.53e-05
547	CD	0.0434111	0.000578853
548	CD	0.037997	0.000506661
549	CD	0.0731757	0.000975741
550	CD	0.0162996	0.000217343
551	CD	0.0402553	0.000536774
552	CD	0.511105	0.00681519
553	CD	0.0724453	0.000966002
554	CD	0.114968	0.00153301
555	CD	0.124136	0.00165526
556	CD	0.00110478	1.47e-05
557	CD	0.00365478	4.87e-05
558	CD	0.00142132	1.9e-05
559	CD	9.19e-05	1.23e-06
560	CD	0.00403874	5.39e-05
561	CD	8.72e-05	1.16e-06
562	CD	0.000195848	2.61e-06
563	CD	0.00130369	1.74e-05
564	CD	0.0545471	0.000727343
565	CD	0.00649066	8.65e-05
566	CD	0.000182277	2.43e-06
567	CD	0.0400126	0.000533537
568	CD	0.000735105	9.8e-06
569	CD	0.000205388	2.74e-06
570	CD	0.00114118	1.52e-05
571	CD	0.000778986	1.04e-05
572	CD	0.0118677	0.000158247
573	CD	0.0118876	0.000158512
574	CD	0.0255523	0.00034072
575	CD	0.00101051	1.35e-05
576	CD	0.206614	0.00275504
577	CD	0.0235058	0.000313431
578	CD	0.24783	0.00330462
579	CD	0.0160182	0.000213591
580	CD	0.0385283	0.000513745
581	CD	0.14967	0.00199573
582	CD	0.00226553	3.02e-05
583	CD	0.335333	0.00447141
584	CD	0.196185	0.00261597
585	CD	0.0141498	0.000188677
586	CD	0.281417	0.00375248
587	CD	0.0810363	0.00108056
588	CD	0.00070555	9.41e-06
589	CD	0.0372491	0.000496688
590	CD	0.002152	2.87e-05
591	CD	0.0052572	7.01e-05
592	CD	0.026367	0.000351584
593	CD	0.00239943	3.2e-05
594	CD	0.00129456	1.73e-05
595	CD	0.011128	0.000148384
596	CD	0.00235768	3.14e-05
597	CD	0.598904	0.00798593
598	CD	0.0724473	0.000966028
599	CD	0.0676614	0.000902212
600	CD	0.00830514	0.000110743
601	CD	0.00445072	5.93e-05
602	CD	0.0865145	0.00115361
603	CD	0.0721104	0.000961536
604	CD	0.00475164	6.34e-05
605	CD	0.00835414	0.000111396
606	CD	0.0232509	0.000310033
607	CD	8.6e-05	1.15e-06
608	CD	0.0183322	0.000244446
609	CD	0.0280916	0.00037458
610	CD	0.0080105	0.000106814
611	CD	0.00913117	0.000121757
612	CD	0.0100354	0.000133814
613	CD	0.00737829	9.84e-05
614	CD	0.0101777	0.000135712
615	CD	0.000832293	1.11e-05
616	CD	0.424104	0.00565509
617	CD	0.0888068	0.00118417
618	CD	0.284422	0.00379255
619	CD	0.00122065	1.63e-05
620	CD	0.408456	0.00544644
621	CD	0.326671	0.0043559
622	CD	0.110119	0.00146836
623	CD	0.104561	0.00139425
624	CD	0.203399	0.00271217
625	CD	0.0645953	0.000861328
626	CD	0.0310607	0.00041417
627	CD	0.00663303	8.84e-05
628	CD	0.00191029	2.55e-05
629	CD	0.00353191	4.71e-05
630	CD	0.00479233	6.39e-05
631	CD	0.0016538	2.21e-05
632	CD	0.00309879	4.13e-05
633	CD	0.00209482	2.79e-05
634	CD	0.00242368	3.23e-05
635	CD	0.000768228	1.02e-05
636	CD	0.00119849	1.6e-05
637	CD	0.0177734	0.000236995
638	CD	0.0247788	0.000330406
639	CD	0.0152657	0.000203557
640	CD	0.00413302	5.51e-05
641	CD	0.125468	0.00167302
642	CD	0.0229488	0.000306004
643	CD	0.0029424	3.92e-05
644	CD	0.000837001	1.12e-05
645	CD	0.000745112	9.94e-06
646	CD	0.00704156	9.39e-05
647	CD	0.0147811	0.000197094
648	CD	0.0642957	0.000857334
649	CD	0.0556139	0.000741568
650	CD	0.0594711	0.000793002
651	CD	0.000261733	3.49e-06
652	CD	0.00757523	0.00010101
653	CD	0.00569098	7.59e-05
654	CD	0.0168175	0.000224249
655	CD	0.000814487	1.09e-05
656	CD	0.365263	0.0048705
657	CD	0.000517509	6.9e-06
658	CD	0.0859813	0.00114649
659	CD	0.164812	0.00219764
660	CD	0.350804	0.0046777
661	CD	0.212182	0.00282929
662	CD	0.000406804	5.42e-06
663	CD	0.119118	0.00158834
664	CD	0.233342	0.00311144
665	CD	0.0276505	0.000368698
666	CD	0.00919672	0.000122631
667	CD	0.00171346	2.28e-05
668	CD	0.0407022	0.000542733
669	CD	0.00541117	7.22e-05
670	CD	0.0272306	0.000363099
671	CD	0.00601533	8.02e-05
672	CD	0.00238875	3.19e-05
673	CD	0.0279953	0.000373296
674	CD	0.00193995	2.59e-05
675	CD	0.0105872	0.000141172
676	CD	0.00269053	3.59e-05
677	CD	0.000275413	3.67e-06
678	CD	0.0110911	0.000147892
679	CD	0.00284	3.79e-05
680	CD	0.00620781	8.28e-05
681	CD	0.00316883	4.23e-05
682	CD	0.00135391	1.81e-05
683	CD	0.000188324	2.51e-06
684	CD	0.000229454	3.06e-06
685	CD	0.000354325	4.72e-06
686	CD	0	0
687	CD	0.214849	0.00286485
688	CD	0.0367771	0.000490394
689	CD	0.00792485	0.000105672
690	CD	0.0521565	0.000695467
691	CD	0.225497	0.00300683
692	CD	0.00355894	4.75e-05
693	CD	0.0320023	0.000426725
694	CD	0.130927	0.00174581
695	CD	0.0158278	0.000211051
696	CD	0.0159439	0.000212599
697	CD	0.0154277	0.000205716
698	CD	0.00679437	9.06e-05
699	CD	0.0273536	0.00036474
700	CD	0.27538	0.00367198
701	CD	0.0573328	0.000764489
702	CD	0.322693	0.00430286
703	CD	0.23238	0.00309861
704	CD	0.465957	0.00621318
705	CD	0.00528161	7.04e-05
706	CD	0.021123	0.000281659
707	CD	0.0670868	0.00089455
708	CD	0.00503139	6.71e-05
709	CD	0.00375692	5.01e-05
710	CD	0.0107248	0.000143007
711	CD	0.019207	0.00025611
712	CD	0.0058604	7.81e-05
713	CD	0.00603939	8.05e-05
714	CD	0.0201845	0.000269145
715	CD	0.0148619	0.000198172
716	CD	0.923345	0.0123121
717	CD	0.0186711	0.000248965
718	CD	0.228753	0.00305025
719	CD	0.0408969	0.000545328
720	CD	0.0665861	0.000887874
721	CD	0.0970291	0.00129381
722	CD	0.26229	0.00349743
723	CD	0.0853901	0.00113861
724	CD	0.0594211	0.000792335
725	CD	0.15391	0.00205227
726	CD	0.220285	0.00293733
727	CD	0.161961	0.00215963
728	CD	0.342258	0.00456374
729	CD	0.268081	0.00357466
730	CD	0	0
731	CD	0	0
732	CD	0	0
733	CD	0	0
734	CD	0	0
735	CD	0	0
736	CD	0	0
737	CD	0	0
738	CD	0	0
739	CD	0	0
740	CD	0	0
741	CD	0	0
742	CD	0	0
743	CD	0	0
744	CD	0	0
745	CD	0	0
746	CD	0	0
747	CD	0	0
748	CD	0	0
749	CD	0	0
750	CD	0	0
751	CD	0	0
752	CD	0	0
753	CD	0	0
754	CD	0	0
755	CD	0	0
756	CD	0	0
757	CD	0	0
758	CD	0	0
759	CD	0	0
760	CD	0	0
761	CD	0	0
762	CD	0	0
763	CD	0	0
764	CD	0	0
765	CD	0	0
766	CD	0	0
767	CD	0	0
768	CD	0	0
769	CD	0	0
770	CD	0	0
771	CD	0	0
772	CD	0	0
773	CD	0	0
774	CD	0	0
775	CD	0	0
776	CD	0	0
777	CD	0	0
778	CD	0	0
779	CD	0	0
780	CD	0	0
781	CD	0	0
782	CD	0	0
783	CD	0	0
784	CD	0	0
785	CD	0	0
786	CD	0	0
787	CD	0	0
788	CD	0	0
789	CD	0	0
790	CD	0	0
791	CD	0	0
792	CD	0	0
793	CD	0	0
794	CD	0	0
795	CD	0	0
796	CD	0	0
797	CD	0	0
798	CD	0	0
799	CD	0	0
800	CD	0	0
801	CD	0	0
802	CD	0	0
803	CD	0	0
804	CD	0	0
805	CD	0	0
806	CD	0	0
807	CD	0	0
808	CD	0	0
809	CD	0	0
810	CD	0	0
811	CD	0	0
812	CD	0	0
813	CD	0	0
814	CD	0	0
815	CD	0	0
816	CD	0	0
817	CD	0	0
818	CD	0	0
819	CD	0	0
820	CD	0	0
821	CD	0	0
822	CD	0	0
823	CD	0	0
824	CD	0	0
825	CD	0	0
826	CD	0	0
827	CD	0	0
828	CD	0	0
829	CD	0	0
830	CD	0	0
831	CD	0	0
832	CD	0	0
833	CD	0	0
834	CD	0	0
835	CD	0	0
836	CD	0	0
837	CD	0	0
838	CD	0	0
839	CD	0	0
840	CD	0	0
841	CD	0	0
842	CD	0	0
843	CD	0	0
844	CD	0	0
845	CD	0	0
846	CD	0	0
847	CD	0	0
848	CD	0	0
849	CD	0	0
850	CD	0	0
851	CD	0	0
852	CD	0	0
853	CD	0	0
854	CD	0	0
855	CD	0	0
856	CD	0	0
857	CD	0	0
858	CD	0	0
859	CD	0	0
860	CD	0	0
861	CD	0	0
862	CD	0	0
863	CD	0	0
864	CD	0	0
865	CD	0	0
866	CD	0	0
867	CD	0	0
868	CD	0	0
869	CD	0	0
870	CD	0	0
871	CD	0	0
872	CD	0	0
873	CD	0	0
874	CD	0	0
875	CD	0	0
876	CD	0	0
877	CD	0	0
878	CD	0	0
879	CD	0	0
880	CD	0	0
881	CD	0	0
882	CD	0	0
883	CD	0	0
884	CD	0	0
885	CD	0	0
886	CD	0	0
887	CD	0	0
888	CD	0	0
889	CD	0	0
890	CD	0	0
891	CD	0	0
892	CD	0	0
893	CD	0	0
894	CD	0	0
895	CD	0	0
896	CD	0	0
897	CD	0	0
898	CD	0	0
899	CD	0	0
900	CD	0	0
901	CD	0	0
902	CD	0	0
903	CD	0	0
904	CD	0	0
905	CD	0	0
906	CD	0	0
907	CD	0	0
908	CD	0	0
909	CD	0	0
910	CD	0	0
911	CD	0	0
912	CD	0	0
913	CD	0	0
914	CD	0	0
915	CD	0	0
916	CD	0	0
917	CD	0	0
918	CD	0	0
919	CD	0	0
920	CD	0	0
921	CD	0	0
922	CD	0	0
923	CD	0	0
924	CD	0	0
925	CD	0	0
926	CD	0	0
927	CD	0	0
928	CD	0	0
929	CD	0	0
930	CD	0	0
931	CD	0	0
932	CD	0	0
933	CD	0	0
934	CD	0	0
935	CD	0	0
936	CD	0	0
937	CD	0	0
938	CD	0	0
939	CD	0	0
940	CD	0	0
941	CD	0	0
942	CD	0	0
943	CD	0	0
944	CD	0	0
945	CD	0	0
946	CD	0	0
947	CD	0	0
948	CD	0	0
949	CD	0	0
950	CD	0	0
951	CD	0	0
952	CD	0	0
953	CD	0	0
954	CD	0	0
955	CD	0	0
956	CD	0	0
957	CD	0	0
958	CD	0	0
959	CD	0	0
960	CD	0	0
961	CD	0	0
962	CD	0	0
963	CD	0	0
964	CD	0	0
965	CD	0	0
966	CD	0	0
967	CD	0	0
968	CD	0	0
969	CD	0	0
970	CD	0	0
971	CD	0	0
972	CD	0	0
973	CD	0	0
974	CD	0	0
975	CD	0	0
976	CD	0	0
977	CD	0	0
978	CD	0	0
979	CD	0	0
980	CD	0	0
981	CD	0	0
982	CD	0	0
983	CD	0	0
984	CD	0	0
985	CD	0	0
986	CD	0	0
987	CD	0	0
988	CD	0	0
989	CD	0	0
990	CD	0	0
991	CD	0	0
992	CD	0	0
993	CD	0	0
994	CD	0	0
995	CD	0	0
996	CD	0	0
997	CD	0	0
998	CD	0	0
999	CD	0	0
1000	CD	0	0
1001	CD	0	0
1002	CD	0	0
1003	CD	0	0
1004	CD	0	0
1005	CD	0	0
1006	CD	0	0
1007	CD	0	0
1008	CD	0	0
1009	CD	0	0
1010	CD	0	0
1011	CD	0	0
1012	CD	0	0
1013	CD	0	0
1014	CD	0	0
1015	CD	0	0
1016	CD	0	0
1017	CD	0	0
1018	CD	0	0
1019	CD	0	0
1020	CD	0	0
1021	CD	0	0
1022	CD	0	0
1023	CD	0	0
1024	CD	0	0
1025	CD	0	0
1026	CD	0	0
1027	CD	0	0
1028	CD	0	0
1029	CD	0	0
1030	CD	0	0
1031	CD	0	0
1032	CD	0	0
1033	CD	0	0
1034	CD	0	0
1035	CD	0	0
1036	CD	0	0
1037	CD	0	0
1038	CD	0	0
1039	CD	0	0
1040	CD	0	0
1041	CD	0	0
1042	CD	0	0
1043	CD	0	0
1044	CD	0	0
1045	CD	0	0
1046	CD	0	0
1047	CD	0	0
1048	CD	0	0
1049	CD	0	0
1050	CD	0	0
1051	CD	0	0
1052	CD	0	0
1053	CD	0	0
1054	CD	0	0
1055	CD	0	0
1056	CD	0	0
1057	CD	0	0
1058	CD	0	0
1059	CD	0	0
1060	CD	0	0
1061	CD	0	0
1062	CD	0	0
1063	CD	0	0
1064	CD	0	0
1065	CD	0	0
1066	CD	0	0
1067	CD	0	0
1068	CD	0	0
1069	CD	0	0
1070	CD	0	0
1071	CD	0	0
1072	CD	0	0
1073	CD	0	0
1074	CD	0	0
1075	CD	0	0
1076	CD	0	0
1077	CD	0	0
1078	CD	0	0
1079	CD	0	0
1080	CD	0	0
1081	CD	0	0
1082	CD	0	0
1083	CD	0	0
1084	CD	0	0
1085	CD	0	0
1086	CD	0	0
1087	CD	0	0
1088	CD	0	0
1089	CD	0	0
1090	CD	0	0
1091	CD	0	0
1092	CD	0	0
1093	CD	0	0
1094	CD	0	0
1095	CD	0	0
1096	CD	0	0
1097	CD	0	0
1098	CD	0	0
1099	CD	0	0
1100	CD	0	0
1101	CD	0	0
1102	CD	0	0
1103	CD	0	0
1104	CD	0	0
1105	CD	0	0
1106	CD	0	0
1107	CD	0	0
1108	CD	0	0
1109	CD	0	0
1110	CD	0	0
1111	CD	0	0
1112	CD	0	0
1113	CD	0	0
1114	CD	0	0
1115	CD	0	0
1116	CD	0	0
1117	CD	0	0
1118	CD	0	0
1119	CD	0	0
1120	CD	0	0
1121	CD	0	0
1122	CD	0	0
1123	CD	0	0
1124	CD	0	0
1125	CD	0	0
1126	CD	0	0
1127	CD	0	0
1128	CD	0	0
1129	CD	0	0
1130	CD	0	0
1131	CD	0	0
1132	CD	0	0
1133	CD	0	0
1134	CD	0	0
1135	CD	0	0
1136	CD	0	0
1137	CD	0	0
1138	CD	0	0
1139	CD	0	0
1140	CD	0	0
1141	CD	0	0
1142	CD	0	0
1143	CD	0	0
1144	CD	0	0
1145	CD	0	0
1146	CD	0	0
1147	CD	0	0
1148	CD	0	0
1149	CD	0	0
1150	CD	0	0
1151	CD	0	0
1152	CD	0	0
1153	CD	0	0
1154	CD	0	0
1155	CD	0	0
1156	CD	0	0
1157	CD	0	0
1158	CD	0	0
1159	CD	0	0
1160	CD	0	0
1161	CD	0	0
1162	CD	0	0
1163	CD	0	0
1164	CD	0	0
1165	CD	0	0
1166	CD	0	0
1167	CD	0	0
1168	CD	0	0
1169	CD	0	0
1170	CD	0	0
1171	CD	0	0
1172	CD	0	0
1173	CD	0	0
1174	CD	0	0
1175	CD	0	0
1176	CD	0	0
1177	CD	0	0
1178	CD	0	0
1179	CD	0	0
1180	CD	0	0
1181	CD	0	0
1182	CD	0	0
1183	CD	0	0
1184	CD	0	0
1185	CD	0	0
1186	CD	0	0
1187	CD	0	0
1188	CD	0	0
1189	CD	0	0
1190	CD	0	0
1191	CD	0	0
1192	CD	0	0
1193	CD	0	0
1194	CD	0	0
1195	CD	0	0
1196	CD	0	0
1197	CD	0	0
1198	CD	0	0
1199	CD	0	0
1200	CD	0	0
1201	CD	0	0
1202	CD	0	0
1203	CD	0	0
1204	CD	0	0
1205	CD	0	0
1206	CD	0	0
1207	CD	0	0
1208	CD	0	0
1209	CD	0	0
1210	CD	0	0
1211	CD	0	0
1212	CD	0	0
1213	CD	0	0
1214	CD	0	0
1215	CD	0	0
1216	CD	0	0
1217	CD	0	0
1218	CD	0	0
1219	CD	0	0
1220	CD	0	0
1221	CD	0	0
1222	CD	0	0
1223	CD	0	0
1224	CD	0	0
1225	CD	0	0
1226	CD	0	0
1227	CD	0	0
1228	CD	0	0
1229	CD	0	0
1230	CD	0	0
1231	CD	0	0
1232	CD	0	0
1233	CD	0	0
1234	CD	0	0
1235	CD	0	0
1236	CD	0	0
1237	CD	0	0
1238	CD	0	0
1239	CD	0	0
1240	CD	0	0
1241	CD	0	0
1242	CD	0	0
1243	CD	0	0
1244	CD	0	0
1245	CD	0	0
1246	CD	0	0
1247	CD	0	0
1248	CD	0	0
1249	CD	0	0
1250	CD	0	0
1251	CD	0	0
1252	CD	0	0
1253	CD	0	0
1254	CD	0	0
1255	CD	0	0
1256	CD	0	0
1257	CD	0	0
1258	CD	0	0
1259	CD	0	0
1260	CD	0	0
1261	CD	0	0
1262	CD	0	0
1263	CD	0	0
1264	CD	0	0
1265	CD	0	0
1266	CD	0	0
1267	CD	0	0
1268	CD	0	0
1269	CD	0	0
1270	CD	0	0
1271	CD	0	0
1272	CD	0	0
1273	CD	0	0
1274	CD	0	0
1275	CD	0	0
1276	CD	0	0
1277	CD	0	0
1278	CD	0	0
1279	CD	0	0
1280	CD	0	0
1281	CD	0	0
1282	CD	0	0
1283	CD	0	0
1284	CD	0	0
1285	CD	0	0
1286	CD	0	0
1287	CD	0	0
1288	CD	0	0
1289	CD	0	0
1290	CD	0	0
1291	CD	0	0
1292	CD	0	0
1293	CD	0	0
1294	CD	0	0
1295	CD	0	0
1296	CD	0	0
1297	CD	0	0
1298	CD	0	0
1299	CD	0	0
1300	CD	0	0
1301	CD	0	0
1302	CD	0	0
1303	CD	0	0
1304	CD	0	0
1305	CD	0	0
1306	CD	0	0
1307	CD	0	0
1308	CD	0	0
1309	CD	0	0
1310	CD	0	0
1311	CD	0	0
1312	CD	0	0
1313	CD	0	0
1314	CD	0	0
1315	CD	0	0
1316	CD	0	0
1317	CD	0	0
1318	CD	0	0
1319	CD	0	0
1320	CD	0	0
1321	CD	0	0
1322	CD	0	0
1323	CD	0	0
1324	CD	0	0
1325	CD	0	0
1326	CD	0	0
1327	CD	0	0
1328	CD	0	0
1329	CD	0	0
1330	CD	0	0
1331	CD	0	0
1332	CD	0	0
1333	CD	0	0
1334	CD	0	0
1335	CD	0	0
1336	CD	0	0
1337	CD	0	0
1338	CD	0	0
1339	CD	0	0
1340	CD	0	0
1341	CD	0	0
1342	CD	0	0
1343	CD	0	0
1344	CD	0	0
1345	CD	0	0
1346	CD	0	0
1347	CD	0	0
1348	CD	0	0
1349	CD	0	0
1350	CD	0	0
1351	CD	0	0
1352	CD	0	0
1353	CD	0	0
1354	CD	0	0
1355	CD	0	0
1356	CD	0	0
1357	CD	0	0
1358	CD	0	0
1359	CD	0	0
1360	CD	0	0
1361	CD	0	0
1362	CD	0	0
1363	CD	0	0
1364	CD	0	0
1365	CD	0	0
1366	CD	0	0
1367	CD	0	0
1368	CD	0	0
1369	CD	0	0
1370	CD	0	0
1371	CD	0	0
1372	CD	0	0
1373	CD	0	0
1374	CD	0	0
1375	CD	0	0
1376	CD	0	0
1377	CD	0	0
1378	CD	0	0
1379	CD	0	0
1380	CD	0	0
1381	CD	0	0
1382	CD	0	0
1383	CD	0	0
1384	CD	0	0
1385	CD	0	0
1386	CD	0	0
1387	CD	0	0
1388	CD	0	0
1389	CD	0	0
1390	CD	0	0
1391	CD	0	0
1392	CD	0	0
1393	CD	0	0
1394	CD	0	0
1395	CD	0	0
1396	CD	0	0
1397	CD	0	0
1398	CD	0	0
1399	CD	0	0
1400	CD	0	0
1401	CD	0	0
1402	CD	0	0
1403	CD	0	0
1404	CD	0	0
1405	CD	0	0
1406	CD	0	0
1407	CD	0	0
1408	CD	0	0
1409	CD	0	0
1410	CD	0	0
1411	CD	0	0
1412	CD	0	0
1413	CD	0	0
1414	CD	0	0
1415	CD	0	0
1416	CD	0	0
1417	CD	0	0
1418	CD	0	0
1419	CD	0	0
1420	CD	0	0
1421	CD	0	0
1422	CD	0	0
1423	CD	0	0
1424	CD	0	0
1425	CD	0	0
1426	CD	0	0
1427	CD	0	0
1428	CD	0	0
1429	CD	0	0
1430	CD	0	0
1431	CD	0	0
1432	CD	0	0
1433	CD	0	0
1434	CD	0	0
1435	CD	0	0
1436	CD	0	0
1437	CD	0	0
1438	CD	0	0
1439	CD	0	0
1440	CD	0	0
1441	CD	0	0
1442	CD	0	0
1443	CD	0	0
1444	CD	0	0
1445	CD	0	0
1446	CD	0	0
1447	CD	0	0
1448	CD	0	0
1449	CD	0	0
1450	CD	0	0
1451	CD	0	0
1452	CD	0	0
1453	CD	0	0
1454	CD	0	0
1455	CD	0	0
1456	CD	0	0
1457	CD	0	0
1458	CD	0	0
1459	CD	0	0
1460	CD	0	0
1461	CD	0	0
1462	CD	0	0
1463	CD	0	0
1464	CD	0	0
1465	CD	0	0
1466	CD	0	0
1467	CD	0	0
1468	CD	0	0
1469	CD	0	0
1470	CD	0	0
1471	CD	0	0
1472	CD	0	0
1473	CD	0	0
1474	CD	0	0
1475	CD	0	0
1476	CD	0	0
1477	CD	0	0
1478	CD	0	0
1479	CD	0	0
1480	CD	0	0
1481	CD	0	0
1482	CD	0	0
1483	CD	0	0
1484	CD	0	0
1485	CD	0	0
1486	CD	0	0
1487	CD	0	0
1488	CD	0	0
1489	CD	0	0
1490	CD	0	0
1491	CD	0	0
1492	CD	0	0
1493	CD	0	0
1494	CD	0	0
1495	CD	0	0
1496	CD	0	0
1497	CD	0	0
1498	CD	0	0
1499	CD	0	0
1500	CD	0	0
1501	CD	0	0
1502	CD	0	0
1503	CD	0	0
1504	CD	0	0
1505	CD	0	0
1506	CD	0	0
1507	CD	0	0
1508	CD	0	0
1509	CD	0	0
1510	CD	0	0
1511	CD	0	0
1512	CD	0	0
1513	CD	0	0
1514	CD	0	0
1515	CD	0	0
1516	CD	0	0
1517	CD	0	0
1518	CD	0	0
1519	CD	0	0
1520	CD	0	0
1521	CD	0	0
1522	CD	0	0
1523	CD	0	0
1524	CD	0	0
1525	CD	0	0
1526	CD	0	0
1527	CD	0	0
1528	CD	0	0
1529	CD	0	0
1530	CD	0	0
1531	CD	0	0
1532	CD	0	0
1533	CD	0	0
1534	CD	0	0
1535	CD	0	0
1536	CD	0	0
1537	CD	0	0
1538	CD	0	0
1539	CD	0	0
1540	CD	0	0
1541	CD	0	0
1542	CD	0	0
1543	CD	0	0
1544	CD	0	0
1545	CD	0	0
1546	CD	0	0
1547	CD	0	0
1548	CD	0	0
1549	CD	0	0
1550	CD	0	0
1551	CD	0	0
1552	CD	0	0
1553	CD	0	0
1554	CD	0	0
1555	CD	0	0
1556	CD	0	0
1557	CD	0	0
1558	CD	0	0
1559	CD	0	0
1560	CD	0	0
1561	CD	0	0
1562	CD	0	0
1563	CD	0	0
1564	CD	0	0
1565	CD	0	0
1566	CD	0	0
1567	CD	0	0
1568	CD	0	0
1569	CD	0	0
1570	CD	0	0
1571	CD	0	0
1572	CD	0	0
1573	CD	0	0
1574	CD	0	0
1575	CD	0	0
1576	CD	0	0
1577	CD	0	0
1578	CD	0	0
1579	CD	0	0
1580	CD	0	0
1581	CD	0	0
1582	CD	0	0
1583	CD	0	0
1584	CD	0	0
1585	CD	0	0
1586	CD	0	0
1587	CD	0	0
1588	CD	0	0
1589	CD	0	0
1590	CD	0	0
1591	CD	0	0
1592	CD	0	0
1593	CD	0	0
1594	CD	0	0
1595	CD	0	0
1596	CD	0	0
1597	CD	0	0
1598	CD	0	0
1599	CD	0	0
1600	CD	0	0
1601	CD	0	0
1602	CD	0	0
1603	CD	0	0
1604	CD	0	0
1605	CD	0	0
1606	CD	0	0
1607	CD	0	0
1608	CD	0	0
1609	CD	0	0
1610	CD	0	0
1611	CD	0	0
1612	CD	0	0
1613	CD	0	0
1614	CD	0	0
1615	CD	0	0
1616	CD	0	0
1617	CD	0	0
1618	CD	0	0
1619	CD	0	0
1620	CD	0	0
1621	CD	0	0
1622	CD	0	0
1623	CD	0	0
1624	CD	0	0
1625	CD	0	0
1626	CD	0	0
1627	CD	0	0
1628	CD	0	0
1629	CD	0	0
1630	CD	0	0
1631	CD	0	0
1632	CD	0	0
1633	CD	0	0
1634	CD	0	0
1635	CD	0	0
1636	CD	0	0
1637	CD	0	0
1638	CD	0	0
1639	CD	0	0
1640	CD	0	0
1641	CD	0	0
1642	CD	0	0
1643	CD	0	0
1644	CD	0	0
1645	CD	0	0
1646	CD	0	0
1647	CD	0	0
1648	CD	0	0
1649	CD	0	0
1650	CD	0	0
1651	CD	0	0
1652	CD	0	0
1653	CD	0	0
1654	CD	0	0
1655	CD	0	0
1656	CD	0	0
1657	CD	0	0
1658	CD	0	0
1659	CD	0	0
1660	CD	0	0
1661	CD	0	0
1662	CD	0	0
1663	CD	0	0
1664	CD	0	0
1665	CD	0	0
1666	CD	0	0
1667	CD	0	0
1668	CD	0	0
1669	CD	0	0
1670	CD	0	0
1671	CD	0	0
1672	CD	0	0
1673	CD	0	0
1674	CD	0	0
1675	CD	0	0
1676	CD	0	0
1677	CD	0	0
1678	CD	0	0
1679	CD	0	0
1680	CD	0	0
1681	CD	0	0
1682	CD	0	0
1683	CD	0	0
1684	CD	0	0
1685	CD	0	0
1686	CD	0	0
1687	CD	0	0
1688	CD	0	0
1689	CD	0	0
1690	CD	0	0
1691	CD	0	0
1692	CD	0	0
1693	CD	0	0
1694	CD	0	0
1695	CD	0	0
1696	CD	0	0
1697	CD	0	0
1698	CD	0	0
1699	CD	0	0
1700	CD	0	0
1701	CD	0	0
1702	CD	0	0
1703	CD	0	0
1704	CD	0	0
1705	CD	0	0
1706	CD	0	0
1707	CD	0	0
1708	CD	0	0
1709	CD	0	0
1710	CD	0	0
1711	CD	0	0
1712	CD	0	0
1713	CD	0	0
1714	CD	0	0
1715	CD	0	0
1716	CD	0	0
1717	CD	0	0
1718	CD	0	0
1719	CD	0	0
1720	CD	0	0
1721	CD	0	0
1722	CD	0	0
1723	CD	0	0
1724	CD	0	0
1725	CD	0	0
1726	CD	0	0
1727	CD	0	0
1728	CD	0	0
1729	CD	0	0
1730	CD	0	0
1731	CD	0	0
1732	CD	0	0
1733	CD	0	0
1734	CD	0	0
1735	CD	0	0
1736	CD	0	0
1737	CD	0	0
1738	CD	0	0
1739	CD	0	0
1740	CD	0	0
1741	CD	0	0
1742	CD	0	0
1743	CD	0	0
1744	CD	0	0
1745	CD	0	0
1746	CD	0	0
1747	CD	0	0
1748	CD	0	0
1749	CD	0	0
1750	CD	0	0
1751	CD	0	0
1752	CD	0	0
1753	CD	0	0
1754	CD	0	0
1755	CD	0	0
1756	CD	0	0
1757	CD	0	0
1758	CD	0	0
1759	CD	0	0
1760	CD	0	0
1761	CD	0	0
1762	CD	0	0
1763	CD	0	0
1764	CD	0	0
1765	CD	0	0
1766	CD	0	0
1767	CD	0	0
1768	CD	0	0
1769	CD	0	0
1770	CD	0	0
1771	CD	0	0
1772	CD	0	0
1773	CD	0	0
1774	CD	0	0
1775	CD	0	0
1776	CD	0	0
1777	CD	0	0
1778	CD	0	0
1779	CD	0	0
1780	CD	0	0
1781	CD	0	0
1782	CD	0	0
1783	CD	0	0
1784	CD	0	0
1785	CD	0	0
1786	CD	0	0
1787	CD	0	0
1788	CD	0	0
1789	CD	0	0
1790	CD	0	0
1791	CD	0	0
1792	CD	0	0
1793	CD	0	0
1794	CD	0	0
1795	CD	0	0
1796	CD	0	0
1797	CD	0	0
1798	CD	0	0
1799	CD	0	0
1800	CD	0	0
1801	CD	0	0
1802	CD	0	0
1803	CD	0	0
1804	CD	0	0
1805	CD	0	0
1806	CD	0	0
1807	CD	0	0
1808	CD	0	0
1809	CD	0	0
1810	CD	0	0
1811	CD	0	0
1812	CD	0	0
1813	CD	0	0
1814	CD	0	0
1815	CD	0	0
1816	CD	0	0
1817	CD	0	0
1818	CD	0	0
1819	CD	0	0
1820	CD	0	0
1821	CD	0	0
1822	CD	0	0
1823	CD	0	0
1824	CD	0	0
1825	CD	0	0
1826	CD	0	0
1827	CD	0	0
1828	CD	0	0
1829	CD	0	0
1830	CD	0	0
1831	CD	0	0
1832	CD	0	0
1833	CD	0	0
1834	CD	0	0
1835	CD	0	0
1836	CD	0	0
1837	CD	0	0
1838	CD	0	0
1839	CD	0	0
1840	CD	0	0
1841	CD	0	0
1842	CD	0	0
1843	CD	0	0
1844	CD	0	0
1845	CD	0	0
1846	CD	0	0
1847	CD	0	0
1848	CD	0	0
1849	CD	0	0
1850	CD	0	0
1851	CD	0	0
1852	CD	0	0
1853	CD	0	0
1854	CD	0	0
1855	CD	0	0
1856	CD	0	0
1857	CD	0	0
1858	CD	0	0
1859	CD	0	0
1860	CD	0	0
1861	CD	0	0
1862	CD	0	0
1863	CD	0	0
1864	CD	0	0
1865	CD	0	0
1866	CD	0	0
1867	CD	0	0
1868	CD	0	0
1869	CD	0	0
1870	CD	0	0
1871	CD	0	0
1872	CD	0	0
1873	CD	0	0
1874	CD	0	0
1875	CD	0	0
1876	CD	0	0
1877	CD	0	0
1878	CD	0	0
1879	CD	0	0
1880	CD	0	0
1881	CD	0	0
1882	CD	0	0
1883	CD	0	0
1884	CD	0	0
1885	CD	0	0
1886	CD	0	0
1887	CD	0	0
1888	CD	0	0
1889	CD	0	0
1890	CD	0	0
1891	CD	0	0
1892	CD	0	0
1893	CD	0	0
1894	CD	0	0
1895	CD	0	0
1896	CD	0	0
1897	CD	0	0
1898	CD	0	0
1899	CD	0	0
1900	CD	0	0
1901	CD	0	0
1902	CD	0	0
1903	CD	0	0
1904	CD	0	0
1905	CD	0	0
1906	CD	0	0
1907	CD	0	0
1908	CD	0	0
1909	CD	0	0
1910	CD	0	0
1911	CD	0	0
1912	CD	0	0
1913	CD	0	0
1914	CD	0	0
1915	CD	0	0
1916	CD	0	0
1917	CD	0	0
1918	CD	0	0
1919	CD	0	0
1920	CD	0	0
1921	CD	0	0
1922	CD	0	0
1923	CD	0	0
1924	CD	0	0
1925	CD	0	0
1926	CD	0	0
1927	CD	0	0
1928	CD	0	0
1929	CD	0	0
1930	CD	0	0
1931	CD	0	0
1932	CD	0	0
1933	CD	0	0
1934	CD	0	0
1935	CD	0	0
1936	CD	0	0
1937	CD	0	0
1938	CD	0	0
1939	CD	0	0
1940	CD	0	0
1941	CD	0	0
1942	CD	0	0
1943	CD	0	0
1944	CD	0	0
1945	CD	0	0
1946	CD	0	0
1947	CD	0	0
1948	CD	0	0
1949	CD	0	0
1950	CD	0	0
1951	CD	0	0
1952	CD	0	0
1953	CD	0	0
1954	CD	0	0
1955	CD	0	0
1956	CD	0	0
1957	CD	0	0
1958	CD	0	0
1959	CD	0	0
1960	CD	0	0
1961	CD	0	0
1962	CD	0	0
1963	CD	0	0
1964	CD	0	0
1965	CD	0	0
1966	CD	0	0
1967	CD	0	0
1968	CD	0	0
1969	CD	0	0
1970	CD	0	0
1971	CD	0	0
1972	CD	0	0
1973	CD	0	0
1974	CD	0	0
1975	CD	0	0
1976	CD	0	0
1977	CD	0	0
1978	CD	0	0
1979	CD	0	0
1980	CD	0	0
1981	CD	0	0
1982	CD	0	0
1983	CD	0	0
1984	CD	0	0
1985	CD	0	0
1986	CD	0	0
1987	CD	0	0
1988	CD	0	0
1989	CD	0	0
1990	CD	0	0
1991	CD	0	0
1992	CD	0	0
1993	CD	0	0
1994	CD	0	0
1995	CD	0	0
1996	CD	0	0
1997	CD	0	0
1998	CD	0	0
1999	CD	0	0
[truncated: 24,160 more rows]

## Sheet: Figure 3D
X2_genus	X1_species	Spearman rho	raw p value	X1 contains X2	X1_species contains other	Species classification	p value (BH-corrected)	Significance
Bacteria.Bacteroidetes.Bacteroidia.Bacteroidales.Bacteroidaceae.Bacteroides	Bacteria.Bacteroidetes.Bacteroidia.Bacteroidales.Bacteroidaceae.Bacteroides.Bacteroides.timonensis	-0.000186964	0.990884	1	FALSE	Classified	0.990884	No
Bacteria.Bacteroidetes.Bacteroidia.Bacteroidales.Bacteroidaceae.Bacteroides	Bacteria.Bacteroidetes.Bacteroidia.Bacteroidales.Bacteroidaceae.Bacteroides.Bacteroides.coprocola	-0.000192727	0.990603	1	FALSE	Classified	0.990884	No
Bacteria.Actinobacteria.Actinobacteria.Corynebacteriales.Mycobacteriaceae.Mycolicibacter	Bacteria.Actinobacteria.Actinobacteria.Corynebacteriales.Mycobacteriaceae.Mycolicibacterium.Mycolicibacterium.llatzerense	-0.000267666	0.986949	1	FALSE	Classified	0.987763	No
Bacteria.Actinobacteria.Actinobacteria.Corynebacteriales.Mycobacteriaceae.Mycolicibacter	Bacteria.Actinobacteria.Actinobacteria.Corynebacteriales.Mycobacteriaceae.Mycolicibacterium.Mycolicibacterium.vulneris	-0.000267666	0.986949	1	FALSE	Classified	0.987763	No
Bacteria.Firmicutes.Clostridia.Clostridiales.Clostridiaceae.Clostridium	Bacteria.Firmicutes.Clostridia.Clostridiales.Clostridiaceae.Clostridium.Clostridium.tyrobutyricum	-0.000404059	0.9803	1	FALSE	Classified	0.981919	No
Bacteria.Firmicutes.Bacilli.Lactobacillales.Streptococcaceae.Streptococcus	Bacteria.Firmicutes.Bacilli.Lactobacillales.Streptococcaceae.Streptococcus.Streptococcus.macedonicus	0.000528599	0.97423	1	FALSE	Classified	0.976242	No
Bacteria.Firmicutes.Bacilli.Lactobacillales.Lactobacillaceae.Lactobacillus	Bacteria.Firmicutes.Bacilli.Lactobacillales.Lactobacillaceae.Lactobacillus.Lactobacillus.oligofermentans	0.000654584	0.968092	1	FALSE	Classified	0.970491	No
Bacteria.Actinobacteria.Actinobacteria.Corynebacteriales.Mycobacteriaceae.Mycolicibacter	Bacteria.Actinobacteria.Actinobacteria.Corynebacteriales.Mycobacteriaceae.Mycolicibacterium.Other	-0.000757783	0.963064	1	TRUE	Unclassified	0.96585	No
Bacteria.Actinobacteria.Actinobacteria.Corynebacteriales.Mycobacteriaceae.Mycolicibacter	Bacteria.Actinobacteria.Actinobacteria.Corynebacteriales.Mycobacteriaceae.Mycolicibacterium	-0.000847454	0.958697	1	FALSE	Classified	0.961868	No
Bacteria.Firmicutes.Bacilli.Lactobacillales.Lactobacillaceae.Lactobacillus	Bacteria.Firmicutes.Bacilli.Lactobacillales.Lactobacillaceae.Lactobacillus.Lactobacillus.paracollinoides	0.00183851	0.910544	1	FALSE	Classified	0.913933	No
Bacteria.Bacteroidetes.Bacteroidia.Bacteroidales.Bacteroidaceae.Bacteroides	Bacteria.Bacteroidetes.Bacteroidia.Bacteroidales.Bacteroidaceae.Bacteroides.Bacteroides.mediterraneensis	-0.00204753	0.900424	1	FALSE	Classified	0.904149	No
Bacteria.Firmicutes.Bacilli.Lactobacillales.Lactobacillaceae.Lactobacillus	Bacteria.Firmicutes.Bacilli.Lactobacillales.Lactobacillaceae.Lactobacillus.Lactobacillus.zymae	0.00214548	0.895687	1	FALSE	Classified	0.899765	No
Bacteria.Bacteroidetes.Bacteroidia.Bacteroidales.Bacteroidaceae.Bacteroides	Bacteria.Bacteroidetes.Bacteroidia.Bacteroidales.Bacteroidaceae.Bacteroides.Bacteroides.gallinaceum	0.00228215	0.889084	1	FALSE	Classified	0.893502	No
Bacteria.Firmicutes.Bacilli.Lactobacillales.Lactobacillaceae.Lactobacillus	Bacteria.Firmicutes.Bacilli.Lactobacillales.Lactobacillaceae.Lactobacillus.Lactobacillus.rennini	-0.00259136	0.874173	1	FALSE	Classified	0.878881	No
Bacteria.Firmicutes.Clostridia.Clostridiales.Clostridiaceae.Clostridium	Bacteria.Firmicutes.Clostridia.Clostridiales.Clostridiaceae.Clostridium.Clostridium.chromiireducens	0.00300309	0.854389	1	FALSE	Classified	0.859346	No
Bacteria.Other.Other.Other.Other.Other	Bacteria.Acidobacteria.Other.Other.Other.Other.Other	0.00339361	0.835708	1	TRUE	Unclassified	0.840906	No
Bacteria.Actinobacteria.Actinobacteria.Actinomycetales.Actinomycetaceae.Actinomyces	Bacteria.Actinobacteria.Actinobacteria.Actinomycetales.Actinomycetaceae.Actinomyces.Actinomyces.weissii	0.00375482	0.818511	1	FALSE	Classified	0.823943	No
Bacteria.Firmicutes.Bacilli.Lactobacillales.Streptococcaceae.Streptococcus	Bacteria.Firmicutes.Bacilli.Lactobacillales.Streptococcaceae.Streptococcus.Streptococcus.dysgalactiae	0.00384567	0.814199	1	FALSE	Classified	0.819943	No
Bacteria.Firmicutes.Clostridia.Clostridiales.Clostridiaceae.Clostridium	Bacteria.Firmicutes.Clostridia.Clostridiales.Clostridiaceae.Clostridium.Clostridium.amylolyticum	0.0042679	0.794235	1	FALSE	Classified	0.80017	No
Bacteria.Firmicutes.Bacilli.Lactobacillales.Streptococcaceae.Streptococcus	Bacteria.Firmicutes.Bacilli.Lactobacillales.Streptococcaceae.Streptococcus.Streptococcus.gallinaceus	-0.00433757	0.790953	1	FALSE	Classified	0.797194	No
Bacteria.Firmicutes.Bacilli.Lactobacillales.Lactobacillaceae.Lactobacillus	Bacteria.Firmicutes.Bacilli.Lactobacillales.Lactobacillaceae.Lactobacillus.Lactobacillus.parakefiri	-0.00493816	0.762823	1	FALSE	Classified	0.769162	No
Bacteria.Firmicutes.Bacilli.Lactobacillales.Lactobacillaceae.Lactobacillus	Bacteria.Firmicutes.Bacilli.Lactobacillales.Lactobacillaceae.Lactobacillus.Lactobacillus.nenjiangensis	0.00536645	0.74295	1	FALSE	Classified	0.749435	No
Bacteria.Bacteroidetes.Bacteroidia.Bacteroidales.Prevotellaceae.Prevotella	Bacteria.Bacteroidetes.Bacteroidia.Bacteroidales.Prevotellaceae.Prevotella.Prevotella.shahii	0.00540135	0.741338	1	FALSE	Classified	0.74812	No
Bacteria.Firmicutes.Bacilli.Lactobacillales.Streptococcaceae.Streptococcus	Bacteria.Firmicutes.Bacilli.Lactobacillales.Streptococcaceae.Streptococcus.Streptococcus.urinalis	0.00581677	0.722238	1	FALSE	Classified	0.729148	No
Bacteria.Firmicutes.Clostridia.Clostridiales.Peptostreptococcaceae.Romboutsia	Bacteria.Firmicutes.Clostridia.Clostridiales.Peptostreptococcaceae.Romboutsia.Romboutsia.ilealis	-0.00634694	0.698113	1	FALSE	Classified	0.705085	No
Bacteria.Firmicutes.Bacilli.Lactobacillales.Lactobacillaceae.Lactobacillus	Bacteria.Firmicutes.Bacilli.Lactobacillales.Lactobacillaceae.Lactobacillus.Lactobacillus.casei	-0.00641297	0.695129	1	FALSE	Classified	0.702364	No
Bacteria.Bacteroidetes.Bacteroidia.Bacteroidales.Tannerellaceae.Parabacteroides	Bacteria.Bacteroidetes.Bacteroidia.Bacteroidales.Tannerellaceae.Parabacteroides.Parabacteroides.faecis	-0.0066783	0.683186	1	FALSE	Classified	0.690584	No
Bacteria.Firmicutes.Clostridia.Clostridiales.Lachnospiraceae.Anaerostipes	Bacteria.Firmicutes.Clostridia.Clostridiales.Lachnospiraceae.Anaerostipes.Anaerostipes.butyraticus	-0.00672647	0.681026	1	FALSE	Classified	0.688688	No
Bacteria.Firmicutes.Clostridia.Clostridiales.Lachnospiraceae.Lachnospira	Bacteria.Firmicutes.Clostridia.Clostridiales.Lachnospiraceae.Lachnospiracea_incertae_sedis	0.00698764	0.669362	1	FALSE	Unclassified	0.677174	No
Bacteria.Firmicutes.Clostridia.Clostridiales.Lachnospiraceae.Lachnospira	Bacteria.Firmicutes.Clostridia.Clostridiales.Lachnospiraceae.Lachnospiracea_incertae_sedis.Other	0.00698764	0.669362	1	TRUE	Unclassified	0.677174	No
Bacteria.Firmicutes.Bacilli.Lactobacillales.Lactobacillaceae.Lactobacillus	Bacteria.Firmicutes.Bacilli.Lactobacillales.Lactobacillaceae.Lactobacillus.Lactobacillus.pantheris	0.00714134	0.662534	1	FALSE	Classified	0.670827	No
Bacteria.Firmicutes.Bacilli.Lactobacillales.Lactobacillaceae.Lactobacillus	Bacteria.Firmicutes.Bacilli.Lactobacillales.Lactobacillaceae.Lactobacillus.Lactobacillus.coryniformis	0.00770028	0.637944	1	FALSE	Classified	0.646198	No
Bacteria.Firmicutes.Clostridia.Clostridiales.Lachnospiraceae.Blautia	Bacteria.Firmicutes.Clostridia.Clostridiales.Lachnospiraceae.Blautia..Ruminococcus..torques	-0.00781353	0.633009	1	FALSE	Classified	0.641466	No
Bacteria.Firmicutes.Clostridia.Clostridiales.Clostridiaceae.Clostridium	Bacteria.Firmicutes.Clostridia.Clostridiales.Clostridiaceae.Clostridium.Clostridium.intestinale	0.00841732	0.606975	1	FALSE	Classified	0.615342	No
Bacteria.Firmicutes.Clostridia.Clostridiales.Clostridiaceae.Clostridium	Bacteria.Firmicutes.Clostridia.Clostridiales.Clostridiaceae.Clostridium.Clostridium.vincentii	-0.00888481	0.587153	1	FALSE	Classified	0.595495	No
Bacteria.Bacteroidetes.Bacteroidia.Bacteroidales.Prevotellaceae.Prevotella	Bacteria.Bacteroidetes.Bacteroidia.Bacteroidales.Prevotellaceae.Prevotella.Prevotella.multiformis	0.00930325	0.569669	1	FALSE	Classified	0.578004	No
Bacteria.Bacteroidetes.Bacteroidia.Bacteroidales.Bacteroidaceae.Bacteroides	Bacteria.Bacteroidetes.Bacteroidia.Bacteroidales.Bacteroidaceae.Bacteroides.Bacteroides.caecigallinarum	-0.00934552	0.567917	1	FALSE	Classified	0.576468	No
Bacteria.Firmicutes.Clostridia.Clostridiales.Clostridiaceae.Clostridium	Bacteria.Firmicutes.Clostridia.Clostridiales.Clostridiaceae.Clostridium.Clostridium.frigidicarnis	-0.00950521	0.56132	1	FALSE	Classified	0.57001	No
Bacteria.Actinobacteria.Actinobacteria.Actinomycetales.Actinomycetaceae.Actinomyces	Bacteria.Actinobacteria.Actinobacteria.Actinomycetales.Actinomycetaceae.Actinomyces.Actinomyces.hongkongensis	0.00990445	0.544992	1	FALSE	Classified	0.553661	No
Bacteria.Bacteroidetes.Bacteroidia.Bacteroidales.Prevotellaceae.Prevotella	Bacteria.Bacteroidetes.Bacteroidia.Bacteroidales.Prevotellaceae.Prevotella.Prevotella.fusca	-0.0103949	0.52526	1	FALSE	Classified	0.533838	No
Bacteria.Actinobacteria.Actinobacteria.Bifidobacteriales.Bifidobacteriaceae.Bifidobacterium	Bacteria.Actinobacteria.Actinobacteria.Bifidobacteriales.Bifidobacteriaceae.Bifidobacterium.Bifidobacterium.merycicum	0.010502	0.521001	1	FALSE	Classified	0.529731	No
Bacteria.Bacteroidetes.Bacteroidia.Bacteroidales.Prevotellaceae.Prevotella	Bacteria.Bacteroidetes.Bacteroidia.Bacteroidales.Prevotellaceae.Prevotella.Prevotella.amnii	0.0105919	0.517443	1	FALSE	Classified	0.526334	No
Bacteria.Firmicutes.Bacilli.Lactobacillales.Lactobacillaceae.Lactobacillus	Bacteria.Firmicutes.Bacilli.Lactobacillales.Lactobacillaceae.Lactobacillus.Lactobacillus.zeae	0.0107272	0.512105	1	FALSE	Classified	0.521123	No
Bacteria.Firmicutes.Bacilli.Lactobacillales.Lactobacillaceae.Lactobacillus	Bacteria.Firmicutes.Bacilli.Lactobacillales.Lactobacillaceae.Lactobacillus.Lactobacillus.algidus	0.0108553	0.507077	1	FALSE	Classified	0.516223	No
Bacteria.Bacteroidetes.Bacteroidia.Bacteroidales.Bacteroidaceae.Bacteroides	Bacteria.Bacteroidetes.Bacteroidia.Bacteroidales.Bacteroidaceae.Bacteroides.Bacteroides.stercorirosoris	0.0114213	0.485186	1	FALSE	Classified	0.494144	No
Bacteria.Firmicutes.Clostridia.Clostridiales.Lachnospiraceae.Lachnoclostridium	Bacteria.Firmicutes.Clostridia.Clostridiales.Lachnospiraceae.Lachnoclostridium.Other	0.0115403	0.480649	1	TRUE	Unclassified	0.489729	No
Bacteria.Firmicutes.Clostridia.Clostridiales.Lachnospiraceae.Lachnoclostridium	Bacteria.Firmicutes.Clostridia.Clostridiales.Lachnospiraceae.Lachnoclostridium..Clostridium..saccharolyticum	0.011688	0.47505	1	FALSE	Classified	0.484228	No
Bacteria.Firmicutes.Clostridia.Clostridiales.Clostridiaceae.Clostridium	Bacteria.Firmicutes.Clostridia.Clostridiales.Clostridiaceae.Clostridium.Clostridium.swellfunianum	-0.0117247	0.473664	1	FALSE	Classified	0.483018	No
Bacteria.Firmicutes.Clostridia.Clostridiales.Eubacteriaceae.Eubacterium	Bacteria.Firmicutes.Clostridia.Clostridiales.Eubacteriaceae.Eubacterium.Eubacterium.pyruvativorans	0.0120109	0.462935	1	FALSE	Classified	0.472276	No
Bacteria.Actinobacteria.Actinobacteria.Actinomycetales.Actinomycetaceae.Schaalia	Bacteria.Actinobacteria.Actinobacteria.Actinomycetales.Actinomycetaceae.Schaalia.Schaalia.suimastitidis	0.0120545	0.461315	1	FALSE	Classified	0.470821	No
Bacteria.Firmicutes.Bacilli.Lactobacillales.Lactobacillaceae.Lactobacillus	Bacteria.Firmicutes.Bacilli.Lactobacillales.Lactobacillaceae.Lactobacillus.Lactobacillus.aviarius	0.0121753	0.456838	1	FALSE	Classified	0.466447	No
Bacteria.Firmicutes.Bacilli.Lactobacillales.Streptococcaceae.Streptococcus	Bacteria.Firmicutes.Bacilli.Lactobacillales.Streptococcaceae.Streptococcus.Streptococcus.canis	0.0121937	0.456155	1	FALSE	Classified	0.465946	No
Bacteria.Firmicutes.Bacilli.Lactobacillales.Streptococcaceae.Streptococcus	Bacteria.Firmicutes.Bacilli.Lactobacillales.Streptococcaceae.Streptococcus.Streptococcus.ferus	0.0122544	0.453917	1	FALSE	Classified	0.463855	No
Bacteria.Firmicutes.Bacilli.Lactobacillales.Lactobacillaceae.Lactobacillus	Bacteria.Firmicutes.Bacilli.Lactobacillales.Lactobacillaceae.Lactobacillus.Lactobacillus.tucceti	0.0123682	0.449736	1	FALSE	Classified	0.459776	No
Bacteria.Bacteroidetes.Bacteroidia.Bacteroidales.Bacteroidaceae.Bacteroides	Bacteria.Bacteroidetes.Bacteroidia.Bacteroidales.Bacteroidaceae.Bacteroides.Bacteroides.salanitronis	0.0124	0.448571	1	FALSE	Classified	0.458779	No
Bacteria.Actinobacteria.Actinobacteria.Bifidobacteriales.Bifidobacteriaceae.Bifidobacterium	Bacteria.Actinobacteria.Actinobacteria.Bifidobacteriales.Bifidobacteriaceae.Bifidobacterium.Bifidobacterium.aesculapii	0.0125642	0.442586	1	FALSE	Classified	0.452849	No
Bacteria.Bacteroidetes.Bacteroidia.Bacteroidales.Prevotellaceae.Prevotella	Bacteria.Bacteroidetes.Bacteroidia.Bacteroidales.Prevotellaceae.Prevotella.Prevotella.loescheii	0.0126786	0.438442	1	FALSE	Classified	0.448797	No
Bacteria.Actinobacteria.Actinobacteria.Bifidobacteriales.Bifidobacteriaceae.Bifidobacterium	Bacteria.Actinobacteria.Actinobacteria.Bifidobacteriales.Bifidobacteriaceae.Bifidobacterium.Bifidobacterium.subtile	0.0129136	0.430001	1	FALSE	Classified	0.440343	No
Bacteria.Firmicutes.Clostridia.Clostridiales.Clostridiaceae.Clostridium	Bacteria.Firmicutes.Clostridia.Clostridiales.Clostridiaceae.Clostridium.Clostridium.beijerinckii	0.0132728	0.417285	1	FALSE	Classified	0.427501	No
Bacteria.Bacteroidetes.Bacteroidia.Bacteroidales.Prevotellaceae.Prevotella	Bacteria.Bacteroidetes.Bacteroidia.Bacteroidales.Prevotellaceae.Prevotella.Prevotella.maculosa	0.0133245	0.415471	1	FALSE	Classified	0.425823	No
Bacteria.Firmicutes.Bacilli.Lactobacillales.Lactobacillaceae.Lactobacillus	Bacteria.Firmicutes.Bacilli.Lactobacillales.Lactobacillaceae.Lactobacillus.Lactobacillus.allii	-0.0142067	0.385272	1	FALSE	Classified	0.395038	No
Bacteria.Firmicutes.Bacilli.Lactobacillales.Lactobacillaceae.Lactobacillus	Bacteria.Firmicutes.Bacilli.Lactobacillales.Lactobacillaceae.Lactobacillus.Lactobacillus.pentosus	0.0143362	0.380955	1	FALSE	Classified	0.390777	No
Bacteria.Firmicutes.Bacilli.Lactobacillales.Lactobacillaceae.Lactobacillus	Bacteria.Firmicutes.Bacilli.Lactobacillales.Lactobacillaceae.Lactobacillus.Lactobacillus.rossiae	0.0148858	0.362965	1	FALSE	Classified	0.37248	No
Bacteria.Firmicutes.Bacilli.Lactobacillales.Lactobacillaceae.Lactobacillus	Bacteria.Firmicutes.Bacilli.Lactobacillales.Lactobacillaceae.Lactobacillus.Lactobacillus.amylovorus	0.0160154	0.327694	1	FALSE	Classified	0.336427	No
Bacteria.Firmicutes.Bacilli.Lactobacillales.Streptococcaceae.Streptococcus	Bacteria.Firmicutes.Bacilli.Lactobacillales.Streptococcaceae.Streptococcus.Streptococcus.dentirousetti	0.0161253	0.324382	1	FALSE	Classified	0.333168	No
Bacteria.Firmicutes.Bacilli.Lactobacillales.Streptococcaceae.Streptococcus	Bacteria.Firmicutes.Bacilli.Lactobacillales.Streptococcaceae.Streptococcus.Streptococcus.azizii	0.0166095	0.310065	1	FALSE	Classified	0.318598	No
Bacteria.Actinobacteria.Actinobacteria.Micrococcales.Micrococcaceae.Rothia	Bacteria.Actinobacteria.Actinobacteria.Micrococcales.Micrococcaceae.Rothia.Other	0.0166124	0.309981	1	TRUE	Unclassified	0.318598	No
Archaea.Euryarchaeota.Methanobacteria.Methanobacteriales.Methanobacteriaceae.Methanobrevibacter	Archaea.Euryarchaeota.Methanobacteria.Methanobacteriales.Methanobacteriaceae.Methanobrevibacter.Methanobrevibacter.thaueri	0.0172891	0.290683	1	FALSE	Classified	0.298936	No
Bacteria.Firmicutes.Bacilli.Lactobacillales.Lactobacillaceae.Lactobacillus	Bacteria.Firmicutes.Bacilli.Lactobacillales.Lactobacillaceae.Lactobacillus.Lactobacillus.gastricus	0.0173467	0.289079	1	FALSE	Classified	0.297412	No
Bacteria.Firmicutes.Bacilli.Lactobacillales.Lactobacillaceae.Lactobacillus	Bacteria.Firmicutes.Bacilli.Lactobacillales.Lactobacillaceae.Lactobacillus.Lactobacillus.parabuchneri	0.0183548	0.261962	1	FALSE	Classified	0.269628	No
Bacteria.Firmicutes.Bacilli.Lactobacillales.Lactobacillaceae.Lactobacillus	Bacteria.Firmicutes.Bacilli.Lactobacillales.Lactobacillaceae.Lactobacillus.Lactobacillus.frumenti	0.0184338	0.259912	1	FALSE	Classified	0.267632	No
Bacteria.Bacteroidetes.Bacteroidia.Bacteroidales.Bacteroidaceae.Bacteroides	Bacteria.Bacteroidetes.Bacteroidia.Bacteroidales.Bacteroidaceae.Bacteroides.Bacteroides.caecicola	-0.0185228	0.257619	1	FALSE	Classified	0.265383	No
Bacteria.Firmicutes.Bacilli.Lactobacillales.Streptococcaceae.Streptococcus	Bacteria.Firmicutes.Bacilli.Lactobacillales.Streptococcaceae.Streptococcus.Streptococcus.panodentis	0.0187954	0.25068	1	FALSE	Classified	0.258344	No
Bacteria.Actinobacteria.Actinobacteria.Bifidobacteriales.Bifidobacteriaceae.Bifidobacterium	Bacteria.Actinobacteria.Actinobacteria.Bifidobacteriales.Bifidobacteriaceae.Bifidobacterium.Bifidobacterium.mongoliense	0.0191813	0.241082	1	FALSE	Classified	0.248558	No
Bacteria.Firmicutes.Bacilli.Lactobacillales.Lactobacillaceae.Lactobacillus	Bacteria.Firmicutes.Bacilli.Lactobacillales.Lactobacillaceae.Lactobacillus.Lactobacillus.gallinarum	0.0200717	0.219929	1	FALSE	Classified	0.226845	No
Bacteria.Firmicutes.Clostridia.Clostridiales.Clostridiaceae.Clostridium	Bacteria.Firmicutes.Clostridia.Clostridiales.Clostridiaceae.Clostridium.Clostridium.kogasensis	0.020422	0.211983	1	FALSE	Classified	0.218742	No
Bacteria.Bacteroidetes.Bacteroidia.Bacteroidales.Bacteroidaceae.Bacteroides	Bacteria.Bacteroidetes.Bacteroidia.Bacteroidales.Bacteroidaceae.Bacteroides.Bacteroides.coprophilus	0.0204586	0.211165	1	FALSE	Classified	0.217991	No
Bacteria.Firmicutes.Bacilli.Lactobacillales.Enterococcaceae.Enterococcus	Bacteria.Firmicutes.Bacilli.Lactobacillales.Enterococcaceae.Enterococcus.Enterococcus.lemanii	0.0205907	0.208232	1	FALSE	Classified	0.215055	No
Bacteria.Firmicutes.Bacilli.Lactobacillales.Lactobacillaceae.Lactobacillus	Bacteria.Firmicutes.Bacilli.Lactobacillales.Lactobacillaceae.Lactobacillus.Lactobacillus.senmaizukei	0.0208432	0.202706	1	FALSE	Classified	0.209437	No
Bacteria.Actinobacteria.Actinobacteria.Actinomycetales.Actinomycetaceae.Actinomyces	Bacteria.Actinobacteria.Actinobacteria.Actinomycetales.Actinomycetaceae.Actinomyces.Actinomyces.oricola	0.0211663	0.195793	1	FALSE	Classified	0.20238	No
Bacteria.Actinobacteria.Actinobacteria.Bifidobacteriales.Bifidobacteriaceae.Bifidobacterium	Bacteria.Actinobacteria.Actinobacteria.Bifidobacteriales.Bifidobacteriaceae.Bifidobacterium.Bifidobacterium.aquikefiri	0.0214366	0.190145	1	FALSE	Classified	0.196626	No
Bacteria.Firmicutes.Bacilli.Lactobacillales.Lactobacillaceae.Lactobacillus	Bacteria.Firmicutes.Bacilli.Lactobacillales.Lactobacillaceae.Lactobacillus.Lactobacillus.colini	0.0215	0.188837	1	FALSE	Classified	0.195357	No
Bacteria.Actinobacteria.Actinobacteria.Actinomycetales.Actinomycetaceae.Actinomyces	Bacteria.Actinobacteria.Actinobacteria.Actinomycetales.Actinomycetaceae.Actinomyces.Actinomyces.howellii	0.0218321	0.182095	1	FALSE	Classified	0.188462	No
Bacteria.Firmicutes.Bacilli.Lactobacillales.Lactobacillaceae.Lactobacillus	Bacteria.Firmicutes.Bacilli.Lactobacillales.Lactobacillaceae.Lactobacillus.Lactobacillus.paucivorans	0.0218345	0.182047	1	FALSE	Classified	0.188462	No
Bacteria.Firmicutes.Bacilli.Lactobacillales.Lactobacillaceae.Lactobacillus	Bacteria.Firmicutes.Bacilli.Lactobacillales.Lactobacillaceae.Lactobacillus.Lactobacillus.equicursoris	0.0219254	0.180234	1	FALSE	Classified	0.186695	No
Bacteria.Bacteroidetes.Bacteroidia.Bacteroidales.Prevotellaceae.Prevotella	Bacteria.Bacteroidetes.Bacteroidia.Bacteroidales.Prevotellaceae.Prevotella.Prevotella.pleuritidis	0.0219967	0.178821	1	FALSE	Classified	0.185311	No
Bacteria.Proteobacteria.Deltaproteobacteria.Desulfovibrionales.Desulfovibrionaceae.Desulfovibrio	Bacteria.Proteobacteria.Deltaproteobacteria.Desulfovibrionales.Desulfovibrionaceae.Desulfovibrio.Desulfovibrio.intestinalis	0.0220194	0.178373	1	FALSE	Classified	0.184926	No
Bacteria.Firmicutes.Clostridia.Clostridiales.Clostridiaceae.Clostridium	Bacteria.Firmicutes.Clostridia.Clostridiales.Clostridiaceae.Clostridium.Clostridium.merdae	0.0221967	0.174902	1	FALSE	Classified	0.181405	No
Bacteria.Actinobacteria.Actinobacteria.Corynebacteriales.Corynebacteriaceae.Corynebacterium	Bacteria.Actinobacteria.Actinobacteria.Corynebacteriales.Corynebacteriaceae.Corynebacterium.Corynebacterium.pollutisoli	0.0223861	0.17125	1	FALSE	Classified	0.177693	No
Bacteria.Actinobacteria.Actinobacteria.Bifidobacteriales.Bifidobacteriaceae.Bifidobacterium	Bacteria.Actinobacteria.Actinobacteria.Bifidobacteriales.Bifidobacteriaceae.Bifidobacterium.Bifidobacterium.thermacidophilum	0.0224544	0.169946	1	FALSE	Classified	0.176415	No
Bacteria.Firmicutes.Clostridia.Clostridiales.Lachnospiraceae.Lachnoclostridium	Bacteria.Firmicutes.Clostridia.Clostridiales.Lachnospiraceae.Lachnoclostridium..Clostridium..celerecrescens	0.02246	0.169841	1	FALSE	Classified	0.176382	No
Bacteria.Actinobacteria.Actinobacteria.Corynebacteriales.Corynebacteriaceae.Corynebacterium	Bacteria.Actinobacteria.Actinobacteria.Corynebacteriales.Corynebacteriaceae.Corynebacterium.Corynebacterium.atypicum	0.0233491	0.153559	1	FALSE	Classified	0.159541	No
Bacteria.Firmicutes.Clostridia.Clostridiales.Lachnospiraceae.Blautia	Bacteria.Firmicutes.Clostridia.Clostridiales.Lachnospiraceae.Blautia.Blautia.coccoides	0.0234247	0.152232	1	FALSE	Classified	0.15823	No
Bacteria.Actinobacteria.Actinobacteria.Actinomycetales.Actinomycetaceae.Actinomyces	Bacteria.Actinobacteria.Actinobacteria.Actinomycetales.Actinomycetaceae.Actinomyces.Actinomyces.polynesiensis	0.0235354	0.150304	1	FALSE	Classified	0.156293	No
Bacteria.Firmicutes.Bacilli.Lactobacillales.Lactobacillaceae.Lactobacillus	Bacteria.Firmicutes.Bacilli.Lactobacillales.Lactobacillaceae.Lactobacillus.Lactobacillus.homohiochii	0.0238892	0.144266	1	FALSE	Classified	0.150078	No
Bacteria.Actinobacteria.Actinobacteria.Corynebacteriales.Corynebacteriaceae.Corynebacterium	Bacteria.Actinobacteria.Actinobacteria.Corynebacteriales.Corynebacteriaceae.Corynebacterium.Corynebacterium.glucuronolyticum	0.0239251	0.143664	1	FALSE	Classified	0.149516	No
Bacteria.Bacteroidetes.Bacteroidia.Bacteroidales.Bacteroidaceae.Bacteroides	Bacteria.Bacteroidetes.Bacteroidia.Bacteroidales.Bacteroidaceae.Bacteroides.Bacteroides.graminisolvens	-0.0240832	0.141033	1	FALSE	Classified	0.146842	No
Bacteria.Firmicutes.Bacilli.Lactobacillales.Lactobacillaceae.Lactobacillus	Bacteria.Firmicutes.Bacilli.Lactobacillales.Lactobacillaceae.Lactobacillus.Lactobacillus.jensenii	0.0243857	0.136108	1	FALSE	Classified	0.141774	No
Bacteria.Firmicutes.Bacilli.Lactobacillales.Lactobacillaceae.Lactobacillus	Bacteria.Firmicutes.Bacilli.Lactobacillales.Lactobacillaceae.Lactobacillus.Lactobacillus.hammesii	0.0244021	0.135844	1	FALSE	Classified	0.14156	No
Bacteria.Firmicutes.Bacilli.Lactobacillales.Streptococcaceae.Streptococcus	Bacteria.Firmicutes.Bacilli.Lactobacillales.Streptococcaceae.Streptococcus.Streptococcus.pluranimalium	0.0246301	0.132224	1	FALSE	Classified	0.137847	No
Bacteria.Actinobacteria.Actinobacteria.Bifidobacteriales.Bifidobacteriaceae.Bifidobacterium	Bacteria.Actinobacteria.Actinobacteria.Bifidobacteriales.Bifidobacteriaceae.Bifidobacterium.Bifidobacterium.pseudocatenulatum	-0.0247309	0.130649	1	FALSE	Classified	0.136264	No
Bacteria.Firmicutes.Bacilli.Lactobacillales.Lactobacillaceae.Lactobacillus	Bacteria.Firmicutes.Bacilli.Lactobacillales.Lactobacillaceae.Lactobacillus.Lactobacillus.helveticus	0.0247414	0.130485	1	FALSE	Classified	0.136151	No
Bacteria.Proteobacteria.Deltaproteobacteria.Desulfovibrionales.Desulfovibrionaceae.Desulfovibrio	Bacteria.Proteobacteria.Deltaproteobacteria.Desulfovibrionales.Desulfovibrionaceae.Desulfovibrio.Desulfovibrio.oxamicus	0.0248266	0.129166	1	FALSE	Classified	0.134832	No
Bacteria.Firmicutes.Bacilli.Lactobacillales.Streptococcaceae.Streptococcus	Bacteria.Firmicutes.Bacilli.Lactobacillales.Streptococcaceae.Streptococcus.Streptococcus.pseudopneumoniae	0.025434	0.120057	1	FALSE	Classified	0.125378	No
Bacteria.Firmicutes.Bacilli.Lactobacillales.Lactobacillaceae.Lactobacillus	Bacteria.Firmicutes.Bacilli.Lactobacillales.Lactobacillaceae.Lactobacillus.Lactobacillus.pontis	0.026347	0.10732	1	FALSE	Classified	0.112124	No
Bacteria.Firmicutes.Bacilli.Lactobacillales.Lactobacillaceae.Lactobacillus	Bacteria.Firmicutes.Bacilli.Lactobacillales.Lactobacillaceae.Lactobacillus.Lactobacillus.selangorensis	0.0265445	0.10471	1	FALSE	Classified	0.109445	No
Bacteria.Firmicutes.Clostridia.Clostridiales.Clostridiaceae.Clostridium	Bacteria.Firmicutes.Clostridia.Clostridiales.Clostridiaceae.Clostridium.Clostridium.saccharobutylicum	0.0265625	0.104475	1	FALSE	Classified	0.109246	No
Bacteria.Proteobacteria.Gammaproteobacteria.Pseudomonadales.Pseudomonadaceae.Pseudomonas	Bacteria.Proteobacteria.Gammaproteobacteria.Pseudomonadales.Pseudomonadaceae.Pseudomonas.Pseudomonas.anguilliseptica	0.0266305	0.10359	1	FALSE	Classified	0.108367	No
Bacteria.Actinobacteria.Actinobacteria.Actinomycetales.Actinomycetaceae.Actinomyces	Bacteria.Actinobacteria.Actinobacteria.Actinomycetales.Actinomycetaceae.Actinomyces.Actinomyces.bowdenii	0.0267524	0.102018	1	FALSE	Classified	0.106769	No
Bacteria.Actinobacteria.Actinobacteria.Bifidobacteriales.Bifidobacteriaceae.Bifidobacterium	Bacteria.Actinobacteria.Actinobacteria.Bifidobacteriales.Bifidobacteriaceae.Bifidobacterium.Bifidobacterium.callitrichos	0.0267995	0.101416	1	FALSE	Classified	0.106185	No
Bacteria.Firmicutes.Clostridia.Clostridiales.Lachnospiraceae.Lachnoclostridium	Bacteria.Firmicutes.Clostridia.Clostridiales.Lachnospiraceae.Lachnoclostridium..Clostridium..symbiosum	0.0268206	0.101147	1	FALSE	Classified	0.105949	No
Archaea.Euryarchaeota.Methanobacteria.Methanobacteriales.Methanobacteriaceae.Methanobrevibacter	Archaea.Euryarchaeota.Methanobacteria.Methanobacteriales.Methanobacteriaceae.Methanobrevibacter.Methanobrevibacter.oralis	0.0269324	0.099733	1	FALSE	Classified	0.104513	No
Bacteria.Firmicutes.Bacilli.Lactobacillales.Lactobacillaceae.Lactobacillus	Bacteria.Firmicutes.Bacilli.Lactobacillales.Lactobacillaceae.Lactobacillus.Lactobacillus.melliventris	0.0270003	0.0988803	1	FALSE	Classified	0.103664	No
Bacteria.Firmicutes.Bacilli.Lactobacillales.Lactobacillaceae.Lactobacillus	Bacteria.Firmicutes.Bacilli.Lactobacillales.Lactobacillaceae.Lactobacillus.Lactobacillus.caviae	0.0270459	0.0983119	1	FALSE	Classified	0.103113	No
Bacteria.Firmicutes.Bacilli.Lactobacillales.Streptococcaceae.Streptococcus	Bacteria.Firmicutes.Bacilli.Lactobacillales.Streptococcaceae.Streptococcus.Streptococcus.equi	0.0271932	0.0964923	1	FALSE	Classified	0.101248	No
Bacteria.Firmicutes.Bacilli.Lactobacillales.Lactobacillaceae.Lactobacillus	Bacteria.Firmicutes.Bacilli.Lactobacillales.Lactobacillaceae.Lactobacillus.Lactobacillus.fabifermentans	0.027365	0.0944054	1	FALSE	Classified	0.0991012	No
Bacteria.Firmicutes.Bacilli.Lactobacillales.Lactobacillaceae.Lactobacillus	Bacteria.Firmicutes.Bacilli.Lactobacillales.Lactobacillaceae.Lactobacillus.Lactobacillus.camelliae	0.0273802	0.0942225	1	FALSE	Classified	0.098952	No
Bacteria.Firmicutes.Clostridia.Clostridiales.Clostridiaceae.Clostridium	Bacteria.Firmicutes.Clostridia.Clostridiales.Clostridiaceae.Clostridium.Clostridium.moniliforme	0.027451	0.0933742	1	FALSE	Classified	0.0981035	No
Bacteria.Firmicutes.Clostridia.Clostridiales.Clostridiaceae.Clostridium	Bacteria.Firmicutes.Clostridia.Clostridiales.Clostridiaceae.Clostridium.Clostridium.colicanis	0.027486	0.0929567	1	FALSE	Classified	0.0977072	No
Bacteria.Firmicutes.Bacilli.Lactobacillales.Lactobacillaceae.Lactobacillus	Bacteria.Firmicutes.Bacilli.Lactobacillales.Lactobacillaceae.Lactobacillus.Lactobacillus.xiangfangensis	0.0274866	0.0929503	1	FALSE	Classified	0.0977072	No
Bacteria.Firmicutes.Clostridia.Clostridiales.Lachnospiraceae.Tyzzerella	Bacteria.Firmicutes.Clostridia.Clostridiales.Lachnospiraceae.Tyzzerella..Clostridium..colinum	0.0274874	0.0929397	1	FALSE	Classified	0.0977072	No
Bacteria.Actinobacteria.Actinobacteria.Bifidobacteriales.Bifidobacteriaceae.Bifidobacterium	Bacteria.Actinobacteria.Actinobacteria.Bifidobacteriales.Bifidobacteriaceae.Bifidobacterium.Bifidobacterium.coryneforme	0.0276199	0.0913751	1	FALSE	Classified	0.0961697	No
Bacteria.Actinobacteria.Actinobacteria.Corynebacteriales.Corynebacteriaceae.Corynebacterium	Bacteria.Actinobacteria.Actinobacteria.Corynebacteriales.Corynebacteriaceae.Corynebacterium.Corynebacterium.flavescens	0.0276371	0.0911736	1	FALSE	Classified	0.0959993	No
Bacteria.Firmicutes.Bacilli.Lactobacillales.Enterococcaceae.Enterococcus	Bacteria.Firmicutes.Bacilli.Lactobacillales.Enterococcaceae.Enterococcus.Enterococcus.pallens	0.0277637	0.0897002	1	FALSE	Classified	0.0944889	No
Bacteria.Firmicutes.Bacilli.Lactobacillales.Lactobacillaceae.Lactobacillus	Bacteria.Firmicutes.Bacilli.Lactobacillales.Lactobacillaceae.Lactobacillus.Lactobacillus.curvatus	0.0280684	0.0862323	1	FALSE	Classified	0.0908753	No
Bacteria.Firmicutes.Clostridia.Clostridiales.Clostridiaceae.Clostridium	Bacteria.Firmicutes.Clostridia.Clostridiales.Clostridiaceae.Clostridium.Clostridium.cochlearium	0.0283854	0.082741	1	FALSE	Classified	0.0872339	No
Bacteria.Firmicutes.Bacilli.Lactobacillales.Lactobacillaceae.Lactobacillus	Bacteria.Firmicutes.Bacilli.Lactobacillales.Lactobacillaceae.Lactobacillus.Lactobacillus.versmoldensis	0.02858	0.080655	1	FALSE	Classified	0.0850716	No
Bacteria.Firmicutes.Bacilli.Lactobacillales.Streptococcaceae.Lactococcus	Bacteria.Firmicutes.Bacilli.Lactobacillales.Streptococcaceae.Lactococcus.Lactococcus.fujiensis	0.0287337	0.0790375	1	FALSE	Classified	0.0834018	No
Bacteria.Firmicutes.Bacilli.Lactobacillales.Lactobacillaceae.Lactobacillus	Bacteria.Firmicutes.Bacilli.Lactobacillales.Lactobacillaceae.Lactobacillus.Lactobacillus.alimentarius	0.0291057	0.0752326	1	FALSE	Classified	0.0794213	No
Bacteria.Firmicutes.Bacilli.Lactobacillales.Lactobacillaceae.Lactobacillus	Bacteria.Firmicutes.Bacilli.Lactobacillales.Lactobacillaceae.Lactobacillus.Lactobacillus.paralimentarius	0.0293705	0.0726164	1	FALSE	Classified	0.0766928	No
Bacteria.Firmicutes.Bacilli.Lactobacillales.Streptococcaceae.Streptococcus	Bacteria.Firmicutes.Bacilli.Lactobacillales.Streptococcaceae.Streptococcus.Streptococcus.caballi	0.0295091	0.0712771	1	FALSE	Classified	0.0753111	No
Bacteria.Actinobacteria.Coriobacteriia.Eggerthellales.Eggerthellaceae.Gordonibacter	Bacteria.Actinobacteria.Coriobacteriia.Eggerthellales.Eggerthellaceae.Gordonibacter.Other	0.029578	0.0706189	1	TRUE	Unclassified	0.0746481	No
Bacteria.Bacteroidetes.Bacteroidia.Bacteroidales.Bacteroidaceae.Bacteroides	Bacteria.Bacteroidetes.Bacteroidia.Bacteroidales.Bacteroidaceae.Bacteroides.Bacteroides.xylanolyticus	-0.0296178	0.0702405	1	FALSE	Classified	0.0742805	No
Bacteria.Firmicutes.Bacilli.Lactobacillales.Enterococcaceae.Enterococcus	Bacteria.Firmicutes.Bacilli.Lactobacillales.Enterococcaceae.Enterococcus.Enterococcus.alcedinis	0.0297261	0.0692205	1	FALSE	Classified	0.0732337	No
Bacteria.Proteobacteria.Gammaproteobacteria.Pseudomonadales.Pseudomonadaceae.Pseudomonas	Bacteria.Proteobacteria.Gammaproteobacteria.Pseudomonadales.Pseudomonadaceae.Pseudomonas.Pseudomonas.flavescens	0.0298434	0.0681288	1	FALSE	Classified	0.0721102	No
Bacteria.Actinobacteria.Actinobacteria.Corynebacteriales.Corynebacteriaceae.Corynebacterium	Bacteria.Actinobacteria.Actinobacteria.Corynebacteriales.Corynebacteriaceae.Corynebacterium.Corynebacterium.nasicanis	0.0300244	0.0664733	1	FALSE	Classified	0.0703886	No
Bacteria.Firmicutes.Bacilli.Lactobacillales.Enterococcaceae.Enterococcus	Bacteria.Firmicutes.Bacilli.Lactobacillales.Enterococcaceae.Enterococcus.Enterococcus.canintestini	0.0306835	0.0607201	1	FALSE	Classified	0.0643246	No
Bacteria.Firmicutes.Bacilli.Lactobacillales.Lactobacillaceae.Lactobacillus	Bacteria.Firmicutes.Bacilli.Lactobacillales.Lactobacillaceae.Lactobacillus.Lactobacillus.animalis	0.031442	0.0546166	1	FALSE	Classified	0.057884	No
Bacteria.Firmicutes.Bacilli.Lactobacillales.Streptococcaceae.Streptococcus	Bacteria.Firmicutes.Bacilli.Lactobacillales.Streptococcaceae.Streptococcus.Streptococcus.pasteurianus	0.0314506	0.0545504	1	FALSE	Classified	0.0578392	No
Bacteria.Proteobacteria.Gammaproteobacteria.Pseudomonadales.Pseudomonadaceae.Pseudomonas	Bacteria.Proteobacteria.Gammaproteobacteria.Pseudomonadales.Pseudomonadaceae.Pseudomonas.Pseudomonas.fluvialis	0.0315106	0.054091	1	FALSE	Classified	0.0573771	No
Bacteria.Bacteroidetes.Bacteroidia.Bacteroidales.Prevotellaceae.Prevotella	Bacteria.Bacteroidetes.Bacteroidia.Bacteroidales.Prevotellaceae.Prevotella.Prevotella.scopos	0.0316933	0.0527107	1	FALSE	Classified	0.0559374	No
Bacteria.Bacteroidetes.Bacteroidia.Bacteroidales.Porphyromonadaceae.Porphyromonas	Bacteria.Bacteroidetes.Bacteroidia.Bacteroidales.Porphyromonadaceae.Porphyromonas.Porphyromonas.gulae	0.0319286	0.0509771	1	FALSE	Classified	0.0541213	No
Bacteria.Bacteroidetes.Bacteroidia.Bacteroidales.Prevotellaceae.Prevotella	Bacteria.Bacteroidetes.Bacteroidia.Bacteroidales.Prevotellaceae.Prevotella.Prevotella.pallens	0.0319463	0.0508485	1	FALSE	Classified	0.0540085	No
Bacteria.Bacteroidetes.Bacteroidia.Bacteroidales.Prevotellaceae.Prevotella	Bacteria.Bacteroidetes.Bacteroidia.Bacteroidales.Prevotellaceae.Prevotella.Prevotella.multisaccharivorax	0.0320834	0.0498626	1	FALSE	Classified	0.0529844	No
Bacteria.Firmicutes.Bacilli.Lactobacillales.Streptococcaceae.Streptococcus	Bacteria.Firmicutes.Bacilli.Lactobacillales.Streptococcaceae.Streptococcus.Streptococcus.downei	0.0324023	0.0476312	1	FALSE	Classified	0.0506356	No
Bacteria.Firmicutes.Bacilli.Bacillales.Staphylococcaceae.Staphylococcus	Bacteria.Firmicutes.Bacilli.Bacillales.Staphylococcaceae.Staphylococcus.Staphylococcus.kloosii	0.032418	0.0475237	1	FALSE	Classified	0.0505434	No
Bacteria.Bacteroidetes.Bacteroidia.Bacteroidales.Prevotellaceae.Prevotella	Bacteria.Bacteroidetes.Bacteroidia.Bacteroidales.Prevotellaceae.Prevotella.Prevotella.jejuni	0.0325479	0.0466407	1	FALSE	Classified	0.0496261	Yes
Bacteria.Actinobacteria.Actinobacteria.Corynebacteriales.Corynebacteriaceae.Corynebacterium	Bacteria.Actinobacteria.Actinobacteria.Corynebacteriales.Corynebacteriaceae.Corynebacterium.Corynebacterium.imitans	0.0326491	0.0459624	1	FALSE	Classified	0.0489258	Yes
Bacteria.Actinobacteria.Actinobacteria.Bifidobacteriales.Bifidobacteriaceae.Bifidobacterium	Bacteria.Actinobacteria.Actinobacteria.Bifidobacteriales.Bifidobacteriaceae.Bifidobacterium.Bifidobacterium.faecale	-0.0327841	0.0450705	1	FALSE	Classified	0.0479974	Yes
Bacteria.Bacteroidetes.Bacteroidia.Bacteroidales.Bacteroidaceae.Bacteroides	Bacteria.Bacteroidetes.Bacteroidia.Bacteroidales.Bacteroidaceae.Bacteroides.Bacteroides.gallinarum	0.0331153	0.0429444	1	FALSE	Classified	0.0457534	Yes
Bacteria.Proteobacteria.Gammaproteobacteria.Pseudomonadales.Pseudomonadaceae.Pseudomonas	Bacteria.Proteobacteria.Gammaproteobacteria.Pseudomonadales.Pseudomonadaceae.Pseudomonas.Pseudomonas.chlororaphis	0.0332992	0.0418009	1	FALSE	Classified	0.0445546	Yes
Bacteria.Firmicutes.Clostridia.Clostridiales.Clostridiaceae.Clostridium	Bacteria.Firmicutes.Clostridia.Clostridiales.Clostridiaceae.Clostridium.Clostridium.aurantibutyricum	0.0333187	0.0416814	1	FALSE	Classified	0.0444467	Yes
Bacteria.Firmicutes.Bacilli.Bacillales.Staphylococcaceae.Staphylococcus	Bacteria.Firmicutes.Bacilli.Bacillales.Staphylococcaceae.Staphylococcus.Staphylococcus.pasteuri	0.0335546	0.0402552	1	FALSE	Classified	0.0429448	Yes
Bacteria.Actinobacteria.Actinobacteria.Corynebacteriales.Corynebacteriaceae.Corynebacterium	Bacteria.Actinobacteria.Actinobacteria.Corynebacteriales.Corynebacteriaceae.Corynebacterium.Corynebacterium.jeddahense	0.0335555	0.04025	1	FALSE	Classified	0.0429448	Yes
Bacteria.Firmicutes.Negativicutes.Veillonellales.Veillonellaceae.Veillonella	Bacteria.Firmicutes.Negativicutes.Veillonellales.Veillonellaceae.Veillonella.Veillonella.montpellierensis	0.0341187	0.0370133	1	FALSE	Classified	0.039521	Yes
Bacteria.Firmicutes.Tissierellia.Tissierellales.Peptoniphilaceae.Peptoniphilus	Bacteria.Firmicutes.Tissierellia.Tissierellales.Peptoniphilaceae.Peptoniphilus.Peptoniphilus.timonensis	0.0343237	0.035891	1	FALSE	Classified	0.0383395	Yes
Bacteria.Actinobacteria.Actinobacteria.Corynebacteriales.Corynebacteriaceae.Corynebacterium	Bacteria.Actinobacteria.Actinobacteria.Corynebacteriales.Corynebacteriaceae.Corynebacterium.Corynebacterium.diphtheriae	0.0343297	0.0358586	1	FALSE	Classified	0.0383218	Yes
Bacteria.Bacteroidetes.Bacteroidia.Bacteroidales.Prevotellaceae.Prevotella	Bacteria.Bacteroidetes.Bacteroidia.Bacteroidales.Prevotellaceae.Prevotella.Prevotella.oulorum	0.034357	0.0357119	1	FALSE	Classified	0.0381819	Yes
Bacteria.Actinobacteria.Actinobacteria.Corynebacteriales.Corynebacteriaceae.Corynebacterium	Bacteria.Actinobacteria.Actinobacteria.Corynebacteriales.Corynebacteriaceae.Corynebacterium.Corynebacterium.nuruki	0.0344619	0.0351512	1	FALSE	Classified	0.0375989	Yes
Bacteria.Actinobacteria.Actinobacteria.Corynebacteriales.Corynebacteriaceae.Corynebacterium	Bacteria.Actinobacteria.Actinobacteria.Corynebacteriales.Corynebacteriaceae.Corynebacterium.Corynebacterium.aquatimens	0.0345374	0.0347523	1	FALSE	Classified	0.0371887	Yes
Bacteria.Actinobacteria.Actinobacteria.Corynebacteriales.Corynebacteriaceae.Corynebacterium	Bacteria.Actinobacteria.Actinobacteria.Corynebacteriales.Corynebacteriaceae.Corynebacterium.Corynebacterium.tuscaniense	0.0346319	0.0342592	1	FALSE	Classified	0.0366772	Yes
Bacteria.Actinobacteria.Actinobacteria.Corynebacteriales.Corynebacteriaceae.Corynebacterium	Bacteria.Actinobacteria.Actinobacteria.Corynebacteriales.Corynebacteriaceae.Corynebacterium.Corynebacterium.testudinoris	0.0346564	0.034132	1	FALSE	Classified	0.0365571	Yes
Bacteria.Actinobacteria.Actinobacteria.Corynebacteriales.Corynebacteriaceae.Corynebacterium	Bacteria.Actinobacteria.Actinobacteria.Corynebacteriales.Corynebacteriaceae.Corynebacterium.Corynebacterium.glaucum	0.0347334	0.0337357	1	FALSE	Classified	0.0361486	Yes
Bacteria.Firmicutes.Bacilli.Lactobacillales.Lactobacillaceae.Lactobacillus	Bacteria.Firmicutes.Bacilli.Lactobacillales.Lactobacillaceae.Lactobacillus.Lactobacillus.parabrevis	0.034827	0.033259	1	FALSE	Classified	0.0356536	Yes
Bacteria.Actinobacteria.Actinobacteria.Corynebacteriales.Corynebacteriaceae.Corynebacterium	Bacteria.Actinobacteria.Actinobacteria.Corynebacteriales.Corynebacteriaceae.Corynebacterium.Corynebacterium.urealyticum	0.0349718	0.0325332	1	FALSE	Classified	0.0348909	Yes
Bacteria.Actinobacteria.Actinobacteria.Corynebacteriales.Corynebacteriaceae.Corynebacterium	Bacteria.Actinobacteria.Actinobacteria.Corynebacteriales.Corynebacteriaceae.Corynebacterium.Corynebacterium.halotolerans	0.0351039	0.0318823	1	FALSE	Classified	0.034208	Yes
Bacteria.Proteobacteria.Gammaproteobacteria.Pseudomonadales.Pseudomonadaceae.Pseudomonas	Bacteria.Proteobacteria.Gammaproteobacteria.Pseudomonadales.Pseudomonadaceae.Pseudomonas.Pseudomonas.baetica	0.0351099	0.0318533	1	FALSE	Classified	0.0341919	Yes
Bacteria.Actinobacteria.Coriobacteriia.Coriobacteriales.Atopobiaceae.Atopobium	Bacteria.Actinobacteria.Coriobacteriia.Coriobacteriales.Atopobiaceae.Atopobium.Other	0.0354713	0.0301321	1	TRUE	Unclassified	0.0323586	Yes
Bacteria.Firmicutes.Bacilli.Lactobacillales.Leuconostocaceae.Leuconostoc	Bacteria.Firmicutes.Bacilli.Lactobacillales.Leuconostocaceae.Leuconostoc.Leuconostoc.rapi	0.035507	0.0299662	1	FALSE	Classified	0.0321948	Yes
Bacteria.Firmicutes.Bacilli.Bacillales.Staphylococcaceae.Staphylococcus	Bacteria.Firmicutes.Bacilli.Bacillales.Staphylococcaceae.Staphylococcus.Staphylococcus.pettenkoferi	0.0355674	0.0296875	1	FALSE	Classified	0.0319095	Yes
Bacteria.Firmicutes.Bacilli.Lactobacillales.Lactobacillaceae.Lactobacillus	Bacteria.Firmicutes.Bacilli.Lactobacillales.Lactobacillaceae.Lactobacillus.Lactobacillus.perolens	0.0358584	0.0283774	1	FALSE	Classified	0.0305149	Yes
Bacteria.Proteobacteria.Gammaproteobacteria.Pseudomonadales.Pseudomonadaceae.Pseudomonas	Bacteria.Proteobacteria.Gammaproteobacteria.Pseudomonadales.Pseudomonadaceae.Pseudomonas.Pseudomonas.guguanensis	0.036501	0.0256584	1	FALSE	Classified	0.0276033	Yes
Bacteria.Firmicutes.Bacilli.Lactobacillales.Lactobacillaceae.Lactobacillus	Bacteria.Firmicutes.Bacilli.Lactobacillales.Lactobacillaceae.Lactobacillus.Lactobacillus.futsaii	0.0369789	0.0237857	1	FALSE	Classified	0.0256	Yes
Bacteria.Bacteroidetes.Bacteroidia.Bacteroidales.Prevotellaceae.Prevotella	Bacteria.Bacteroidetes.Bacteroidia.Bacteroidales.Prevotellaceae.Prevotella.Prevotella.veroralis	0.0372692	0.0227069	1	FALSE	Classified	0.0244497	Yes
Bacteria.Firmicutes.Bacilli.Lactobacillales.Lactobacillaceae.Lactobacillus	Bacteria.Firmicutes.Bacilli.Lactobacillales.Lactobacillaceae.Lactobacillus.Lactobacillus.malefermentans	0.0377164	0.0211279	1	FALSE	Classified	0.0227596	Yes
Bacteria.Firmicutes.Bacilli.Lactobacillales.Streptococcaceae.Streptococcus	Bacteria.Firmicutes.Bacilli.Lactobacillales.Streptococcaceae.Streptococcus.Streptococcus.troglodytae	0.0378008	0.0208409	1	FALSE	Classified	0.0224604	Yes
Bacteria.Firmicutes.Bacilli.Lactobacillales.Lactobacillaceae.Lactobacillus	Bacteria.Firmicutes.Bacilli.Lactobacillales.Lactobacillaceae.Lactobacillus.Lactobacillus.modestisalitolerans	0.0379856	0.0202243	1	FALSE	Classified	0.0218055	Yes
Bacteria.Firmicutes.Negativicutes.Acidaminococcales.Acidaminococcaceae.Acidaminococcus	Bacteria.Firmicutes.Negativicutes.Acidaminococcales.Acidaminococcaceae.Acidaminococcus.Other	0.0382033	0.0195185	1	TRUE	Unclassified	0.021054	Yes
Bacteria.Proteobacteria.Gammaproteobacteria.Pseudomonadales.Pseudomonadaceae.Pseudomonas	Bacteria.Proteobacteria.Gammaproteobacteria.Pseudomonadales.Pseudomonadaceae.Pseudomonas.Pseudomonas.kuykendallii	0.0382234	0.0194544	1	FALSE	Classified	0.0209941	Yes
Bacteria.Firmicutes.Clostridia.Clostridiales.Clostridiaceae.Clostridium	Bacteria.Firmicutes.Clostridia.Clostridiales.Clostridiaceae.Clostridium.Clostridium.baratii	0.0382406	0.0193998	1	FALSE	Classified	0.0209445	Yes
Bacteria.Actinobacteria.Actinobacteria.Micrococcales.Micrococcaceae.Rothia	Bacteria.Actinobacteria.Actinobacteria.Micrococcales.Micrococcaceae.Rothia.Rothia.amarae	0.0385484	0.0184436	1	FALSE	Classified	0.019921	Yes
Bacteria.Bacteroidetes.Bacteroidia.Bacteroidales.Bacteroidaceae.Bacteroides	Bacteria.Bacteroidetes.Bacteroidia.Bacteroidales.Bacteroidaceae.Bacteroides.Bacteroides.plebeius	0.0387199	0.017929	1	FALSE	Classified	0.0193738	Yes
Archaea.Euryarchaeota.Methanobacteria.Methanobacteriales.Methanobacteriaceae.Methanobrevibacter	Archaea.Euryarchaeota.Methanobacteria.Methanobacteriales.Methanobacteriaceae.Methanobrevibacter.Methanobrevibacter.olleyae	0.0388758	0.017472	1	FALSE	Classified	0.0188885	Yes
Bacteria.Firmicutes.Bacilli.Lactobacillales.Lactobacillaceae.Lactobacillus	Bacteria.Firmicutes.Bacilli.Lactobacillales.Lactobacillaceae.Lactobacillus.Lactobacillus.helsingborgensis	0.0388769	0.017469	1	FALSE	Classified	0.0188885	Yes
Bacteria.Proteobacteria.Gammaproteobacteria.Pseudomonadales.Pseudomonadaceae.Pseudomonas	Bacteria.Proteobacteria.Gammaproteobacteria.Pseudomonadales.Pseudomonadaceae.Pseudomonas.Pseudomonas.migulae	0.0389742	0.017189	1	FALSE	Classified	0.0185991	Yes
Bacteria.Firmicutes.Clostridia.Clostridiales.Lachnospiraceae.Lachnoclostridium	Bacteria.Firmicutes.Clostridia.Clostridiales.Lachnospiraceae.Lachnoclostridium.Lachnoclostridium.phytofermentans	0.0390809	0.0168865	1	FALSE	Classified	0.0182799	Yes
Bacteria.Firmicutes.Bacilli.Lactobacillales.Lactobacillaceae.Lactobacillus	Bacteria.Firmicutes.Bacilli.Lactobacillales.Lactobacillaceae.Lactobacillus.Lactobacillus.sanfranciscensis	0.039127	0.0167575	1	FALSE	Classified	0.0181483	Yes
Bacteria.Bacteroidetes.Bacteroidia.Bacteroidales.Prevotellaceae.Prevotella	Bacteria.Bacteroidetes.Bacteroidia.Bacteroidales.Prevotellaceae.Prevotella.Prevotella.salivae	0.0392547	0.0164041	1	FALSE	Classified	0.0177735	Yes
Bacteria.Bacteroidetes.Bacteroidia.Bacteroidales.Prevotellaceae.Prevotella	Bacteria.Bacteroidetes.Bacteroidia.Bacteroidales.Prevotellaceae.Prevotella.Prevotella.intermedia	0.0393824	0.0160572	1	FALSE	Classified	0.0174055	Yes
Bacteria.Proteobacteria.Gammaproteobacteria.Pseudomonadales.Pseudomonadaceae.Pseudomonas	Bacteria.Proteobacteria.Gammaproteobacteria.Pseudomonadales.Pseudomonadaceae.Pseudomonas.Pseudomonas.taiwanensis	0.03946	0.0158496	1	FALSE	Classified	0.0171881	Yes
Bacteria.Proteobacteria.Gammaproteobacteria.Pseudomonadales.Pseudomonadaceae.Pseudomonas	Bacteria.Proteobacteria.Gammaproteobacteria.Pseudomonadales.Pseudomonadaceae.Pseudomonas.Pseudomonas.indica	0.0395262	0.0156742	1	FALSE	Classified	0.0170055	Yes
Bacteria.Firmicutes.Bacilli.Lactobacillales.Leuconostocaceae.Weissella	Bacteria.Firmicutes.Bacilli.Lactobacillales.Leuconostocaceae.Weissella.Weissella.ceti	0.0401055	0.0142122	1	FALSE	Classified	0.0154263	Yes
Bacteria.Firmicutes.Clostridia.Clostridiales.Lachnospiraceae.Lachnoclostridium	Bacteria.Firmicutes.Clostridia.Clostridiales.Lachnospiraceae.Lachnoclostridium..Clostridium..xylanolyticum	0.0401848	0.0140217	1	FALSE	Classified	0.0152262	Yes
Bacteria.Actinobacteria.Actinobacteria.Corynebacteriales.Corynebacteriaceae.Corynebacterium	Bacteria.Actinobacteria.Actinobacteria.Corynebacteriales.Corynebacteriaceae.Corynebacterium.Corynebacterium.xerosis	0.0402189	0.0139405	1	FALSE	Classified	0.0151448	Yes
Bacteria.Bacteroidetes.Bacteroidia.Bacteroidales.Prevotellaceae.Prevotella	Bacteria.Bacteroidetes.Bacteroidia.Bacteroidales.Prevotellaceae.Prevotella.Prevotella.dentalis	0.0406343	0.0129839	1	FALSE	Classified	0.014112	Yes
Bacteria.Proteobacteria.Gammaproteobacteria.Pseudomonadales.Pseudomonadaceae.Pseudomonas	Bacteria.Proteobacteria.Gammaproteobacteria.Pseudomonadales.Pseudomonadaceae.Pseudomonas.Pseudomonas.helleri	0.0407407	0.0127484	1	FALSE	Classified	0.0138621	Yes
Bacteria.Firmicutes.Bacilli.Lactobacillales.Lactobacillaceae.Lactobacillus	Bacteria.Firmicutes.Bacilli.Lactobacillales.Lactobacillaceae.Lactobacillus.Lactobacillus.kalixensis	0.0407699	0.0126844	1	FALSE	Classified	0.0137988	Yes
Bacteria.Firmicutes.Bacilli.Lactobacillales.Enterococcaceae.Enterococcus	Bacteria.Firmicutes.Bacilli.Lactobacillales.Enterococcaceae.Enterococcus.Enterococcus.olivae	0.0408561	0.0124973	1	FALSE	Classified	0.0136014	Yes
Bacteria.Firmicutes.Clostridia.Clostridiales.Lachnospiraceae.Lachnoclostridium	Bacteria.Firmicutes.Clostridia.Clostridiales.Lachnospiraceae.Lachnoclostridium..Clostridium..amygdalinum	0.0411926	0.0117898	1	FALSE	Classified	0.0128371	Yes
Bacteria.Proteobacteria.Gammaproteobacteria.Pseudomonadales.Pseudomonadaceae.Pseudomonas	Bacteria.Proteobacteria.Gammaproteobacteria.Pseudomonadales.Pseudomonadaceae.Pseudomonas.Pseudomonas.arsenicoxydans	0.0412486	0.0116757	1	FALSE	Classified	0.0127185	Yes
Bacteria.Proteobacteria.Gammaproteobacteria.Pseudomonadales.Pseudomonadaceae.Pseudomonas	Bacteria.Proteobacteria.Gammaproteobacteria.Pseudomonadales.Pseudomonadaceae.Pseudomonas.Pseudomonas.canadensis	0.0412486	0.0116757	1	FALSE	Classified	0.0127185	Yes
Bacteria.Proteobacteria.Gammaproteobacteria.Pseudomonadales.Pseudomonadaceae.Pseudomonas	Bacteria.Proteobacteria.Gammaproteobacteria.Pseudomonadales.Pseudomonadaceae.Pseudomonas.Pseudomonas.extremorientalis	0.0412486	0.0116757	1	FALSE	Classified	0.0127185	Yes
Bacteria.Proteobacteria.Gammaproteobacteria.Pseudomonadales.Pseudomonadaceae.Pseudomonas	Bacteria.Proteobacteria.Gammaproteobacteria.Pseudomonadales.Pseudomonadaceae.Pseudomonas.Pseudomonas.fluorescens	0.0412486	0.0116757	1	FALSE	Classified	0.0127185	Yes
Bacteria.Proteobacteria.Gammaproteobacteria.Pseudomonadales.Pseudomonadaceae.Pseudomonas	Bacteria.Proteobacteria.Gammaproteobacteria.Pseudomonadales.Pseudomonadaceae.Pseudomonas.Pseudomonas.marginalis	0.0412486	0.0116757	1	FALSE	Classified	0.0127185	Yes
Bacteria.Firmicutes.Bacilli.Lactobacillales.Lactobacillaceae.Lactobacillus	Bacteria.Firmicutes.Bacilli.Lactobacillales.Lactobacillaceae.Lactobacillus.Lactobacillus.nagelii	0.0414263	0.0113197	1	FALSE	Classified	0.0123585	Yes
Bacteria.Actinobacteria.Actinobacteria.Actinomycetales.Actinomycetaceae.Actinomyces	Bacteria.Actinobacteria.Actinobacteria.Actinomycetales.Actinomycetaceae.Actinomyces.Actinomyces.neuii	0.0416652	0.0108563	1	FALSE	Classified	0.0118579	Yes
Bacteria.Actinobacteria.Actinobacteria.Corynebacteriales.Corynebacteriaceae.Corynebacterium	Bacteria.Actinobacteria.Actinobacteria.Corynebacteriales.Corynebacteriaceae.Corynebacterium.Corynebacterium.otitidis	0.0419061	0.0104063	1	FALSE	Classified	0.0113715	Yes
Bacteria.Actinobacteria.Actinobacteria.Corynebacteriales.Corynebacteriaceae.Corynebacterium	Bacteria.Actinobacteria.Actinobacteria.Corynebacteriales.Corynebacteriaceae.Corynebacterium.Corynebacterium.vitaeruminis	0.0419423	0.0103401	1	FALSE	Classified	0.0113042	Yes
Bacteria.Firmicutes.Clostridia.Clostridiales.Lachnospiraceae.Blautia	Bacteria.Firmicutes.Clostridia.Clostridiales.Lachnospiraceae.Blautia.Blautia.schinkii	0.0419441	0.0103368	1	FALSE	Classified	0.0113042	Yes
Bacteria.Actinobacteria.Actinobacteria.Corynebacteriales.Corynebacteriaceae.Corynebacterium	Bacteria.Actinobacteria.Actinobacteria.Corynebacteriales.Corynebacteriaceae.Corynebacterium.Corynebacterium.glyciniphilum	0.0425868	0.00922277	1	FALSE	Classified	0.0100918	Yes
Bacteria.Firmicutes.Bacilli.Lactobacillales.Lactobacillaceae.Lactobacillus	Bacteria.Firmicutes.Bacilli.Lactobacillales.Lactobacillaceae.Lactobacillus.Lactobacillus.parafarraginis	0.0426046	0.00919351	1	FALSE	Classified	0.0100643	Yes
Bacteria.Proteobacteria.Epsilonproteobacteria.Campylobacterales.Campylobacteraceae.Campylobacter	Bacteria.Proteobacteria.Epsilonproteobacteria.Campylobacterales.Campylobacteraceae.Campylobacter.Campylobacter.mucosalis	0.0426558	0.00910977	1	FALSE	Classified	0.00997718	Yes
Bacteria.Bacteroidetes.Bacteroidia.Bacteroidales.Prevotellaceae.Prevotella	Bacteria.Bacteroidetes.Bacteroidia.Bacteroidales.Prevotellaceae.Prevotella.Prevotella.nigrescens	0.0427231	0.00900074	1	FALSE	Classified	0.00986221	Yes
Bacteria.Actinobacteria.Actinobacteria.Corynebacteriales.Corynebacteriaceae.Corynebacterium	Bacteria.Actinobacteria.Actinobacteria.Corynebacteriales.Corynebacteriaceae.Corynebacterium.Corynebacterium.simulans	0.0429482	0.00864461	1	FALSE	Classified	0.00947628	Yes
Bacteria.Actinobacteria.Actinobacteria.Corynebacteriales.Corynebacteriaceae.Corynebacterium	Bacteria.Actinobacteria.Actinobacteria.Corynebacteriales.Corynebacteriaceae.Corynebacterium.Corynebacterium.variabile	0.0429557	0.00863296	1	FALSE	Classified	0.00946778	Yes
Bacteria.Firmicutes.Bacilli.Lactobacillales.Enterococcaceae.Enterococcus	Bacteria.Firmicutes.Bacilli.Lactobacillales.Enterococcaceae.Enterococcus.Enterococcus.xiangfangensis	0.043053	0.00848306	1	FALSE	Classified	0.00930759	Yes
Bacteria.Firmicutes.Bacilli.Bacillales.Staphylococcaceae.Staphylococcus	Bacteria.Firmicutes.Bacilli.Bacillales.Staphylococcaceae.Staphylococcus.Staphylococcus.lugdunensis	0.043074	0.00845099	1	FALSE	Classified	0.00927659	Yes
Bacteria.Firmicutes.Negativicutes.Veillonellales.Veillonellaceae.Veillonella	Bacteria.Firmicutes.Negativicutes.Veillonellales.Veillonellaceae.Veillonella.Veillonella.infantium	0.0432891	0.0081291	1	FALSE	Classified	0.0089273	Yes
Bacteria.Bacteroidetes.Bacteroidia.Bacteroidales.Tannerellaceae.Parabacteroides	Bacteria.Bacteroidetes.Bacteroidia.Bacteroidales.Tannerellaceae.Parabacteroides.Parabacteroides.gordonii	0.0435092	0.00781105	1	FALSE	Classified	0.0085819	Yes
Bacteria.Firmicutes.Bacilli.Bacillales.Staphylococcaceae.Staphylococcus	Bacteria.Firmicutes.Bacilli.Bacillales.Staphylococcaceae.Staphylococcus.Staphylococcus.nepalensis	0.0435239	0.00779012	1	FALSE	Classified	0.00856278	Yes
Bacteria.Firmicutes.Bacilli.Lactobacillales.Lactobacillaceae.Lactobacillus	Bacteria.Firmicutes.Bacilli.Lactobacillales.Lactobacillaceae.Lactobacillus.Lactobacillus.suebicus	0.0436014	0.00768119	1	FALSE	Classified	0.00844687	Yes
Bacteria.Firmicutes.Bacilli.Bacillales.Staphylococcaceae.Staphylococcus	Bacteria.Firmicutes.Bacilli.Bacillales.Staphylococcaceae.Staphylococcus.Staphylococcus.haemolyticus	0.043666	0.00759126	1	FALSE	Classified	0.00835176	Yes
Bacteria.Firmicutes.Clostridia.Clostridiales.Clostridiaceae.Clostridium	Bacteria.Firmicutes.Clostridia.Clostridiales.Clostridiaceae.Clostridium.Clostridium.sartagoforme	0.0436841	0.00756623	1	FALSE	Classified	0.008328	Yes
Bacteria.Proteobacteria.Gammaproteobacteria.Pseudomonadales.Moraxellaceae.Acinetobacter	Bacteria.Proteobacteria.Gammaproteobacteria.Pseudomonadales.Moraxellaceae.Acinetobacter.Acinetobacter.haemolyticus	0.0440068	0.00713269	1	FALSE	Classified	0.00785437	Yes
Bacteria.Firmicutes.Bacilli.Lactobacillales.Lactobacillaceae.Lactobacillus	Bacteria.Firmicutes.Bacilli.Lactobacillales.Lactobacillaceae.Lactobacillus.Lactobacillus.kimbladii	0.0441221	0.00698328	1	FALSE	Classified	0.00769333	Yes
Bacteria.Proteobacteria.Gammaproteobacteria.Pseudomonadales.Pseudomonadaceae.Pseudomonas	Bacteria.Proteobacteria.Gammaproteobacteria.Pseudomonadales.Pseudomonadaceae.Pseudomonas.Pseudomonas.thermotolerans	0.0441383	0.00696247	1	FALSE	Classified	0.00767389	Yes
Bacteria.Firmicutes.Bacilli.Bacillales.Staphylococcaceae.Staphylococcus	Bacteria.Firmicutes.Bacilli.Bacillales.Staphylococcaceae.Staphylococcus.Staphylococcus.piscifermentans	0.0442107	0.00687043	1	FALSE	Classified	0.00757589	Yes
Bacteria.Firmicutes.Bacilli.Bacillales.Staphylococcaceae.Staphylococcus	Bacteria.Firmicutes.Bacilli.Bacillales.Staphylococcaceae.Staphylococcus.Staphylococcus.simulans	0.0442107	0.00687043	1	FALSE	Classified	0.00757589	Yes
Bacteria.Firmicutes.Bacilli.Lactobacillales.Lactobacillaceae.Lactobacillus	Bacteria.Firmicutes.Bacilli.Lactobacillales.Lactobacillaceae.Lactobacillus.Lactobacillus.dextrinicus	0.0443136	0.00674134	1	FALSE	Classified	0.00744031	Yes
Bacteria.Bacteroidetes.Bacteroidia.Bacteroidales.Bacteroidaceae.Bacteroides	Bacteria.Bacteroidetes.Bacteroidia.Bacteroidales.Bacteroidaceae.Bacteroides.Bacteroides.fluxus	0.0444318	0.00659573	1	FALSE	Classified	0.00728291	Yes
Bacteria.Actinobacteria.Actinobacteria.Bifidobacteriales.Bifidobacteriaceae.Bifidobacterium	Bacteria.Actinobacteria.Actinobacteria.Bifidobacteriales.Bifidobacteriaceae.Bifidobacterium.Bifidobacterium.asteroides	0.0448054	0.00615408	1	FALSE	Classified	0.00679834	Yes
Bacteria.Proteobacteria.Gammaproteobacteria.Pseudomonadales.Moraxellaceae.Acinetobacter	Bacteria.Proteobacteria.Gammaproteobacteria.Pseudomonadales.Moraxellaceae.Acinetobacter.Acinetobacter.ursingii	0.0451175	0.00580572	1	FALSE	Classified	0.00641642	Yes
Bacteria.Firmicutes.Clostridia.Clostridiales.Peptostreptococcaceae.Clostridioides	Bacteria.Firmicutes.Clostridia.Clostridiales.Peptostreptococcaceae.Clostridioides.Clostridioides.mangenotii	0.045251	0.00566219	1	FALSE	Classified	0.00626065	Yes
Bacteria.Firmicutes.Clostridia.Clostridiales.Ruminococcaceae.Not.Available	Bacteria.Firmicutes.Clostridia.Clostridiales.Ruminococcaceae.Not.Available..Clostridium..sporosphaeroides	0.0452743	0.00563739	1	FALSE	Classified	0.00623608	Yes
Bacteria.Firmicutes.Clostridia.Clostridiales.Clostridiaceae.Clostridium	Bacteria.Firmicutes.Clostridia.Clostridiales.Clostridiaceae.Clostridium.Clostridium.bornimense	0.0457427	0.00516072	1	FALSE	Classified	0.00571138	Yes
Bacteria.Bacteroidetes.Bacteroidia.Bacteroidales.Porphyromonadaceae.Porphyromonas	Bacteria.Bacteroidetes.Bacteroidia.Bacteroidales.Porphyromonadaceae.Porphyromonas.Porphyromonas.catoniae	0.0457461	0.00515736	1	FALSE	Classified	0.00571028	Yes
Bacteria.Firmicutes.Bacilli.Lactobacillales.Streptococcaceae.Streptococcus	Bacteria.Firmicutes.Bacilli.Lactobacillales.Streptococcaceae.Streptococcus.Streptococcus.equinus	0.0459916	0.00492253	1	FALSE	Classified	0.00545275	Yes
Bacteria.Firmicutes.Bacilli.Lactobacillales.Lactobacillaceae.Lactobacillus	Bacteria.Firmicutes.Bacilli.Lactobacillales.Lactobacillaceae.Lactobacillus.Lactobacillus.iners	0.0462285	0.00470504	1	FALSE	Classified	0.00521422	Yes
Bacteria.Actinobacteria.Actinobacteria.Micrococcales.Micrococcaceae.Rothia	Bacteria.Actinobacteria.Actinobacteria.Micrococcales.Micrococcaceae.Rothia.Rothia.endophytica	0.0465268	0.00444367	1	FALSE	Classified	0.00492681	Yes
Bacteria.Bacteroidetes.Bacteroidia.Bacteroidales.Prevotellaceae.Prevotella	Bacteria.Bacteroidetes.Bacteroidia.Bacteroidales.Prevotellaceae.Prevotella.Prevotella.nanceiensis	0.0466282	0.00435785	1	FALSE	Classified	0.00483387	Yes
Bacteria.Firmicutes.Bacilli.Lactobacillales.Lactobacillaceae.Lactobacillus	Bacteria.Firmicutes.Bacilli.Lactobacillales.Lactobacillaceae.Lactobacillus.Lactobacillus.vaginalis	0.0470575	0.00401087	1	FALSE	Classified	0.00445102	Yes
Bacteria.Firmicutes.Clostridia.Clostridiales.Ruminococcaceae.Ruminococcus	Bacteria.Firmicutes.Clostridia.Clostridiales.Ruminococcaceae.Ruminococcus.Ruminococcus.flavefaciens	0.0470705	0.00400076	1	FALSE	Classified	0.00444184	Yes
Bacteria.Actinobacteria.Actinobacteria.Bifidobacteriales.Bifidobacteriaceae.Bifidobacterium	Bacteria.Actinobacteria.Actinobacteria.Bifidobacteriales.Bifidobacteriaceae.Bifidobacterium.Bifidobacterium.cuniculi	0.0471283	0.00395616	1	FALSE	Classified	0.00439433	Yes
Bacteria.Actinobacteria.Actinobacteria.Bifidobacteriales.Bifidobacteriaceae.Bifidobacterium	Bacteria.Actinobacteria.Actinobacteria.Bifidobacteriales.Bifidobacteriaceae.Bifidobacterium.Bifidobacterium.crudilactis	0.0471744	0.00392084	1	FALSE	Classified	0.00435709	Yes
Bacteria.Firmicutes.Clostridia.Clostridiales.Clostridiaceae.Clostridium	Bacteria.Firmicutes.Clostridia.Clostridiales.Clostridiaceae.Clostridium.Clostridium.tarantellae	0.0476384	0.00358131	1	FALSE	Classified	0.00398161	Yes
Bacteria.Firmicutes.Bacilli.Lactobacillales.Lactobacillaceae.Lactobacillus	Bacteria.Firmicutes.Bacilli.Lactobacillales.Lactobacillaceae.Lactobacillus.Lactobacillus.intestinalis	0.0476693	0.00355966	1	FALSE	Classified	0.00395935	Yes
Bacteria.Actinobacteria.Actinobacteria.Corynebacteriales.Corynebacteriaceae.Corynebacterium	Bacteria.Actinobacteria.Actinobacteria.Corynebacteriales.Corynebacteriaceae.Corynebacterium.Corynebacterium.sputi	0.0477019	0.00353697	1	FALSE	Classified	0.00393591	Yes
Bacteria.Firmicutes.Bacilli.Lactobacillales.Lactobacillaceae.Lactobacillus	Bacteria.Firmicutes.Bacilli.Lactobacillales.Lactobacillaceae.Lactobacillus.Lactobacillus.harbinensis	0.0477306	0.00351714	1	FALSE	Classified	0.00391565	Yes
Bacteria.Firmicutes.Clostridia.Clostridiales.Clostridiaceae.Clostridium	Bacteria.Firmicutes.Clostridia.Clostridiales.Clostridiaceae.Clostridium.Clostridium.celatum	0.0477664	0.00349244	1	FALSE	Classified	0.00388993	Yes
Bacteria.Firmicutes.Negativicutes.Veillonellales.Veillonellaceae.Dialister	Bacteria.Firmicutes.Negativicutes.Veillonellales.Veillonellaceae.Dialister.Dialister.micraerophilus	0.0477954	0.00347264	1	FALSE	Classified	0.00386965	Yes
Bacteria.Proteobacteria.Gammaproteobacteria.Pseudomonadales.Pseudomonadaceae.Pseudomonas	Bacteria.Proteobacteria.Gammaproteobacteria.Pseudomonadales.Pseudomonadaceae.Pseudomonas.Pseudomonas.guangdongensis	0.0482254	0.00319012	1	FALSE	Classified	0.00355646	Yes
Bacteria.Proteobacteria.Gammaproteobacteria.Pseudomonadales.Pseudomonadaceae.Pseudomonas	Bacteria.Proteobacteria.Gammaproteobacteria.Pseudomonadales.Pseudomonadaceae.Pseudomonas.Pseudomonas.oryzihabitans	0.0483643	0.00310347	1	FALSE	Classified	0.00346145	Yes
Bacteria.Bacteroidetes.Bacteroidia.Bacteroidales.Bacteroidaceae.Bacteroides	Bacteria.Bacteroidetes.Bacteroidia.Bacteroidales.Bacteroidaceae.Bacteroides.Bacteroides.oleiciplenus	0.0485206	0.00300848	1	FALSE	Classified	0.00335704	Yes
Bacteria.Actinobacteria.Actinobacteria.Corynebacteriales.Corynebacteriaceae.Corynebacterium	Bacteria.Actinobacteria.Actinobacteria.Corynebacteriales.Corynebacteriaceae.Corynebacterium.Corynebacterium.singulare	0.0491228	0.00266689	1	FALSE	Classified	0.00297725	Yes
Bacteria.Firmicutes.Bacilli.Lactobacillales.Lactobacillaceae.Lactobacillus	Bacteria.Firmicutes.Bacilli.Lactobacillales.Lactobacillaceae.Lactobacillus.Lactobacillus.apis	0.049258	0.00259521	1	FALSE	Classified	0.00289856	Yes
Archaea.Euryarchaeota.Methanobacteria.Methanobacteriales.Methanobacteriaceae.Methanobrevibacter	Archaea.Euryarchaeota.Methanobacteria.Methanobacteriales.Methanobacteriaceae.Methanobrevibacter.Methanobrevibacter.cuticularis	0.0494897	0.00247649	1	FALSE	Classified	0.00276724	Yes
Bacteria.Bacteroidetes.Bacteroidia.Bacteroidales.Bacteroidaceae.Bacteroides	Bacteria.Bacteroidetes.Bacteroidia.Bacteroidales.Bacteroidaceae.Bacteroides.Bacteroides.barnesiae	-0.0495223	0.00246022	1	FALSE	Classified	0.00275033	Yes
Bacteria.Firmicutes.Bacilli.Lactobacillales.Enterococcaceae.Enterococcus	Bacteria.Firmicutes.Bacilli.Lactobacillales.Enterococcaceae.Enterococcus.Enterococcus.hirae	0.0497683	0.00234035	1	FALSE	Classified	0.00261752	Yes
Bacteria.Actinobacteria.Actinobacteria.Corynebacteriales.Corynebacteriaceae.Corynebacterium	Bacteria.Actinobacteria.Actinobacteria.Corynebacteriales.Corynebacteriaceae.Corynebacterium.Corynebacterium.propinquum	0.0503266	0.0020879	1	FALSE	Classified	0.00233626	Yes
Bacteria.Proteobacteria.Gammaproteobacteria.Pseudomonadales.Moraxellaceae.Acinetobacter	Bacteria.Proteobacteria.Gammaproteobacteria.Pseudomonadales.Moraxellaceae.Acinetobacter.Acinetobacter.calcoaceticus	0.0506273	0.0019625	1	FALSE	Classified	0.00219695	Yes
Bacteria.Firmicutes.Clostridia.Clostridiales.Lachnospiraceae.Lachnoclostridium	Bacteria.Firmicutes.Clostridia.Clostridiales.Lachnospiraceae.Lachnoclostridium..Clostridium..asparagiforme	0.0508239	0.00188431	1	FALSE	Classified	0.00211039	Yes
Bacteria.Proteobacteria.Gammaproteobacteria.Pseudomonadales.Moraxellaceae.Acinetobacter	Bacteria.Proteobacteria.Gammaproteobacteria.Pseudomonadales.Moraxellaceae.Acinetobacter.Acinetobacter.lactucae	0.0511466	0.00176214	1	FALSE	Classified	0.00197448	Yes
Bacteria.Bacteroidetes.Bacteroidia.Bacteroidales.Prevotellaceae.Prevotella	Bacteria.Bacteroidetes.Bacteroidia.Bacteroidales.Prevotellaceae.Prevotella.Prevotella.oralis	0.0516966	0.00157054	1	FALSE	Classified	0.0017606	Yes
Bacteria.Firmicutes.Bacilli.Bacillales.Staphylococcaceae.Staphylococcus	Bacteria.Firmicutes.Bacilli.Bacillales.Staphylococcaceae.Staphylococcus.Staphylococcus.succinus	0.0524018	0.00135295	1	FALSE	Classified	0.00151738	Yes
Bacteria.Proteobacteria.Gammaproteobacteria.Pseudomonadales.Moraxellaceae.Acinetobacter	Bacteria.Proteobacteria.Gammaproteobacteria.Pseudomonadales.Moraxellaceae.Acinetobacter.Acinetobacter.tjernbergiae	0.0526178	0.00129209	1	FALSE	Classified	0.00144979	Yes
Bacteria.Proteobacteria.Gammaproteobacteria.Pseudomonadales.Moraxellaceae.Acinetobacter	Bacteria.Proteobacteria.Gammaproteobacteria.Pseudomonadales.Moraxellaceae.Acinetobacter.Acinetobacter.modestus	0.0530505	0.00117768	1	FALSE	Classified	0.00132204	Yes
Bacteria.Proteobacteria.Gammaproteobacteria.Pseudomonadales.Moraxellaceae.Acinetobacter	Bacteria.Proteobacteria.Gammaproteobacteria.Pseudomonadales.Moraxellaceae.Acinetobacter.Acinetobacter.proteolyticus	0.0530505	0.00117768	1	FALSE	Classified	0.00132204	Yes
Bacteria.Firmicutes.Clostridia.Clostridiales.Peptostreptococcaceae.Peptostreptococcus	Bacteria.Firmicutes.Clostridia.Clostridiales.Peptostreptococcaceae.Peptostreptococcus.Peptostreptococcus.russellii	0.0536288	0.00103936	1	FALSE	Classified	0.00116784	Yes
Bacteria.Firmicutes.Bacilli.Lactobacillales.Enterococcaceae.Enterococcus	Bacteria.Firmicutes.Bacilli.Lactobacillales.Enterococcaceae.Enterococcus.Enterococcus.camelliae	0.0542188	0.000913877	1	FALSE	Classified	0.00102732	Yes
Bacteria.Bacteroidetes.Bacteroidia.Bacteroidales.Rikenellaceae.Alistipes	Bacteria.Bacteroidetes.Bacteroidia.Bacteroidales.Rikenellaceae.Alistipes.Alistipes.timonensis	0.0546466	0.000831829	1	FALSE	Classified	0.000935519	Yes
Bacteria.Firmicutes.Bacilli.Lactobacillales.Lactobacillaceae.Lactobacillus	Bacteria.Firmicutes.Bacilli.Lactobacillales.Lactobacillaceae.Lactobacillus.Lactobacillus.composti	0.0549505	0.000777743	1	FALSE	Classified	0.000875096	Yes
Bacteria.Firmicutes.Clostridia.Clostridiales.Clostridiaceae.Clostridium	Bacteria.Firmicutes.Clostridia.Clostridiales.Clostridiaceae.Clostridium.Clostridium.argentinense	0.055033	0.000763648	1	FALSE	Classified	0.000859635	Yes
Bacteria.Actinobacteria.Actinobacteria.Actinomycetales.Actinomycetaceae.Actinomyces	Bacteria.Actinobacteria.Actinobacteria.Actinomycetales.Actinomycetaceae.Actinomyces.Actinomyces.timonensis	0.0550629	0.000758581	1	FALSE	Classified	0.000854328	Yes
Bacteria.Proteobacteria.Gammaproteobacteria.Pseudomonadales.Pseudomonadaceae.Pseudomonas	Bacteria.Proteobacteria.Gammaproteobacteria.Pseudomonadales.Pseudomonadaceae.Pseudomonas.Pseudomonas.alcaligenes	0.0554072	0.000702581	1	FALSE	Classified	0.000791627	Yes
Bacteria.Bacteroidetes.Bacteroidia.Bacteroidales.Prevotellaceae.Prevotella	Bacteria.Bacteroidetes.Bacteroidia.Bacteroidales.Prevotellaceae.Prevotella.Prevotella.histicola	0.0557727	0.000647355	1	FALSE	Classified	0.00072974	Yes
Bacteria.Firmicutes.Bacilli.Lactobacillales.Lactobacillaceae.Lactobacillus	Bacteria.Firmicutes.Bacilli.Lactobacillales.Lactobacillaceae.Lactobacillus.Lactobacillus.panis	0.0558143	0.000641332	1	FALSE	Classified	0.000723287	Yes
Bacteria.Firmicutes.Bacilli.Lactobacillales.Enterococcaceae.Enterococcus	Bacteria.Firmicutes.Bacilli.Lactobacillales.Enterococcaceae.Enterococcus.Enterococcus.rivorum	0.0562688	0.000578833	1	FALSE	Classified	0.000653104	Yes
Bacteria.Actinobacteria.Actinobacteria.Bifidobacteriales.Bifidobacteriaceae.Bifidobacterium	Bacteria.Actinobacteria.Actinobacteria.Bifidobacteriales.Bifidobacteriaceae.Bifidobacterium.Bifidobacterium.saguini	0.0565454	0.000543616	1	FALSE	Classified	0.000613654	Yes
Bacteria.Firmicutes.Bacilli.Lactobacillales.Lactobacillaceae.Lactobacillus	Bacteria.Firmicutes.Bacilli.Lactobacillales.Lactobacillaceae.Lactobacillus.Lactobacillus.antri	0.0567991	0.000513091	1	FALSE	Classified	0.000579466	Yes
Bacteria.Actinobacteria.Actinobacteria.Actinomycetales.Actinomycetaceae.Actinomyces	Bacteria.Actinobacteria.Actinobacteria.Actinomycetales.Actinomycetaceae.Actinomyces.Actinomyces.ihuae	0.0570198	0.000487837	1	FALSE	Classified	0.000551201	Yes
Bacteria.Proteobacteria.Gammaproteobacteria.Pseudomonadales.Pseudomonadaceae.Pseudomonas	Bacteria.Proteobacteria.Gammaproteobacteria.Pseudomonadales.Pseudomonadaceae.Pseudomonas.Pseudomonas.psychrophila	0.0571556	0.000472874	1	FALSE	Classified	0.000534544	Yes
Bacteria.Proteobacteria.Gammaproteobacteria.Pseudomonadales.Pseudomonadaceae.Pseudomonas	Bacteria.Proteobacteria.Gammaproteobacteria.Pseudomonadales.Pseudomonadaceae.Pseudomonas.Pseudomonas.weihenstephanensis	0.0571556	0.000472874	1	FALSE	Classified	0.000534544	Yes
Bacteria.Firmicutes.Bacilli.Bacillales.Staphylococcaceae.Staphylococcus	Bacteria.Firmicutes.Bacilli.Bacillales.Staphylococcaceae.Staphylococcus.Staphylococcus.hominis	0.0573751	0.000449598	1	FALSE	Classified	0.000508706	Yes
Bacteria.Proteobacteria.Gammaproteobacteria.Pseudomonadales.Pseudomonadaceae.Pseudomonas	Bacteria.Proteobacteria.Gammaproteobacteria.Pseudomonadales.Pseudomonadaceae.Pseudomonas.Pseudomonas.rhodesiae	0.0576084	0.000426037	1	FALSE	Classified	0.000482272	Yes
Bacteria.Firmicutes.Bacilli.Lactobacillales.Lactobacillaceae.Lactobacillus	Bacteria.Firmicutes.Bacilli.Lactobacillales.Lactobacillaceae.Lactobacillus.Lactobacillus.vaccinostercus	0.0582856	0.000364002	1	FALSE	Classified	0.000412241	Yes
Bacteria.Firmicutes.Bacilli.Lactobacillales.Lactobacillaceae.Lactobacillus	Bacteria.Firmicutes.Bacilli.Lactobacillales.Lactobacillaceae.Lactobacillus.Lactobacillus.songhuajiangensis	0.0584674	0.000348847	1	FALSE	Classified	0.000395262	Yes
Bacteria.Firmicutes.Bacilli.Lactobacillales.Streptococcaceae.Streptococcus	Bacteria.Firmicutes.Bacilli.Lactobacillales.Streptococcaceae.Streptococcus.Streptococcus.australis	0.0586347	0.000335425	1	FALSE	Classified	0.000380232	Yes
Bacteria.Proteobacteria.Gammaproteobacteria.Enterobacterales.Pectobacteriaceae.Pectobacterium	Bacteria.Proteobacteria.Gammaproteobacteria.Enterobacterales.Pectobacteriaceae.Pectobacterium.Pectobacterium.aroidearum	0.0587684	0.000325045	1	FALSE	Classified	0.000368637	Yes
Bacteria.Firmicutes.Bacilli.Bacillales.Bacillaceae.Bacillus	Bacteria.Firmicutes.Bacilli.Bacillales.Bacillaceae.Bacillus.Bacillus.thioparans	0.0588498	0.000318878	1	FALSE	Classified	0.000361812	Yes
Bacteria.Actinobacteria.Coriobacteriia.Coriobacteriales.Coriobacteriaceae.Collinsella	Bacteria.Actinobacteria.Coriobacteriia.Coriobacteriales.Coriobacteriaceae.Collinsella.Collinsella.stercoris	0.0590627	0.000303248	1	FALSE	Classified	0.000344239	Yes
Bacteria.Firmicutes.Bacilli.Bacillales.Bacillaceae.Bacillus	Bacteria.Firmicutes.Bacilli.Bacillales.Bacillaceae.Bacillus.Bacillus.alcalophilus	0.0592026	0.000293378	1	FALSE	Classified	0.000333191	Yes
Bacteria.Firmicutes.Bacilli.Lactobacillales.Streptococcaceae.Streptococcus	Bacteria.Firmicutes.Bacilli.Lactobacillales.Streptococcaceae.Streptococcus.Streptococcus.mitis	0.0592856	0.000287658	1	FALSE	Classified	0.000326847	Yes
Bacteria.Firmicutes.Clostridia.Clostridiales.Eubacteriaceae.Eubacterium	Bacteria.Firmicutes.Clostridia.Clostridiales.Eubacteriaceae.Eubacterium.Eubacterium.coprostanoligenes	0.0593637	0.000282377	1	FALSE	Classified	0.000320997	Yes
Bacteria.Firmicutes.Tissierellia.Tissierellales.Peptoniphilaceae.Anaerococcus	Bacteria.Firmicutes.Tissierellia.Tissierellales.Peptoniphilaceae.Anaerococcus.Anaerococcus.nagyae	0.0594014	0.000279864	1	FALSE	Classified	0.00031829	Yes
Bacteria.Firmicutes.Bacilli.Lactobacillales.Streptococcaceae.Streptococcus	Bacteria.Firmicutes.Bacilli.Lactobacillales.Streptococcaceae.Streptococcus.Streptococcus.pyogenes	0.05958	0.000268218	1	FALSE	Classified	0.000305188	Yes
Bacteria.Firmicutes.Bacilli.Lactobacillales.Streptococcaceae.Streptococcus	Bacteria.Firmicutes.Bacilli.Lactobacillales.Streptococcaceae.Streptococcus.Streptococcus.lactarius	0.0596038	0.000266704	1	FALSE	Classified	0.000303607	Yes
Bacteria.Bacteroidetes.Bacteroidia.Bacteroidales.Bacteroidaceae.Bacteroides	Bacteria.Bacteroidetes.Bacteroidia.Bacteroidales.Bacteroidaceae.Bacteroides.Bacteroides.clarus	0.059787	0.000255296	1	FALSE	Classified	0.000290757	Yes
Bacteria.Firmicutes.Bacilli.Bacillales.Bacillaceae.Bacillus	Bacteria.Firmicutes.Bacilli.Bacillales.Bacillaceae.Bacillus.Bacillus.oleronius	0.05982	0.00025329	1	FALSE	Classified	0.000288608	Yes
Bacteria.Firmicutes.Bacilli.Lactobacillales.Leuconostocaceae.Weissella	Bacteria.Firmicutes.Bacilli.Lactobacillales.Leuconostocaceae.Weissella.Weissella.halotolerans	0.0598737	0.000250056	1	FALSE	Classified	0.000285057	Yes
Bacteria.Firmicutes.Bacilli.Bacillales.Bacillaceae.Bacillus	Bacteria.Firmicutes.Bacilli.Bacillales.Bacillaceae.Bacillus.Bacillus.badius	0.0599082	0.000248002	1	FALSE	Classified	0.000282848	Yes
Bacteria.Proteobacteria.Gammaproteobacteria.Pseudomonadales.Pseudomonadaceae.Pseudomonas	Bacteria.Proteobacteria.Gammaproteobacteria.Pseudomonadales.Pseudomonadaceae.Pseudomonas.Pseudomonas.monteilii	0.0599225	0.000247155	1	FALSE	Classified	0.000282015	Yes
Bacteria.Firmicutes.Bacilli.Lactobacillales.Streptococcaceae.Streptococcus	Bacteria.Firmicutes.Bacilli.Lactobacillales.Streptococcaceae.Streptococcus.Streptococcus.sobrinus	0.060433	0.000218614	1	FALSE	Classified	0.000249565	Yes
Bacteria.Bacteroidetes.Bacteroidia.Bacteroidales.Bacteroidaceae.Bacteroides	Bacteria.Bacteroidetes.Bacteroidia.Bacteroidales.Bacteroidaceae.Bacteroides.Bacteroides.sartorii	-0.0605305	0.00021353	1	FALSE	Classified	0.000243876	Yes
Bacteria.Firmicutes.Negativicutes.Veillonellales.Veillonellaceae.Veillonella	Bacteria.Firmicutes.Negativicutes.Veillonellales.Veillonellaceae.Veillonella.Veillonella.magna	0.060626	0.000208656	1	FALSE	Classified	0.000238422	Yes
Bacteria.Firmicutes.Clostridia.Clostridiales.Lachnospiraceae.Anaerostipes	Bacteria.Firmicutes.Clostridia.Clostridiales.Lachnospiraceae.Anaerostipes.Anaerostipes.caccae	0.0606869	0.0002056	1	FALSE	Classified	0.000235041	Yes
Bacteria.Firmicutes.Bacilli.Lactobacillales.Streptococcaceae.Streptococcus	Bacteria.Firmicutes.Bacilli.Lactobacillales.Streptococcaceae.Streptococcus.Streptococcus.parauberis	0.061041	0.000188665	1	FALSE	Classified	0.000215782	Yes
Bacteria.Bacteroidetes.Bacteroidia.Bacteroidales.Prevotellaceae.Prevotella	Bacteria.Bacteroidetes.Bacteroidia.Bacteroidales.Prevotellaceae.Prevotella.Prevotella.denticola	0.0614035	0.000172688	1	FALSE	Classified	0.000197602	Yes
Bacteria.Firmicutes.Bacilli.Lactobacillales.Leuconostocaceae.Leuconostoc	Bacteria.Firmicutes.Bacilli.Lactobacillales.Leuconostocaceae.Leuconostoc.Leuconostoc.fallax	0.0614303	0.000171559	1	FALSE	Classified	0.000196403	Yes
Bacteria.Proteobacteria.Betaproteobacteria.Neisseriales.Neisseriaceae.Neisseria	Bacteria.Proteobacteria.Betaproteobacteria.Neisseriales.Neisseriaceae.Neisseria.Neisseria.weaveri	0.0617189	0.000159832	1	FALSE	Classified	0.000183064	Yes
Bacteria.Proteobacteria.Gammaproteobacteria.Pseudomonadales.Pseudomonadaceae.Pseudomonas	Bacteria.Proteobacteria.Gammaproteobacteria.Pseudomonadales.Pseudomonadaceae.Pseudomonas.Pseudomonas.reidholzensis	0.0618237	0.000155761	1	FALSE	Classified	0.000178485	Yes
Bacteria.Firmicutes.Bacilli.Bacillales.Staphylococcaceae.Staphylococcus	Bacteria.Firmicutes.Bacilli.Bacillales.Staphylococcaceae.Staphylococcus.Staphylococcus.fleurettii	0.0620461	0.000147449	1	FALSE	Classified	0.00016904	Yes
Bacteria.Actinobacteria.Actinobacteria.Corynebacteriales.Corynebacteriaceae.Corynebacterium	Bacteria.Actinobacteria.Actinobacteria.Corynebacteriales.Corynebacteriaceae.Corynebacterium.Corynebacterium.casei	0.0623141	0.000137984	1	FALSE	Classified	0.000158264	Yes
Bacteria.Actinobacteria.Actinobacteria.Actinomycetales.Actinomycetaceae.Actinomyces	Bacteria.Actinobacteria.Actinobacteria.Actinomycetales.Actinomycetaceae.Actinomyces.Actinomyces.urogenitalis	0.0626628	0.000126525	1	FALSE	Classified	0.00014519	Yes
Bacteria.Firmicutes.Tissierellia.Tissierellales.Peptoniphilaceae.Peptoniphilus	Bacteria.Firmicutes.Tissierellia.Tissierellales.Peptoniphilaceae.Peptoniphilus.Peptoniphilus.gorbachii	0.0631688	0.000111482	1	FALSE	Classified	0.000127988	Yes
Bacteria.Firmicutes.Bacilli.Bacillales.Bacillaceae.Bacillus	Bacteria.Firmicutes.Bacilli.Bacillales.Bacillaceae.Bacillus.Bacillus.massiliosenegalensis	0.06326	0.000108957	1	FALSE	Classified	0.000125148	Yes
Bacteria.Firmicutes.Bacilli.Lactobacillales.Carnobacteriaceae.Granulicatella	Bacteria.Firmicutes.Bacilli.Lactobacillales.Carnobacteriaceae.Granulicatella.Granulicatella.balaenopterae	0.0633322	0.000106995	1	FALSE	Classified	0.000122953	Yes
Bacteria.Firmicutes.Bacilli.Bacillales.Bacillaceae.Bacillus	Bacteria.Firmicutes.Bacilli.Bacillales.Bacillaceae.Bacillus.Bacillus.rigiliprofundi	0.0634364	0.000104225	1	FALSE	Classified	0.000119827	Yes
Bacteria.Firmicutes.Bacilli.Lactobacillales.Streptococcaceae.Streptococcus	Bacteria.Firmicutes.Bacilli.Lactobacillales.Streptococcaceae.Streptococcus.Streptococcus.loxodontisalivarius	0.0636432	9.89e-05	1	FALSE	Classified	0.000113758	Yes
Bacteria.Firmicutes.Bacilli.Bacillales.Bacillaceae.Bacillus	Bacteria.Firmicutes.Bacilli.Bacillales.Bacillaceae.Bacillus.Bacillus.pervagus	0.0636833	9.79e-05	1	FALSE	Classified	0.000112662	Yes
Bacteria.Firmicutes.Bacilli.Bacillales.Bacillaceae.Bacillus	Bacteria.Firmicutes.Bacilli.Bacillales.Bacillaceae.Bacillus.Bacillus.thermoamylovorans	0.0637539	9.62e-05	1	FALSE	Classified	0.000110758	Yes
Bacteria.Proteobacteria.Gammaproteobacteria.Enterobacterales.Morganellaceae.Proteus	Bacteria.Proteobacteria.Gammaproteobacteria.Enterobacterales.Morganellaceae.Proteus.Proteus.terrae	0.0638093	9.49e-05	1	FALSE	Classified	0.000109313	Yes
Bacteria.Firmicutes.Clostridia.Clostridiales.Clostridiaceae.Clostridium	Bacteria.Firmicutes.Clostridia.Clostridiales.Clostridiaceae.Clostridium.Clostridium.disporicum	0.064101	8.81e-05	1	FALSE	Classified	0.000101528	Yes
Bacteria.Firmicutes.Bacilli.Bacillales.Bacillaceae.Bacillus	Bacteria.Firmicutes.Bacilli.Bacillales.Bacillaceae.Bacillus.Bacillus.eiseniae	0.0641067	8.8e-05	1	FALSE	Classified	0.000101461	Yes
Bacteria.Firmicutes.Bacilli.Lactobacillales.Lactobacillaceae.Lactobacillus	Bacteria.Firmicutes.Bacilli.Lactobacillales.Lactobacillaceae.Lactobacillus.Lactobacillus.taiwanensis	0.0641141	8.78e-05	1	FALSE	Classified	0.000101279	Yes
Bacteria.Firmicutes.Bacilli.Bacillales.Bacillaceae.Bacillus	Bacteria.Firmicutes.Bacilli.Bacillales.Bacillaceae.Bacillus.Bacillus.cohnii	0.0647065	7.55e-05	1	FALSE	Classified	8.71e-05	Yes
Bacteria.Firmicutes.Bacilli.Lactobacillales.Lactobacillaceae.Lactobacillus	Bacteria.Firmicutes.Bacilli.Lactobacillales.Lactobacillaceae.Lactobacillus.Lactobacillus.crispatus	0.0649377	7.11e-05	1	FALSE	Classified	8.21e-05	Yes
Bacteria.Firmicutes.Bacilli.Bacillales.Bacillaceae.Bacillus	Bacteria.Firmicutes.Bacilli.Bacillales.Bacillaceae.Bacillus.Bacillus.pumilus	0.0651652	6.71e-05	1	FALSE	Classified	7.75e-05	Yes
Bacteria.Proteobacteria.Gammaproteobacteria.Pasteurellales.Pasteurellaceae.Haemophilus	Bacteria.Proteobacteria.Gammaproteobacteria.Pasteurellales.Pasteurellaceae.Haemophilus.Haemophilus.parahaemolyticus	0.0655525	6.07e-05	1	FALSE	Classified	7.02e-05	Yes
Bacteria.Firmicutes.Bacilli.Lactobacillales.Lactobacillaceae.Lactobacillus	Bacteria.Firmicutes.Bacilli.Lactobacillales.Lactobacillaceae.Lactobacillus.Lactobacillus.ceti	0.0655848	6.01e-05	1	FALSE	Classified	6.95e-05	Yes
Bacteria.Firmicutes.Bacilli.Bacillales.Bacillaceae.Bacillus	Bacteria.Firmicutes.Bacilli.Bacillales.Bacillaceae.Bacillus.Bacillus.vallismortis	0.0655885	6.01e-05	1	FALSE	Classified	6.95e-05	Yes
Bacteria.Firmicutes.Negativicutes.Veillonellales.Veillonellaceae.Veillonella	Bacteria.Firmicutes.Negativicutes.Veillonellales.Veillonellaceae.Veillonella.Veillonella.denticariosi	0.06565	5.91e-05	1	FALSE	Classified	6.84e-05	Yes
Bacteria.Firmicutes.Bacilli.Bacillales.Bacillaceae.Bacillus	Bacteria.Firmicutes.Bacilli.Bacillales.Bacillaceae.Bacillus.Bacillus.sonorensis	0.0656944	5.85e-05	1	FALSE	Classified	6.77e-05	Yes
Bacteria.Proteobacteria.Betaproteobacteria.Neisseriales.Neisseriaceae.Neisseria	Bacteria.Proteobacteria.Betaproteobacteria.Neisseriales.Neisseriaceae.Neisseria.Neisseria.sicca	0.065784	5.71e-05	1	FALSE	Classified	6.61e-05	Yes
Bacteria.Firmicutes.Bacilli.Lactobacillales.Lactobacillaceae.Lactobacillus	Bacteria.Firmicutes.Bacilli.Lactobacillales.Lactobacillaceae.Lactobacillus.Lactobacillus.saerimneri	0.0658087	5.67e-05	1	FALSE	Classified	6.57e-05	Yes
Bacteria.Firmicutes.Bacilli.Bacillales.Bacillaceae.Bacillus	Bacteria.Firmicutes.Bacilli.Bacillales.Bacillaceae.Bacillus.Bacillus.fumarioli	0.0658355	5.63e-05	1	FALSE	Classified	6.53e-05	Yes
Bacteria.Firmicutes.Bacilli.Bacillales.Bacillaceae.Bacillus	Bacteria.Firmicutes.Bacilli.Bacillales.Bacillaceae.Bacillus.Bacillus.mobilis	0.0658355	5.63e-05	1	FALSE	Classified	6.53e-05	Yes
Bacteria.Firmicutes.Bacilli.Bacillales.Bacillaceae.Bacillus	Bacteria.Firmicutes.Bacilli.Bacillales.Bacillaceae.Bacillus.Bacillus.nematocida	0.0658355	5.63e-05	1	FALSE	Classified	6.53e-05	Yes
Bacteria.Firmicutes.Bacilli.Bacillales.Bacillaceae.Bacillus	Bacteria.Firmicutes.Bacilli.Bacillales.Bacillaceae.Bacillus.Bacillus.patagoniensis	0.0658355	5.63e-05	1	FALSE	Classified	6.53e-05	Yes
Bacteria.Firmicutes.Bacilli.Bacillales.Bacillaceae.Bacillus	Bacteria.Firmicutes.Bacilli.Bacillales.Bacillaceae.Bacillus.Bacillus.sporothermodurans	0.0658708	5.58e-05	1	TRUE	Unclassified	6.48e-05	Yes
Bacteria.Proteobacteria.Betaproteobacteria.Burkholderiales.Sutterellaceae.Sutterella	Bacteria.Proteobacteria.Betaproteobacteria.Burkholderiales.Sutterellaceae.Sutterella.Sutterella.parvirubra	0.065877	5.57e-05	1	FALSE	Classified	6.47e-05	Yes
Bacteria.Fusobacteria.Fusobacteriia.Fusobacteriales.Fusobacteriaceae.Fusobacterium	Bacteria.Fusobacteria.Fusobacteriia.Fusobacteriales.Fusobacteriaceae.Fusobacterium.Fusobacterium.ulcerans	0.0659041	5.53e-05	1	FALSE	Classified	6.43e-05	Yes
Bacteria.Bacteroidetes.Bacteroidia.Bacteroidales.Tannerellaceae.Parabacteroides	Bacteria.Bacteroidetes.Bacteroidia.Bacteroidales.Tannerellaceae.Parabacteroides.Parabacteroides.chinchillae	0.0661962	5.13e-05	1	FALSE	Classified	5.97e-05	Yes
Bacteria.Firmicutes.Bacilli.Lactobacillales.Streptococcaceae.Streptococcus	Bacteria.Firmicutes.Bacilli.Lactobacillales.Streptococcaceae.Streptococcus.Streptococcus.massiliensis	0.066535	4.69e-05	1	FALSE	Classified	5.46e-05	Yes
Bacteria.Firmicutes.Clostridia.Clostridiales.Clostridiaceae.Clostridium	Bacteria.Firmicutes.Clostridia.Clostridiales.Clostridiaceae.Clostridium.Clostridium.sporogenes	0.0666139	4.59e-05	1	FALSE	Classified	5.35e-05	Yes
Bacteria.Firmicutes.Bacilli.Lactobacillales.Leuconostocaceae.Weissella	Bacteria.Firmicutes.Bacilli.Lactobacillales.Leuconostocaceae.Weissella.Weissella.oryzae	0.0666615	4.54e-05	1	FALSE	Classified	5.29e-05	Yes
Bacteria.Bacteroidetes.Bacteroidia.Bacteroidales.Rikenellaceae.Alistipes	Bacteria.Bacteroidetes.Bacteroidia.Bacteroidales.Rikenellaceae.Alistipes.Alistipes.inops	0.0668019	4.37e-05	1	FALSE	Classified	5.09e-05	Yes
Bacteria.Firmicutes.Negativicutes.Veillonellales.Veillonellaceae.Veillonella	Bacteria.Firmicutes.Negativicutes.Veillonellales.Veillonellaceae.Veillonella.Veillonella.caviae	0.0671345	4e-05	1	FALSE	Classified	4.67e-05	Yes
Bacteria.Firmicutes.Bacilli.Bacillales.Not.Available.Gemella	Bacteria.Firmicutes.Bacilli.Bacillales.Not.Available.Gemella.Gemella.cuniculi	0.0671865	3.95e-05	1	FALSE	Classified	4.61e-05	Yes
Bacteria.Firmicutes.Tissierellia.Tissierellales.Peptoniphilaceae.Peptoniphilus	Bacteria.Firmicutes.Tissierellia.Tissierellales.Peptoniphilaceae.Peptoniphilus.Peptoniphilus.phoceensis	0.067354	3.78e-05	1	FALSE	Classified	4.41e-05	Yes
Bacteria.Firmicutes.Bacilli.Bacillales.Staphylococcaceae.Staphylococcus	Bacteria.Firmicutes.Bacilli.Bacillales.Staphylococcaceae.Staphylococcus.Staphylococcus.capitis	0.0677074	3.44e-05	1	FALSE	Classified	4.02e-05	Yes
Bacteria.Firmicutes.Clostridia.Clostridiales.Lachnospiraceae.Blautia	Bacteria.Firmicutes.Clostridia.Clostridiales.Lachnospiraceae.Blautia.Blautia.hansenii	0.0677245	3.42e-05	1	FALSE	Classified	4e-05	Yes
Bacteria.Actinobacteria.Actinobacteria.Micrococcales.Micrococcaceae.Rothia	Bacteria.Actinobacteria.Actinobacteria.Micrococcales.Micrococcaceae.Rothia.Rothia.kristinae	0.0678397	3.32e-05	1	FALSE	Classified	3.88e-05	Yes
Bacteria.Firmicutes.Clostridia.Clostridiales.Clostridiaceae.Clostridium	Bacteria.Firmicutes.Clostridia.Clostridiales.Clostridiaceae.Clostridium.Clostridium.nitritogenes	0.06838	2.87e-05	1	FALSE	Classified	3.36e-05	Yes
Bacteria.Firmicutes.Bacilli.Lactobacillales.Streptococcaceae.Lactococcus	Bacteria.Firmicutes.Bacilli.Lactobacillales.Streptococcaceae.Lactococcus.Lactococcus.taiwanensis	0.0687303	2.61e-05	1	FALSE	Classified	3.05e-05	Yes
Bacteria.Actinobacteria.Actinobacteria.Corynebacteriales.Corynebacteriaceae.Corynebacterium	Bacteria.Actinobacteria.Actinobacteria.Corynebacteriales.Corynebacteriaceae.Corynebacterium.Corynebacterium.sundsvallense	0.0688853	2.5e-05	1	FALSE	Classified	2.93e-05	Yes
Bacteria.Proteobacteria.Gammaproteobacteria.Pseudomonadales.Moraxellaceae.Acinetobacter	Bacteria.Proteobacteria.Gammaproteobacteria.Pseudomonadales.Moraxellaceae.Acinetobacter.Acinetobacter.guillouiae	0.0692406	2.27e-05	1	FALSE	Classified	2.66e-05	Yes
Bacteria.Firmicutes.Bacilli.Lactobacillales.Streptococcaceae.Lactococcus	Bacteria.Firmicutes.Bacilli.Lactobacillales.Streptococcaceae.Lactococcus.Lactococcus.hircilactis	0.0701273	1.78e-05	1	FALSE	Classified	2.09e-05	Yes
Bacteria.Firmicutes.Bacilli.Lactobacillales.Streptococcaceae.Streptococcus	Bacteria.Firmicutes.Bacilli.Lactobacillales.Streptococcaceae.Streptococcus.Streptococcus.infantis	0.0703064	1.69e-05	1	FALSE	Classified	1.98e-05	Yes
Archaea.Euryarchaeota.Methanobacteria.Methanobacteriales.Methanobacteriaceae.Methanobrevibacter	Archaea.Euryarchaeota.Methanobacteria.Methanobacteriales.Methanobacteriaceae.Methanobrevibacter.Methanobrevibacter.arboriphilus	0.0708508	1.46e-05	1	FALSE	Classified	1.71e-05	Yes
Bacteria.Proteobacteria.Gammaproteobacteria.Pseudomonadales.Moraxellaceae.Acinetobacter	Bacteria.Proteobacteria.Gammaproteobacteria.Pseudomonadales.Moraxellaceae.Acinetobacter.Acinetobacter.albensis	0.0710576	1.37e-05	1	FALSE	Classified	1.61e-05	Yes
Bacteria.Firmicutes.Bacilli.Lactobacillales.Lactobacillaceae.Lactobacillus	Bacteria.Firmicutes.Bacilli.Lactobacillales.Lactobacillaceae.Lactobacillus.Lactobacillus.johnsonii	0.0714474	1.23e-05	1	FALSE	Classified	1.44e-05	Yes
Bacteria.Actinobacteria.Actinobacteria.Corynebacteriales.Corynebacteriaceae.Corynebacterium	Bacteria.Actinobacteria.Actinobacteria.Corynebacteriales.Corynebacteriaceae.Corynebacterium.Corynebacterium.frankenforstense	0.0716717	1.16e-05	1	FALSE	Classified	1.36e-05	Yes
Bacteria.Firmicutes.Bacilli.Lactobacillales.Lactobacillaceae.Lactobacillus	Bacteria.Firmicutes.Bacilli.Lactobacillales.Lactobacillaceae.Lactobacillus.Lactobacillus.graminis	0.0716969	1.15e-05	1	FALSE	Classified	1.35e-05	Yes
Bacteria.Firmicutes.Bacilli.Bacillales.Staphylococcaceae.Staphylococcus	Bacteria.Firmicutes.Bacilli.Bacillales.Staphylococcaceae.Staphylococcus.Staphylococcus.petrasii	0.0719947	1.06e-05	1	FALSE	Classified	1.25e-05	Yes
Bacteria.Firmicutes.Bacilli.Lactobacillales.Enterococcaceae.Enterococcus	Bacteria.Firmicutes.Bacilli.Lactobacillales.Enterococcaceae.Enterococcus.Enterococcus.pseudoavium	0.0721038	1.02e-05	1	FALSE	Classified	1.2e-05	Yes
Bacteria.Firmicutes.Tissierellia.Tissierellales.Peptoniphilaceae.Peptoniphilus	Bacteria.Firmicutes.Tissierellia.Tissierellales.Peptoniphilaceae.Peptoniphilus.Peptoniphilus.catoniae	0.0721176	1.02e-05	1	FALSE	Classified	1.2e-05	Yes
Bacteria.Firmicutes.Bacilli.Lactobacillales.Lactobacillaceae.Pediococcus	Bacteria.Firmicutes.Bacilli.Lactobacillales.Lactobacillaceae.Pediococcus.Pediococcus.parvulus	0.0728526	8.27e-06	1	FALSE	Classified	9.74e-06	Yes
Bacteria.Actinobacteria.Actinobacteria.Corynebacteriales.Corynebacteriaceae.Corynebacterium	Bacteria.Actinobacteria.Actinobacteria.Corynebacteriales.Corynebacteriaceae.Corynebacterium.Corynebacterium.riegelii	0.0732472	7.39e-06	1	FALSE	Classified	8.71e-06	Yes
Bacteria.Actinobacteria.Actinobacteria.Bifidobacteriales.Bifidobacteriaceae.Bifidobacterium	Bacteria.Actinobacteria.Actinobacteria.Bifidobacteriales.Bifidobacteriaceae.Bifidobacterium.Bifidobacterium.saeculare	0.0744503	5.21e-06	1	FALSE	Classified	6.14e-06	Yes
Bacteria.Firmicutes.Bacilli.Lactobacillales.Streptococcaceae.Lactococcus	Bacteria.Firmicutes.Bacilli.Lactobacillales.Streptococcaceae.Lactococcus.Lactococcus.piscium	0.0745403	5.08e-06	1	FALSE	Classified	5.99e-06	Yes
Bacteria.Firmicutes.Bacilli.Lactobacillales.Streptococcaceae.Streptococcus	Bacteria.Firmicutes.Bacilli.Lactobacillales.Streptococcaceae.Streptococcus.Streptococcus.lutetiensis	0.0747237	4.81e-06	1	FALSE	Classified	5.68e-06	Yes
Bacteria.Bacteroidetes.Bacteroidia.Bacteroidales.Prevotellaceae.Prevotella	Bacteria.Bacteroidetes.Bacteroidia.Bacteroidales.Prevotellaceae.Prevotella.Prevotella.melaninogenica	0.0753771	3.97e-06	1	FALSE	Classified	4.69e-06	Yes
Bacteria.Bacteroidetes.Bacteroidia.Bacteroidales.Prevotellaceae.Prevotella	Bacteria.Bacteroidetes.Bacteroidia.Bacteroidales.Prevotellaceae.Prevotella.Prevotella.oris	0.0755797	3.74e-06	1	FALSE	Classified	4.42e-06	Yes
Bacteria.Firmicutes.Bacilli.Bacillales.Not.Available.Gemella	Bacteria.Firmicutes.Bacilli.Bacillales.Not.Available.Gemella.Gemella.parahaemolysans	0.0759475	3.35e-06	1	FALSE	Classified	3.96e-06	Yes
Bacteria.Firmicutes.Clostridia.Clostridiales.Clostridiaceae.Clostridium	Bacteria.Firmicutes.Clostridia.Clostridiales.Clostridiaceae.Clostridium.Clostridium.chartatabidum	0.0765508	2.8e-06	1	FALSE	Classified	3.31e-06	Yes
Bacteria.Firmicutes.Clostridia.Clostridiales.Ruminococcaceae.Agathobaculum	Bacteria.Firmicutes.Clostridia.Clostridiales.Ruminococcaceae.Agathobaculum.Agathobaculum.desmolans	0.0767539	2.63e-06	1	FALSE	Classified	3.11e-06	Yes
Bacteria.Proteobacteria.Gammaproteobacteria.Pseudomonadales.Pseudomonadaceae.Pseudomonas	Bacteria.Proteobacteria.Gammaproteobacteria.Pseudomonadales.Pseudomonadaceae.Pseudomonas.Pseudomonas.lundensis	0.0780154	1.8e-06	1	FALSE	Classified	2.13e-06	Yes
Bacteria.Firmicutes.Bacilli.Lactobacillales.Lactobacillaceae.Lactobacillus	Bacteria.Firmicutes.Bacilli.Lactobacillales.Lactobacillaceae.Lactobacillus.Lactobacillus.kefiranofaciens	0.0781333	1.73e-06	1	FALSE	Classified	2.05e-06	Yes
Bacteria.Actinobacteria.Actinobacteria.Bifidobacteriales.Bifidobacteriaceae.Bifidobacterium	Bacteria.Actinobacteria.Actinobacteria.Bifidobacteriales.Bifidobacteriaceae.Bifidobacterium.Bifidobacterium.ramosum	0.0781353	1.73e-06	1	FALSE	Classified	2.05e-06	Yes
Bacteria.Firmicutes.Bacilli.Lactobacillales.Streptococcaceae.Streptococcus	Bacteria.Firmicutes.Bacilli.Lactobacillales.Streptococcaceae.Streptococcus.Streptococcus.phocae	0.078175	1.71e-06	1	FALSE	Classified	2.03e-06	Yes
Bacteria.Firmicutes.Clostridia.Clostridiales.Clostridiaceae.Clostridium	Bacteria.Firmicutes.Clostridia.Clostridiales.Clostridiaceae.Clostridium.Clostridium.subterminale	0.0783409	1.63e-06	1	FALSE	Classified	1.93e-06	Yes
Bacteria.Actinobacteria.Actinobacteria.Actinomycetales.Actinomycetaceae.Actinomyces	Bacteria.Actinobacteria.Actinobacteria.Actinomycetales.Actinomycetaceae.Actinomyces.Actinomyces.radicidentis	0.0794418	1.16e-06	1	FALSE	Classified	1.38e-06	Yes
Bacteria.Actinobacteria.Actinobacteria.Bifidobacteriales.Bifidobacteriaceae.Alloscardovia	Bacteria.Actinobacteria.Actinobacteria.Bifidobacteriales.Bifidobacteriaceae.Alloscardovia.Alloscardovia.criceti	0.0795309	1.13e-06	1	FALSE	Classified	1.34e-06	Yes
Bacteria.Proteobacteria.Gammaproteobacteria.Enterobacterales.Yersiniaceae.Serratia	Bacteria.Proteobacteria.Gammaproteobacteria.Enterobacterales.Yersiniaceae.Serratia.Serratia.oryzae	0.0796157	1.1e-06	1	FALSE	Classified	1.31e-06	Yes
Bacteria.Proteobacteria.Alphaproteobacteria.Sphingomonadales.Sphingomonadaceae.Sphingomonas	Bacteria.Proteobacteria.Alphaproteobacteria.Sphingomonadales.Sphingomonadaceae.Sphingomonas.Sphingomonas.rhizophila	0.0805366	8.24e-07	1	FALSE	Classified	9.79e-07	Yes
Bacteria.Firmicutes.Bacilli.Lactobacillales.Leuconostocaceae.Weissella	Bacteria.Firmicutes.Bacilli.Lactobacillales.Leuconostocaceae.Weissella.Weissella.fabalis	0.0805654	8.16e-07	1	FALSE	Classified	9.7e-07	Yes
Bacteria.Proteobacteria.Alphaproteobacteria.Sphingomonadales.Sphingomonadaceae.Sphingomonas	Bacteria.Proteobacteria.Alphaproteobacteria.Sphingomonadales.Sphingomonadaceae.Sphingomonas.Sphingomonas.cynarae	0.0807222	7.77e-07	1	FALSE	Classified	9.24e-07	Yes
Bacteria.Proteobacteria.Alphaproteobacteria.Sphingomonadales.Sphingomonadaceae.Sphingomonas	Bacteria.Proteobacteria.Alphaproteobacteria.Sphingomonadales.Sphingomonadaceae.Sphingomonas.Sphingomonas.spermidinifaciens	0.0810472	7.01e-07	1	FALSE	Classified	8.34e-07	Yes
Bacteria.Proteobacteria.Alphaproteobacteria.Sphingomonadales.Sphingomonadaceae.Sphingomonas	Bacteria.Proteobacteria.Alphaproteobacteria.Sphingomonadales.Sphingomonadaceae.Sphingomonas.Sphingomonas.limnosediminicola	0.0810936	6.91e-07	1	FALSE	Classified	8.22e-07	Yes
Bacteria.Proteobacteria.Betaproteobacteria.Burkholderiales.Comamonadaceae.Pelomonas	Bacteria.Proteobacteria.Betaproteobacteria.Burkholderiales.Comamonadaceae.Pelomonas.Pelomonas.saccharophila	0.0814599	6.15e-07	1	FALSE	Classified	7.32e-07	Yes
Bacteria.Proteobacteria.Alphaproteobacteria.Sphingomonadales.Sphingomonadaceae.Sphingomonas	Bacteria.Proteobacteria.Alphaproteobacteria.Sphingomonadales.Sphingomonadaceae.Sphingomonas.Sphingomonas.metalli	0.0815114	6.05e-07	1	FALSE	Classified	7.21e-07	Yes
Bacteria.Firmicutes.Bacilli.Lactobacillales.Lactobacillaceae.Lactobacillus	Bacteria.Firmicutes.Bacilli.Lactobacillales.Lactobacillaceae.Lactobacillus.Lactobacillus.agilis	0.0815225	6.03e-07	1	FALSE	Classified	7.19e-07	Yes
Bacteria.Proteobacteria.Alphaproteobacteria.Sphingomonadales.Sphingomonadaceae.Sphingomonas	Bacteria.Proteobacteria.Alphaproteobacteria.Sphingomonadales.Sphingomonadaceae.Sphingomonas.Sphingomonas.carotinifaciens	0.0819291	5.3e-07	1	FALSE	Classified	6.32e-07	Yes
Bacteria.Proteobacteria.Alphaproteobacteria.Sphingomonadales.Sphingomonadaceae.Sphingomonas	Bacteria.Proteobacteria.Alphaproteobacteria.Sphingomonadales.Sphingomonadaceae.Sphingomonas.Sphingomonas.kaistensis	0.0824862	4.43e-07	1	FALSE	Classified	5.29e-07	Yes
Bacteria.Proteobacteria.Alphaproteobacteria.Sphingomonadales.Sphingomonadaceae.Sphingomonas	Bacteria.Proteobacteria.Alphaproteobacteria.Sphingomonadales.Sphingomonadaceae.Sphingomonas.Sphingomonas.hankookensis	0.0825326	4.37e-07	1	FALSE	Classified	5.22e-07	Yes
Bacteria.Proteobacteria.Alphaproteobacteria.Sphingomonadales.Sphingomonadaceae.Sphingomonas	Bacteria.Proteobacteria.Alphaproteobacteria.Sphingomonadales.Sphingomonadaceae.Sphingomonas.Sphingomonas.daechungensis	0.0827647	4.05e-07	1	FALSE	Classified	4.84e-07	Yes
Bacteria.Bacteroidetes.Bacteroidia.Bacteroidales.Prevotellaceae.Prevotella	Bacteria.Bacteroidetes.Bacteroidia.Bacteroidales.Prevotellaceae.Prevotella.Prevotella.colorans	0.0836321	3.06e-07	1	FALSE	Classified	3.66e-07	Yes
Bacteria.Firmicutes.Clostridia.Clostridiales.Lachnospiraceae.Lachnoclostridium	Bacteria.Firmicutes.Clostridia.Clostridiales.Lachnospiraceae.Lachnoclostridium..Clostridium..indolis	0.0839382	2.77e-07	1	FALSE	Classified	3.31e-07	Yes
Bacteria.Firmicutes.Bacilli.Lactobacillales.Lactobacillaceae.Lactobacillus	Bacteria.Firmicutes.Bacilli.Lactobacillales.Lactobacillaceae.Lactobacillus.Lactobacillus.nasuensis	0.0839947	2.72e-07	1	FALSE	Classified	3.25e-07	Yes
Bacteria.Firmicutes.Bacilli.Lactobacillales.Enterococcaceae.Enterococcus	Bacteria.Firmicutes.Bacilli.Lactobacillales.Enterococcaceae.Enterococcus.Enterococcus.canis	0.0840611	2.66e-07	1	FALSE	Classified	3.18e-07	Yes
Bacteria.Firmicutes.Bacilli.Lactobacillales.Streptococcaceae.Lactococcus	Bacteria.Firmicutes.Bacilli.Lactobacillales.Streptococcaceae.Lactococcus.Lactococcus.laudensis	0.0841091	2.62e-07	1	FALSE	Classified	3.14e-07	Yes
Bacteria.Proteobacteria.Alphaproteobacteria.Sphingomonadales.Sphingomonadaceae.Sphingomonas	Bacteria.Proteobacteria.Alphaproteobacteria.Sphingomonadales.Sphingomonadaceae.Sphingomonas.Sphingomonas.glacialis	0.0850392	1.93e-07	1	FALSE	Classified	2.31e-07	Yes
Bacteria.Firmicutes.Bacilli.Lactobacillales.Lactobacillaceae.Lactobacillus	Bacteria.Firmicutes.Bacilli.Lactobacillales.Lactobacillaceae.Lactobacillus.Lactobacillus.brevis	0.0852392	1.8e-07	1	FALSE	Classified	2.16e-07	Yes
Bacteria.Proteobacteria.Gammaproteobacteria.Enterobacterales.Yersiniaceae.Serratia	Bacteria.Proteobacteria.Gammaproteobacteria.Enterobacterales.Yersiniaceae.Serratia.Serratia.quinivorans	0.0854961	1.66e-07	1	FALSE	Classified	1.99e-07	Yes
Bacteria.Proteobacteria.Alphaproteobacteria.Sphingomonadales.Sphingomonadaceae.Sphingomonas	Bacteria.Proteobacteria.Alphaproteobacteria.Sphingomonadales.Sphingomonadaceae.Sphingomonas.Sphingomonas.aquatilis	0.0855962	1.6e-07	1	FALSE	Classified	1.92e-07	Yes
Bacteria.Firmicutes.Bacilli.Lactobacillales.Streptococcaceae.Streptococcus	Bacteria.Firmicutes.Bacilli.Lactobacillales.Streptococcaceae.Streptococcus.Streptococcus.sinensis	0.0864988	1.18e-07	1	FALSE	Classified	1.42e-07	Yes
Bacteria.Firmicutes.Bacilli.Bacillales.Staphylococcaceae.Staphylococcus	Bacteria.Firmicutes.Bacilli.Bacillales.Staphylococcaceae.Staphylococcus.Staphylococcus.vitulinus	0.0866372	1.13e-07	1	FALSE	Classified	1.36e-07	Yes
Bacteria.Firmicutes.Bacilli.Bacillales.Staphylococcaceae.Staphylococcus	Bacteria.Firmicutes.Bacilli.Bacillales.Staphylococcaceae.Staphylococcus.Staphylococcus.agnetis	0.0866924	1.11e-07	1	FALSE	Classified	1.33e-07	Yes
Bacteria.Proteobacteria.Gammaproteobacteria.Enterobacterales.Enterobacteriaceae.Kluyvera	Bacteria.Proteobacteria.Gammaproteobacteria.Enterobacterales.Enterobacteriaceae.Kluyvera.Kluyvera.georgiana	0.0867103	1.1e-07	1	FALSE	Classified	1.32e-07	Yes
Bacteria.Proteobacteria.Betaproteobacteria.Neisseriales.Neisseriaceae.Neisseria	Bacteria.Proteobacteria.Betaproteobacteria.Neisseriales.Neisseriaceae.Neisseria.Neisseria.meningitidis	0.0868708	1.04e-07	1	FALSE	Classified	1.25e-07	Yes
Bacteria.Proteobacteria.Gammaproteobacteria.Pseudomonadales.Moraxellaceae.Acinetobacter	Bacteria.Proteobacteria.Gammaproteobacteria.Pseudomonadales.Moraxellaceae.Acinetobacter.Acinetobacter.gandensis	0.0872617	9.15e-08	1	FALSE	Classified	1.1e-07	Yes
Bacteria.Firmicutes.Bacilli.Lactobacillales.Lactobacillaceae.Lactobacillus	Bacteria.Firmicutes.Bacilli.Lactobacillales.Lactobacillaceae.Lactobacillus.Lactobacillus.coleohominis	0.0876195	8.1e-08	1	FALSE	Classified	9.75e-08	Yes
Bacteria.Firmicutes.Bacilli.Bacillales.Staphylococcaceae.Staphylococcus	Bacteria.Firmicutes.Bacilli.Bacillales.Staphylococcaceae.Staphylococcus.Staphylococcus.devriesei	0.0881846	6.68e-08	1	FALSE	Classified	8.05e-08	Yes
Bacteria.Firmicutes.Erysipelotrichia.Erysipelotrichales.Erysipelotrichaceae.Erysipelatoclostridium	Bacteria.Firmicutes.Erysipelotrichia.Erysipelotrichales.Erysipelotrichaceae.Erysipelatoclostridium..Clostridium..cocleatum	0.088328	6.36e-08	1	FALSE	Classified	7.66e-08	Yes
Bacteria.Actinobacteria.Actinobacteria.Corynebacteriales.Corynebacteriaceae.Corynebacterium	Bacteria.Actinobacteria.Actinobacteria.Corynebacteriales.Corynebacteriaceae.Corynebacterium.Corynebacterium.accolens	0.0883781	6.25e-08	1	FALSE	Classified	7.54e-08	Yes
Bacteria.Firmicutes.Bacilli.Lactobacillales.Lactobacillaceae.Lactobacillus	Bacteria.Firmicutes.Bacilli.Lactobacillales.Lactobacillaceae.Lactobacillus.Lactobacillus.murinus	0.0883972	6.21e-08	1	FALSE	Classified	7.49e-08	Yes
Bacteria.Actinobacteria.Actinobacteria.Actinomycetales.Actinomycetaceae.Schaalia	Bacteria.Actinobacteria.Actinobacteria.Actinomycetales.Actinomycetaceae.Schaalia.Schaalia.cardiffensis	0.0884397	6.12e-08	1	FALSE	Classified	7.39e-08	Yes
Bacteria.Firmicutes.Bacilli.Lactobacillales.Enterococcaceae.Enterococcus	Bacteria.Firmicutes.Bacilli.Lactobacillales.Enterococcaceae.Enterococcus.Enterococcus.cecorum	0.0887633	5.48e-08	1	FALSE	Classified	6.62e-08	Yes
Bacteria.Firmicutes.Bacilli.Bacillales.Bacillaceae.Bacillus	Bacteria.Firmicutes.Bacilli.Bacillales.Bacillaceae.Bacillus.Bacillus.smithii	0.0887648	5.47e-08	1	FALSE	Classified	6.61e-08	Yes
Bacteria.Actinobacteria.Coriobacteriia.Eggerthellales.Eggerthellaceae.Eggerthella	Bacteria.Actinobacteria.Coriobacteriia.Eggerthellales.Eggerthellaceae.Eggerthella.Eggerthella.sinensis	0.0889306	5.17e-08	1	FALSE	Classified	6.25e-08	Yes
Bacteria.Firmicutes.Erysipelotrichia.Erysipelotrichales.Erysipelotrichaceae.Erysipelatoclostridium	Bacteria.Firmicutes.Erysipelotrichia.Erysipelotrichales.Erysipelotrichaceae.Erysipelatoclostridium..Clostridium..saccharogumia	0.0897498	3.89e-08	1	FALSE	Classified	4.7e-08	Yes
Bacteria.Actinobacteria.Actinobacteria.Actinomycetales.Actinomycetaceae.Actinomyces	Bacteria.Actinobacteria.Actinobacteria.Actinomycetales.Actinomycetaceae.Actinomyces.Actinomyces.europaeus	0.0899083	3.68e-08	1	FALSE	Classified	4.45e-08	Yes
Bacteria.Firmicutes.Bacilli.Bacillales.Bacillaceae.Bacillus	Bacteria.Firmicutes.Bacilli.Bacillales.Bacillaceae.Bacillus.Bacillus.cereus	0.0901245	3.41e-08	1	FALSE	Classified	4.13e-08	Yes
Bacteria.Firmicutes.Bacilli.Bacillales.Bacillaceae.Bacillus	Bacteria.Firmicutes.Bacilli.Bacillales.Bacillaceae.Bacillus.Bacillus.idriensis	0.090598	2.89e-08	1	FALSE	Classified	3.5e-08	Yes
Bacteria.Firmicutes.Bacilli.Lactobacillales.Lactobacillaceae.Lactobacillus	Bacteria.Firmicutes.Bacilli.Lactobacillales.Lactobacillaceae.Lactobacillus.Lactobacillus.brantae	0.0911009	2.42e-08	1	FALSE	Classified	2.93e-08	Yes
Bacteria.Actinobacteria.Actinobacteria.Corynebacteriales.Corynebacteriaceae.Corynebacterium	Bacteria.Actinobacteria.Actinobacteria.Corynebacteriales.Corynebacteriaceae.Corynebacterium.Corynebacterium.appendicis	0.0911053	2.42e-08	1	FALSE	Classified	2.93e-08	Yes
Bacteria.Bacteroidetes.Bacteroidia.Bacteroidales.Bacteroidaceae.Bacteroides	Bacteria.Bacteroidetes.Bacteroidia.Bacteroidales.Bacteroidaceae.Bacteroides.Bacteroides.salyersiae	0.0912514	2.3e-08	1	FALSE	Classified	2.79e-08	Yes
Bacteria.Firmicutes.Bacilli.Bacillales.Bacillaceae.Bacillus	Bacteria.Firmicutes.Bacilli.Bacillales.Bacillaceae.Bacillus.Bacillus.psychrosaccharolyticus	0.0914715	2.12e-08	1	FALSE	Classified	2.57e-08	Yes
Bacteria.Firmicutes.Bacilli.Lactobacillales.Streptococcaceae.Streptococcus	Bacteria.Firmicutes.Bacilli.Lactobacillales.Streptococcaceae.Streptococcus.Streptococcus.pseudoporcinus	0.0915698	2.05e-08	1	FALSE	Classified	2.49e-08	Yes
Bacteria.Firmicutes.Clostridia.Clostridiales.Eubacteriaceae.Eubacterium	Bacteria.Firmicutes.Clostridia.Clostridiales.Eubacteriaceae.Eubacterium.Eubacterium.callanderi	0.091867	1.84e-08	1	FALSE	Classified	2.24e-08	Yes
Bacteria.Firmicutes.Bacilli.Lactobacillales.Lactobacillaceae.Lactobacillus	Bacteria.Firmicutes.Bacilli.Lactobacillales.Lactobacillaceae.Lactobacillus.Lactobacillus.acidipiscis	0.0918721	1.84e-08	1	FALSE	Classified	2.24e-08	Yes
Bacteria.Firmicutes.Bacilli.Lactobacillales.Lactobacillaceae.Lactobacillus	Bacteria.Firmicutes.Bacilli.Lactobacillales.Lactobacillaceae.Lactobacillus.Lactobacillus.herbarum	0.0920372	1.74e-08	1	FALSE	Classified	2.12e-08	Yes
Bacteria.Firmicutes.Tissierellia.Tissierellales.Peptoniphilaceae.Anaerococcus	Bacteria.Firmicutes.Tissierellia.Tissierellales.Peptoniphilaceae.Anaerococcus.Anaerococcus.murdochii	0.0920788	1.71e-08	1	FALSE	Classified	2.08e-08	Yes
Bacteria.Firmicutes.Bacilli.Bacillales.Staphylococcaceae.Staphylococcus	Bacteria.Firmicutes.Bacilli.Bacillales.Staphylococcaceae.Staphylococcus.Staphylococcus.warneri	0.0921695	1.66e-08	1	FALSE	Classified	2.02e-08	Yes
Bacteria.Firmicutes.Clostridia.Clostridiales.Clostridiaceae.Clostridium	Bacteria.Firmicutes.Clostridia.Clostridiales.Clostridiaceae.Clostridium.Clostridium.jeddahense	0.0927344	1.35e-08	1	FALSE	Classified	1.64e-08	Yes
Bacteria.Firmicutes.Bacilli.Bacillales.Bacillaceae.Bacillus	Bacteria.Firmicutes.Bacilli.Bacillales.Bacillaceae.Bacillus.Bacillus.atrophaeus	0.0928684	1.29e-08	1	FALSE	Classified	1.57e-08	Yes
Bacteria.Firmicutes.Bacilli.Bacillales.Bacillaceae.Bacillus	Bacteria.Firmicutes.Bacilli.Bacillales.Bacillaceae.Bacillus.Bacillus.velezensis	0.0928684	1.29e-08	1	FALSE	Classified	1.57e-08	Yes
Bacteria.Firmicutes.Bacilli.Bacillales.Bacillaceae.Bacillus	Bacteria.Firmicutes.Bacilli.Bacillales.Bacillaceae.Bacillus.Bacillus.mojavensis	0.0928684	1.29e-08	1	FALSE	Classified	1.57e-08	Yes
Bacteria.Firmicutes.Bacilli.Bacillales.Bacillaceae.Bacillus	Bacteria.Firmicutes.Bacilli.Bacillales.Bacillaceae.Bacillus.Bacillus.amyloliquefaciens	0.0930182	1.22e-08	1	FALSE	Classified	1.49e-08	Yes
Bacteria.Proteobacteria.Betaproteobacteria.Burkholderiales.Sutterellaceae.Sutterella	Bacteria.Proteobacteria.Betaproteobacteria.Burkholderiales.Sutterellaceae.Sutterella.Sutterella.timonensis	0.0931133	1.18e-08	1	FALSE	Classified	1.44e-08	Yes
Bacteria.Firmicutes.Bacilli.Bacillales.Bacillaceae.Bacillus	Bacteria.Firmicutes.Bacilli.Bacillales.Bacillaceae.Bacillus.Bacillus.rhizosphaerae	0.0931679	1.16e-08	1	FALSE	Classified	1.42e-08	Yes
Bacteria.Firmicutes.Bacilli.Bacillales.Not.Available.Gemella	Bacteria.Firmicutes.Bacilli.Bacillales.Not.Available.Gemella.Gemella.taiwanensis	0.0936927	9.57e-09	1	FALSE	Classified	1.17e-08	Yes
Bacteria.Firmicutes.Bacilli.Lactobacillales.Leuconostocaceae.Leuconostoc	Bacteria.Firmicutes.Bacilli.Lactobacillales.Leuconostocaceae.Leuconostoc.Leuconostoc.citreum	0.0937103	9.51e-09	1	FALSE	Classified	1.16e-08	Yes
Bacteria.Firmicutes.Bacilli.Lactobacillales.Enterococcaceae.Enterococcus	Bacteria.Firmicutes.Bacilli.Lactobacillales.Enterococcaceae.Enterococcus.Enterococcus.lactis	0.0939645	8.67e-09	1	FALSE	Classified	1.06e-08	Yes
Bacteria.Proteobacteria.Gammaproteobacteria.Pseudomonadales.Moraxellaceae.Acinetobacter	Bacteria.Proteobacteria.Gammaproteobacteria.Pseudomonadales.Moraxellaceae.Acinetobacter.Acinetobacter.pittii	0.0944861	7.16e-09	1	FALSE	Classified	8.76e-09	Yes
Bacteria.Firmicutes.Bacilli.Lactobacillales.Lactobacillaceae.Lactobacillus	Bacteria.Firmicutes.Bacilli.Lactobacillales.Lactobacillaceae.Lactobacillus.Lactobacillus.fuchuensis	0.0946367	6.78e-09	1	FALSE	Classified	8.3e-09	Yes
Bacteria.Firmicutes.Bacilli.Lactobacillales.Enterococcaceae.Enterococcus	Bacteria.Firmicutes.Bacilli.Lactobacillales.Enterococcaceae.Enterococcus.Enterococcus.villorum	0.0947519	6.5e-09	1	FALSE	Classified	7.96e-09	Yes
Bacteria.Firmicutes.Tissierellia.Tissierellales.Peptoniphilaceae.Peptoniphilus	Bacteria.Firmicutes.Tissierellia.Tissierellales.Peptoniphilaceae.Peptoniphilus.Peptoniphilus.lacydonensis	0.0949814	5.97e-09	1	FALSE	Classified	7.32e-09	Yes
Bacteria.Firmicutes.Bacilli.Lactobacillales.Leuconostocaceae.Leuconostoc	Bacteria.Firmicutes.Bacilli.Lactobacillales.Leuconostocaceae.Leuconostoc.Leuconostoc.kimchii	0.0952893	5.33e-09	1	FALSE	Classified	6.54e-09	Yes
Bacteria.Actinobacteria.Actinobacteria.Bifidobacteriales.Bifidobacteriaceae.Bifidobacterium	Bacteria.Actinobacteria.Actinobacteria.Bifidobacteriales.Bifidobacteriaceae.Bifidobacterium.Bifidobacterium.scardovii	0.0952895	5.33e-09	1	FALSE	Classified	6.54e-09	Yes
Bacteria.Actinobacteria.Actinobacteria.Bifidobacteriales.Bifidobacteriaceae.Bifidobacterium	Bacteria.Actinobacteria.Actinobacteria.Bifidobacteriales.Bifidobacteriaceae.Bifidobacterium.Bifidobacterium.stellenboschense	0.095347	5.22e-09	1	FALSE	Classified	6.41e-09	Yes
Bacteria.Firmicutes.Bacilli.Bacillales.Staphylococcaceae.Staphylococcus	Bacteria.Firmicutes.Bacilli.Bacillales.Staphylococcaceae.Staphylococcus.Staphylococcus.gallinarum	0.0956178	4.72e-09	1	FALSE	Classified	5.8e-09	Yes
Bacteria.Actinobacteria.Actinobacteria.Bifidobacteriales.Bifidobacteriaceae.Bifidobacterium	Bacteria.Actinobacteria.Actinobacteria.Bifidobacteriales.Bifidobacteriaceae.Bifidobacterium.Bifidobacterium.moukalabense	0.095642	4.68e-09	1	FALSE	Classified	5.75e-09	Yes
Bacteria.Bacteroidetes.Bacteroidia.Bacteroidales.Bacteroidaceae.Bacteroides	Bacteria.Bacteroidetes.Bacteroidia.Bacteroidales.Bacteroidaceae.Bacteroides.Bacteroides.nordii	0.0964546	3.46e-09	1	FALSE	Classified	4.25e-09	Yes
Bacteria.Bacteroidetes.Bacteroidia.Bacteroidales.Bacteroidaceae.Bacteroides	Bacteria.Bacteroidetes.Bacteroidia.Bacteroidales.Bacteroidaceae.Bacteroides.Bacteroides.acidifaciens	0.0966194	3.25e-09	1	FALSE	Classified	4e-09	Yes
Bacteria.Firmicutes.Bacilli.Lactobacillales.Enterococcaceae.Enterococcus	Bacteria.Firmicutes.Bacilli.Lactobacillales.Enterococcaceae.Enterococcus.Enterococcus.asini	0.096634	3.23e-09	1	FALSE	Classified	3.98e-09	Yes
Bacteria.Firmicutes.Tissierellia.Tissierellales.Peptoniphilaceae.Anaerococcus	Bacteria.Firmicutes.Tissierellia.Tissierellales.Peptoniphilaceae.Anaerococcus.Anaerococcus.mediterraneensis	0.0967262	3.13e-09	1	FALSE	Classified	3.85e-09	Yes
Bacteria.Proteobacteria.Gammaproteobacteria.Enterobacterales.Enterobacteriaceae.Citrobacter	Bacteria.Proteobacteria.Gammaproteobacteria.Enterobacterales.Enterobacteriaceae.Citrobacter.Citrobacter.rodentium	0.0972898	2.53e-09	1	FALSE	Classified	3.12e-09	Yes
Bacteria.Proteobacteria.Betaproteobacteria.Burkholderiales.Burkholderiaceae.Ralstonia	Bacteria.Proteobacteria.Betaproteobacteria.Burkholderiales.Burkholderiaceae.Ralstonia.Ralstonia.solanacearum	0.0984207	1.65e-09	1	FALSE	Classified	2.03e-09	Yes
Bacteria.Firmicutes.Clostridia.Clostridiales.Clostridiaceae.Clostridium	Bacteria.Firmicutes.Clostridia.Clostridiales.Clostridiaceae.Clostridium.Clostridium.sardiniense	0.0986036	1.54e-09	1	FALSE	Classified	1.9e-09	Yes
Bacteria.Proteobacteria.Gammaproteobacteria.Pseudomonadales.Pseudomonadaceae.Pseudomonas	Bacteria.Proteobacteria.Gammaproteobacteria.Pseudomonadales.Pseudomonadaceae.Pseudomonas.Pseudomonas.deceptionensis	0.098669	1.5e-09	1	FALSE	Classified	1.85e-09	Yes
Bacteria.Firmicutes.Clostridia.Clostridiales.Peptostreptococcaceae.Paeniclostridium	Bacteria.Firmicutes.Clostridia.Clostridiales.Peptostreptococcaceae.Paeniclostridium.Paeniclostridium.ghonii	0.0996325	1.04e-09	1	FALSE	Classified	1.28e-09	Yes
Bacteria.Firmicutes.Bacilli.Lactobacillales.Lactobacillaceae.Lactobacillus	Bacteria.Firmicutes.Bacilli.Lactobacillales.Lactobacillaceae.Lactobacillus.Lactobacillus.ultunensis	0.0997183	1e-09	1	FALSE	Classified	1.24e-09	Yes
Bacteria.Firmicutes.Bacilli.Lactobacillales.Enterococcaceae.Enterococcus	Bacteria.Firmicutes.Bacilli.Lactobacillales.Enterococcaceae.Enterococcus.Enterococcus.diestrammenae	0.10036	7.82e-10	1	FALSE	Classified	9.66e-10	Yes
Bacteria.Bacteroidetes.Bacteroidia.Bacteroidales.Bacteroidaceae.Bacteroides	Bacteria.Bacteroidetes.Bacteroidia.Bacteroidales.Bacteroidaceae.Bacteroides.Bacteroides.cellulosilyticus	0.100633	7.03e-10	1	FALSE	Classified	8.69e-10	Yes
Bacteria.Firmicutes.Bacilli.Lactobacillales.Streptococcaceae.Streptococcus	Bacteria.Firmicutes.Bacilli.Lactobacillales.Streptococcaceae.Streptococcus.Streptococcus.pneumoniae	0.100841	6.48e-10	1	FALSE	Classified	8.02e-10	Yes
Bacteria.Bacteroidetes.Bacteroidia.Bacteroidales.Bacteroidaceae.Bacteroides	Bacteria.Bacteroidetes.Bacteroidia.Bacteroidales.Bacteroidaceae.Bacteroides.Bacteroides.massiliensis	0.101195	5.65e-10	1	FALSE	Classified	6.99e-10	Yes
Bacteria.Firmicutes.Bacilli.Bacillales.Staphylococcaceae.Staphylococcus	Bacteria.Firmicutes.Bacilli.Bacillales.Staphylococcaceae.Staphylococcus.Staphylococcus.saprophyticus	0.101445	5.12e-10	1	FALSE	Classified	6.34e-10	Yes
Bacteria.Proteobacteria.Alphaproteobacteria.Rhizobiales.Methylobacteriaceae.Methylobacterium	Bacteria.Proteobacteria.Alphaproteobacteria.Rhizobiales.Methylobacteriaceae.Methylobacterium.Methylobacterium.radiotolerans	0.101585	4.85e-10	1	FALSE	Classified	6.01e-10	Yes
Bacteria.Bacteroidetes.Bacteroidia.Bacteroidales.Prevotellaceae.Prevotella	Bacteria.Bacteroidetes.Bacteroidia.Bacteroidales.Prevotellaceae.Prevotella.Prevotella.buccae	0.101742	4.56e-10	1	FALSE	Classified	5.65e-10	Yes
Bacteria.Firmicutes.Bacilli.Bacillales.Staphylococcaceae.Staphylococcus	Bacteria.Firmicutes.Bacilli.Bacillales.Staphylococcaceae.Staphylococcus.Staphylococcus.xylosus	0.102061	4.02e-10	1	FALSE	Classified	4.99e-10	Yes
Bacteria.Firmicutes.Negativicutes.Veillonellales.Veillonellaceae.Megasphaera	Bacteria.Firmicutes.Negativicutes.Veillonellales.Veillonellaceae.Megasphaera.Megasphaera.hexanoica	0.102081	3.99e-10	1	FALSE	Classified	4.95e-10	Yes
Bacteria.Firmicutes.Clostridia.Clostridiales.Clostridiales.Family.XIII..Incertae.Sedis.Not.Available	Bacteria.Firmicutes.Clostridia.Clostridiales.Clostridiales.Family.XIII..Incertae.Sedis.Not.Available..Eubacterium..minutum	0.102676	3.15e-10	1	FALSE	Classified	3.91e-10	Yes
Bacteria.Firmicutes.Clostridia.Clostridiales.Lachnospiraceae.Lachnoclostridium	Bacteria.Firmicutes.Clostridia.Clostridiales.Lachnospiraceae.Lachnoclostridium..Clostridium..hylemonae	0.102941	2.84e-10	1	FALSE	Classified	3.53e-10	Yes
Bacteria.Actinobacteria.Actinobacteria.Corynebacteriales.Corynebacteriaceae.Corynebacterium	Bacteria.Actinobacteria.Actinobacteria.Corynebacteriales.Corynebacteriaceae.Corynebacterium.Corynebacterium.jeikeium	0.103582	2.2e-10	1	FALSE	Classified	2.73e-10	Yes
Bacteria.Proteobacteria.Gammaproteobacteria.Pasteurellales.Pasteurellaceae.Haemophilus	Bacteria.Proteobacteria.Gammaproteobacteria.Pasteurellales.Pasteurellaceae.Haemophilus.Haemophilus.aegyptius	0.104067	1.81e-10	1	FALSE	Classified	2.25e-10	Yes
Bacteria.Actinobacteria.Actinobacteria.Corynebacteriales.Corynebacteriaceae.Corynebacterium	Bacteria.Actinobacteria.Actinobacteria.Corynebacteriales.Corynebacteriaceae.Corynebacterium.Corynebacterium.mycetoides	0.104124	1.77e-10	1	FALSE	Classified	2.2e-10	Yes
Bacteria.Firmicutes.Clostridia.Clostridiales.Eubacteriaceae.Eubacterium	Bacteria.Firmicutes.Clostridia.Clostridiales.Eubacteriaceae.Eubacterium.Eubacterium.limosum	0.10425	1.68e-10	1	FALSE	Classified	2.09e-10	Yes
Bacteria.Proteobacteria.Gammaproteobacteria.Pseudomonadales.Moraxellaceae.Acinetobacter	Bacteria.Proteobacteria.Gammaproteobacteria.Pseudomonadales.Moraxellaceae.Acinetobacter.Acinetobacter.defluvii	0.104305	1.64e-10	1	FALSE	Classified	2.04e-10	Yes
Bacteria.Firmicutes.Negativicutes.Selenomonadales.Selenomonadaceae.Selenomonas	Bacteria.Firmicutes.Negativicutes.Selenomonadales.Selenomonadaceae.Selenomonas.Selenomonas.bovis	0.10431	1.64e-10	1	FALSE	Classified	2.04e-10	Yes
Bacteria.Proteobacteria.Deltaproteobacteria.Desulfovibrionales.Desulfovibrionaceae.Desulfovibrio	Bacteria.Proteobacteria.Deltaproteobacteria.Desulfovibrionales.Desulfovibrionaceae.Desulfovibrio.Desulfovibrio.legallii	0.104598	1.46e-10	1	FALSE	Classified	1.82e-10	Yes
Bacteria.Proteobacteria.Alphaproteobacteria.Rhizobiales.Methylobacteriaceae.Methylobacterium	Bacteria.Proteobacteria.Alphaproteobacteria.Rhizobiales.Methylobacteriaceae.Methylobacterium.Methylobacterium.hispanicum	0.104704	1.4e-10	1	FALSE	Classified	1.75e-10	Yes
Bacteria.Bacteroidetes.Flavobacteriia.Flavobacteriales.Flavobacteriaceae.Cloacibacterium	Bacteria.Bacteroidetes.Flavobacteriia.Flavobacteriales.Flavobacteriaceae.Cloacibacterium.Cloacibacterium.caeni	0.104809	1.34e-10	1	FALSE	Classified	1.67e-10	Yes
Bacteria.Proteobacteria.Alphaproteobacteria.Rhizobiales.Methylobacteriaceae.Methylobacterium	Bacteria.Proteobacteria.Alphaproteobacteria.Rhizobiales.Methylobacteriaceae.Methylobacterium.Methylobacterium.organophilum	0.104985	1.25e-10	1	FALSE	Classified	1.56e-10	Yes
Bacteria.Proteobacteria.Alphaproteobacteria.Caulobacterales.Caulobacteraceae.Brevundimonas	Bacteria.Proteobacteria.Alphaproteobacteria.Caulobacterales.Caulobacteraceae.Brevundimonas.Brevundimonas.variabilis	0.105031	1.22e-10	1	FALSE	Classified	1.52e-10	Yes
Bacteria.Bacteroidetes.Flavobacteriia.Flavobacteriales.Flavobacteriaceae.Cloacibacterium	Bacteria.Bacteroidetes.Flavobacteriia.Flavobacteriales.Flavobacteriaceae.Cloacibacterium.Cloacibacterium.rupense	0.105334	1.08e-10	1	FALSE	Classified	1.35e-10	Yes
Bacteria.Proteobacteria.Gammaproteobacteria.Pasteurellales.Pasteurellaceae.Haemophilus	Bacteria.Proteobacteria.Gammaproteobacteria.Pasteurellales.Pasteurellaceae.Haemophilus.Haemophilus.paraphrohaemolyticus	0.105342	1.08e-10	1	FALSE	Classified	1.35e-10	Yes
Bacteria.Firmicutes.Negativicutes.Veillonellales.Veillonellaceae.Veillonella	Bacteria.Firmicutes.Negativicutes.Veillonellales.Veillonellaceae.Veillonella.Veillonella.rodentium	0.106216	7.55e-11	1	FALSE	Classified	9.45e-11	Yes
Bacteria.Firmicutes.Clostridia.Clostridiales.Clostridiales.Family.XIII..Incertae.Sedis.Mogibacterium	Bacteria.Firmicutes.Clostridia.Clostridiales.Clostridiales.Family.XIII..Incertae.Sedis.Mogibacterium.Mogibacterium.pumilum	0.106864	5.78e-11	1	FALSE	Classified	7.23e-11	Yes
Bacteria.Proteobacteria.Betaproteobacteria.Burkholderiales.Comamonadaceae.Comamonas	Bacteria.Proteobacteria.Betaproteobacteria.Burkholderiales.Comamonadaceae.Comamonas.Comamonas.aquatilis	0.107296	4.84e-11	1	FALSE	Classified	6.06e-11	Yes
Bacteria.Firmicutes.Bacilli.Lactobacillales.Enterococcaceae.Enterococcus	Bacteria.Firmicutes.Bacilli.Lactobacillales.Enterococcaceae.Enterococcus.Enterococcus.malodoratus	0.107414	4.6e-11	1	FALSE	Classified	5.76e-11	Yes
Bacteria.Proteobacteria.Gammaproteobacteria.Enterobacterales.Erwiniaceae.Erwinia	Bacteria.Proteobacteria.Gammaproteobacteria.Enterobacterales.Erwiniaceae.Erwinia.Erwinia.uzenensis	0.108283	3.21e-11	1	FALSE	Classified	4.02e-11	Yes
Bacteria.Proteobacteria.Alphaproteobacteria.Caulobacterales.Caulobacteraceae.Brevundimonas	Bacteria.Proteobacteria.Alphaproteobacteria.Caulobacterales.Caulobacteraceae.Brevundimonas.Brevundimonas.nasdae	0.108341	3.13e-11	1	FALSE	Classified	3.93e-11	Yes
Bacteria.Firmicutes.Bacilli.Lactobacillales.Leuconostocaceae.Weissella	Bacteria.Firmicutes.Bacilli.Lactobacillales.Leuconostocaceae.Weissella.Weissella.jogaejeotgali	0.10907	2.3e-11	1	FALSE	Classified	2.89e-11	Yes
Bacteria.Firmicutes.Clostridia.Clostridiales.Clostridiaceae.Clostridium	Bacteria.Firmicutes.Clostridia.Clostridiales.Clostridiaceae.Clostridium.Clostridium.ventriculi	0.109376	2.03e-11	1	FALSE	Classified	2.55e-11	Yes
Bacteria.Proteobacteria.Gammaproteobacteria.Enterobacterales.Enterobacteriaceae.Raoultella	Bacteria.Proteobacteria.Gammaproteobacteria.Enterobacterales.Enterobacteriaceae.Raoultella.Raoultella.electrica	0.110928	1.05e-11	1	FALSE	Classified	1.32e-11	Yes
Bacteria.Firmicutes.Clostridia.Clostridiales.Peptostreptococcaceae.Peptostreptococcus	Bacteria.Firmicutes.Clostridia.Clostridiales.Peptostreptococcaceae.Peptostreptococcus.Peptostreptococcus.canis	0.110964	1.03e-11	1	FALSE	Classified	1.29e-11	Yes
Bacteria.Firmicutes.Bacilli.Lactobacillales.Lactobacillaceae.Lactobacillus	Bacteria.Firmicutes.Bacilli.Lactobacillales.Lactobacillaceae.Lactobacillus.Lactobacillus.hominis	0.111243	9.15e-12	1	FALSE	Classified	1.15e-11	Yes
Bacteria.Firmicutes.Bacilli.Bacillales.Bacillaceae.Bacillus	Bacteria.Firmicutes.Bacilli.Bacillales.Bacillaceae.Bacillus.Bacillus.megaterium	0.11125	9.12e-12	1	FALSE	Classified	1.15e-11	Yes
Bacteria.Firmicutes.Bacilli.Lactobacillales.Streptococcaceae.Lactococcus	Bacteria.Firmicutes.Bacilli.Lactobacillales.Streptococcaceae.Lactococcus.Lactococcus.plantarum	0.11261	5.07e-12	1	FALSE	Classified	6.38e-12	Yes
Bacteria.Actinobacteria.Actinobacteria.Corynebacteriales.Corynebacteriaceae.Corynebacterium	Bacteria.Actinobacteria.Actinobacteria.Corynebacteriales.Corynebacteriaceae.Corynebacterium.Corynebacterium.coyleae	0.112636	5.01e-12	1	FALSE	Classified	6.31e-12	Yes
Bacteria.Actinobacteria.Actinobacteria.Corynebacteriales.Corynebacteriaceae.Corynebacterium	Bacteria.Actinobacteria.Actinobacteria.Corynebacteriales.Corynebacteriaceae.Corynebacterium.Corynebacterium.macginleyi	0.113682	3.17e-12	1	FALSE	Classified	3.99e-12	Yes
Bacteria.Firmicutes.Bacilli.Bacillales.Bacillaceae.Bacillus	Bacteria.Firmicutes.Bacilli.Bacillales.Bacillaceae.Bacillus.Bacillus.tequilensis	0.114	2.76e-12	1	FALSE	Classified	3.48e-12	Yes
Bacteria.Bacteroidetes.Bacteroidia.Bacteroidales.Porphyromonadaceae.Porphyromonas	Bacteria.Bacteroidetes.Bacteroidia.Bacteroidales.Porphyromonadaceae.Porphyromonas.Porphyromonas.gingivalis	0.115043	1.74e-12	1	FALSE	Classified	2.19e-12	Yes
Bacteria.Actinobacteria.Coriobacteriia.Eggerthellales.Eggerthellaceae.Eggerthella	Bacteria.Actinobacteria.Coriobacteriia.Eggerthellales.Eggerthellaceae.Eggerthella.Other	0.115361	1.51e-12	1	TRUE	Unclassified	1.91e-12	Yes
Bacteria.Firmicutes.Tissierellia.Tissierellales.Peptoniphilaceae.Peptoniphilus	Bacteria.Firmicutes.Tissierellia.Tissierellales.Peptoniphilaceae.Peptoniphilus.Peptoniphilus.tyrrelliae	0.115744	1.27e-12	1	FALSE	Classified	1.6e-12	Yes
Bacteria.Firmicutes.Clostridia.Clostridiales.Clostridiaceae.Clostridium	Bacteria.Firmicutes.Clostridia.Clostridiales.Clostridiaceae.Clostridium.Clostridium.quinii	0.1164	9.5e-13	1	FALSE	Classified	1.2e-12	Yes
Bacteria.Actinobacteria.Actinobacteria.Actinomycetales.Actinomycetaceae.Schaalia	Bacteria.Actinobacteria.Actinobacteria.Actinomycetales.Actinomycetaceae.Schaalia.Schaalia.meyeri	0.117055	7.07e-13	1	FALSE	Classified	8.94e-13	Yes
Bacteria.Bacteroidetes.Bacteroidia.Bacteroidales.Prevotellaceae.Prevotella	Bacteria.Bacteroidetes.Bacteroidia.Bacteroidales.Prevotellaceae.Prevotella.Prevotella.bergensis	0.117293	6.35e-13	1	FALSE	Classified	8.03e-13	Yes
Bacteria.Actinobacteria.Coriobacteriia.Coriobacteriales.Atopobiaceae.Olsenella	Bacteria.Actinobacteria.Coriobacteriia.Coriobacteriales.Atopobiaceae.Olsenella.Olsenella.umbonata	0.117794	5.06e-13	1	FALSE	Classified	6.4e-13	Yes
Bacteria.Proteobacteria.Gammaproteobacteria.Enterobacterales.Erwiniaceae.Tatumella	Bacteria.Proteobacteria.Gammaproteobacteria.Enterobacterales.Erwiniaceae.Tatumella.Tatumella.ptyseos	0.118238	4.14e-13	1	FALSE	Classified	5.24e-13	Yes
Bacteria.Proteobacteria.Gammaproteobacteria.Pseudomonadales.Pseudomonadaceae.Pseudomonas	Bacteria.Proteobacteria.Gammaproteobacteria.Pseudomonadales.Pseudomonadaceae.Pseudomonas.Pseudomonas.stutzeri	0.118378	3.88e-13	1	FALSE	Classified	4.91e-13	Yes
Bacteria.Bacteroidetes.Sphingobacteriia.Sphingobacteriales.Sphingobacteriaceae.Pedobacter	Bacteria.Bacteroidetes.Sphingobacteriia.Sphingobacteriales.Sphingobacteriaceae.Pedobacter.Pedobacter.jejuensis	0.119231	2.62e-13	1	FALSE	Classified	3.32e-13	Yes
Bacteria.Other.Other.Other.Other.Other	Bacteria.Actinobacteria.Other.Other.Other.Other.Other	0.119248	2.6e-13	1	TRUE	Unclassified	3.3e-13	Yes
Bacteria.Firmicutes.Bacilli.Lactobacillales.Streptococcaceae.Streptococcus	Bacteria.Firmicutes.Bacilli.Lactobacillales.Streptococcaceae.Streptococcus.Streptococcus.agalactiae	0.119598	2.22e-13	1	FALSE	Classified	2.82e-13	Yes
Bacteria.Firmicutes.Bacilli.Lactobacillales.Streptococcaceae.Streptococcus	Bacteria.Firmicutes.Bacilli.Lactobacillales.Streptococcaceae.Streptococcus.Streptococcus.suis	0.11968	2.13e-13	1	FALSE	Classified	2.7e-13	Yes
Bacteria.Proteobacteria.Epsilonproteobacteria.Campylobacterales.Helicobacteraceae.Helicobacter	Bacteria.Proteobacteria.Epsilonproteobacteria.Campylobacterales.Helicobacteraceae.Helicobacter.Helicobacter.macacae	0.119825	2e-13	1	FALSE	Classified	2.54e-13	Yes
Bacteria.Proteobacteria.Gammaproteobacteria.Xanthomonadales.Xanthomonadaceae.Stenotrophomonas	Bacteria.Proteobacteria.Gammaproteobacteria.Xanthomonadales.Xanthomonadaceae.Stenotrophomonas.Stenotrophomonas.terrae	0.119957	1.88e-13	1	FALSE	Classified	2.39e-13	Yes
Bacteria.Proteobacteria.Gammaproteobacteria.Enterobacterales.Enterobacteriaceae.Cronobacter	Bacteria.Proteobacteria.Gammaproteobacteria.Enterobacterales.Enterobacteriaceae.Cronobacter.Cronobacter.turicensis	0.120089	1.77e-13	1	FALSE	Classified	2.25e-13	Yes
Bacteria.Bacteroidetes.Sphingobacteriia.Sphingobacteriales.Sphingobacteriaceae.Pedobacter	Bacteria.Bacteroidetes.Sphingobacteriia.Sphingobacteriales.Sphingobacteriaceae.Pedobacter.Pedobacter.cryoconitis	0.120155	1.71e-13	1	FALSE	Classified	2.18e-13	Yes
Bacteria.Proteobacteria.Alphaproteobacteria.Sphingomonadales.Sphingomonadaceae.Sphingomonas	Bacteria.Proteobacteria.Alphaproteobacteria.Sphingomonadales.Sphingomonadaceae.Sphingomonas.Sphingomonas.agri	0.120412	1.52e-13	1	FALSE	Classified	1.93e-13	Yes
Bacteria.Bacteroidetes.Bacteroidia.Bacteroidales.Porphyromonadaceae.Porphyromonas	Bacteria.Bacteroidetes.Bacteroidia.Bacteroidales.Porphyromonadaceae.Porphyromonas.Porphyromonas.pasteri	0.120643	1.37e-13	1	FALSE	Classified	1.74e-13	Yes
Bacteria.Proteobacteria.Gammaproteobacteria.Xanthomonadales.Xanthomonadaceae.Stenotrophomonas	Bacteria.Proteobacteria.Gammaproteobacteria.Xanthomonadales.Xanthomonadaceae.Stenotrophomonas.Stenotrophomonas.acidaminiphila	0.121112	1.1e-13	1	FALSE	Classified	1.4e-13	Yes
Bacteria.Bacteroidetes.Sphingobacteriia.Sphingobacteriales.Sphingobacteriaceae.Pedobacter	Bacteria.Bacteroidetes.Sphingobacteriia.Sphingobacteriales.Sphingobacteriaceae.Pedobacter.Pedobacter.panaciterrae	0.121343	9.86e-14	1	FALSE	Classified	1.26e-13	Yes
Bacteria.Bacteroidetes.Sphingobacteriia.Sphingobacteriales.Sphingobacteriaceae.Pedobacter	Bacteria.Bacteroidetes.Sphingobacteriia.Sphingobacteriales.Sphingobacteriaceae.Pedobacter.Pedobacter.luteus	0.121871	7.68e-14	1	FALSE	Classified	9.79e-14	Yes
Bacteria.Bacteroidetes.Sphingobacteriia.Sphingobacteriales.Sphingobacteriaceae.Pedobacter	Bacteria.Bacteroidetes.Sphingobacteriia.Sphingobacteriales.Sphingobacteriaceae.Pedobacter.Pedobacter.oryzae	0.121871	7.68e-14	1	FALSE	Classified	9.79e-14	Yes
Bacteria.Actinobacteria.Actinobacteria.Corynebacteriales.Corynebacteriaceae.Corynebacterium	Bacteria.Actinobacteria.Actinobacteria.Corynebacteriales.Corynebacteriaceae.Corynebacterium.Corynebacterium.pyruviciproducens	0.122075	6.97e-14	1	FALSE	Classified	8.9e-14	Yes
Bacteria.Proteobacteria.Betaproteobacteria.Neisseriales.Neisseriaceae.Neisseria	Bacteria.Proteobacteria.Betaproteobacteria.Neisseriales.Neisseriaceae.Neisseria.Neisseria.polysaccharea	0.122075	6.97e-14	1	FALSE	Classified	8.9e-14	Yes
Bacteria.Proteobacteria.Epsilonproteobacteria.Campylobacterales.Helicobacteraceae.Helicobacter	Bacteria.Proteobacteria.Epsilonproteobacteria.Campylobacterales.Helicobacteraceae.Helicobacter.Helicobacter.rodentium	0.122135	6.79e-14	1	FALSE	Classified	8.68e-14	Yes
Bacteria.Proteobacteria.Betaproteobacteria.Burkholderiales.Sutterellaceae.Parasutterella	Bacteria.Proteobacteria.Betaproteobacteria.Burkholderiales.Sutterellaceae.Parasutterella.Parasutterella.secunda	0.122279	6.35e-14	1	FALSE	Classified	8.12e-14	Yes
Bacteria.Proteobacteria.Gammaproteobacteria.Enterobacterales.Enterobacteriaceae.Cronobacter	Bacteria.Proteobacteria.Gammaproteobacteria.Enterobacterales.Enterobacteriaceae.Cronobacter.Cronobacter.dublinensis	0.122992	4.53e-14	1	FALSE	Classified	5.8e-14	Yes
Bacteria.Proteobacteria.Epsilonproteobacteria.Campylobacterales.Helicobacteraceae.Helicobacter	Bacteria.Proteobacteria.Epsilonproteobacteria.Campylobacterales.Helicobacteraceae.Helicobacter.Helicobacter.typhlonius	0.123058	4.4e-14	1	FALSE	Classified	5.63e-14	Yes
Bacteria.Actinobacteria.Actinobacteria.Bifidobacteriales.Bifidobacteriaceae.Bifidobacterium	Bacteria.Actinobacteria.Actinobacteria.Bifidobacteriales.Bifidobacteriaceae.Bifidobacterium.Bifidobacterium.tsurumiense	0.1238	3.09e-14	1	FALSE	Classified	3.96e-14	Yes
Bacteria.Firmicutes.Clostridia.Clostridiales.Clostridiaceae.Clostridium	Bacteria.Firmicutes.Clostridia.Clostridiales.Clostridiaceae.Clostridium.Clostridium.chauvoei	0.124624	2.09e-14	1	FALSE	Classified	2.68e-14	Yes
Bacteria.Firmicutes.Tissierellia.Tissierellales.Peptoniphilaceae.Peptoniphilus	Bacteria.Firmicutes.Tissierellia.Tissierellales.Peptoniphilaceae.Peptoniphilus.Peptoniphilus.harei	0.124816	1.91e-14	1	FALSE	Classified	2.45e-14	Yes
Bacteria.Actinobacteria.Actinobacteria.Corynebacteriales.Corynebacteriaceae.Corynebacterium	Bacteria.Actinobacteria.Actinobacteria.Corynebacteriales.Corynebacteriaceae.Corynebacterium.Corynebacterium.striatum	0.125355	1.47e-14	1	FALSE	Classified	1.89e-14	Yes
Bacteria.Firmicutes.Bacilli.Lactobacillales.Lactobacillaceae.Lactobacillus	Bacteria.Firmicutes.Bacilli.Lactobacillales.Lactobacillaceae.Lactobacillus.Lactobacillus.oris	0.125502	1.38e-14	1	FALSE	Classified	1.77e-14	Yes
Bacteria.Firmicutes.Bacilli.Lactobacillales.Enterococcaceae.Enterococcus	Bacteria.Firmicutes.Bacilli.Lactobacillales.Enterococcaceae.Enterococcus.Enterococcus.sulfureus	0.125965	1.09e-14	1	FALSE	Classified	1.4e-14	Yes
Bacteria.Firmicutes.Bacilli.Lactobacillales.Streptococcaceae.Streptococcus	Bacteria.Firmicutes.Bacilli.Lactobacillales.Streptococcaceae.Streptococcus.Streptococcus.salivarius	0.126079	1.02e-14	1	FALSE	Classified	1.31e-14	Yes
Bacteria.Actinobacteria.Actinobacteria.Bifidobacteriales.Bifidobacteriaceae.Bifidobacterium	Bacteria.Actinobacteria.Actinobacteria.Bifidobacteriales.Bifidobacteriaceae.Bifidobacterium.Bifidobacterium.biavatii	0.126148	9.99e-15	1	FALSE	Classified	1.28e-14	Yes
Bacteria.Firmicutes.Tissierellia.Tissierellales.Peptoniphilaceae.Anaerococcus	Bacteria.Firmicutes.Tissierellia.Tissierellales.Peptoniphilaceae.Anaerococcus.Anaerococcus.hydrogenalis	0.126902	6.88e-15	1	FALSE	Classified	8.85e-15	Yes
Bacteria.Proteobacteria.Gammaproteobacteria.Pseudomonadales.Moraxellaceae.Acinetobacter	Bacteria.Proteobacteria.Gammaproteobacteria.Pseudomonadales.Moraxellaceae.Acinetobacter.Acinetobacter.radioresistens	0.127735	4.44e-15	1	FALSE	Classified	5.71e-15	Yes
Bacteria.Actinobacteria.Actinobacteria.Actinomycetales.Actinomycetaceae.Actinomyces	Bacteria.Actinobacteria.Actinobacteria.Actinomycetales.Actinomycetaceae.Actinomyces.Actinomyces.viscosus	0.128068	4e-15	1	FALSE	Classified	5.15e-15	Yes
Bacteria.Firmicutes.Bacilli.Lactobacillales.Leuconostocaceae.Weissella	Bacteria.Firmicutes.Bacilli.Lactobacillales.Leuconostocaceae.Weissella.Weissella.hellenica	0.128255	3.55e-15	1	FALSE	Classified	4.57e-15	Yes
Bacteria.Firmicutes.Bacilli.Lactobacillales.Streptococcaceae.Lactococcus	Bacteria.Firmicutes.Bacilli.Lactobacillales.Streptococcaceae.Lactococcus.Lactococcus.raffinolactis	0.129242	2.22e-15	1	FALSE	Classified	2.86e-15	Yes
Bacteria.Proteobacteria.Betaproteobacteria.Burkholderiales.Oxalobacteraceae.Massilia	Bacteria.Proteobacteria.Betaproteobacteria.Burkholderiales.Oxalobacteraceae.Massilia.Massilia.namucuonensis	0.129523	1.78e-15	1	FALSE	Classified	2.3e-15	Yes
Bacteria.Proteobacteria.Deltaproteobacteria.Desulfovibrionales.Desulfovibrionaceae.Desulfovibrio	Bacteria.Proteobacteria.Deltaproteobacteria.Desulfovibrionales.Desulfovibrionaceae.Desulfovibrio.Desulfovibrio.simplex	0.130182	1.33e-15	1	FALSE	Classified	1.72e-15	Yes
Bacteria.Actinobacteria.Coriobacteriia.Coriobacteriales.Atopobiaceae.Atopobium	Bacteria.Actinobacteria.Coriobacteriia.Coriobacteriales.Atopobiaceae.Atopobium.Atopobium.minutum	0.130849	8.88e-16	1	FALSE	Classified	1.15e-15	Yes
Bacteria.Proteobacteria.Gammaproteobacteria.Pseudomonadales.Moraxellaceae.Moraxella	Bacteria.Proteobacteria.Gammaproteobacteria.Pseudomonadales.Moraxellaceae.Moraxella.Moraxella.lincolnii	0.131206	8.88e-16	1	FALSE	Classified	1.15e-15	Yes
Bacteria.Proteobacteria.Gammaproteobacteria.Pseudomonadales.Moraxellaceae.Moraxella	Bacteria.Proteobacteria.Gammaproteobacteria.Pseudomonadales.Moraxellaceae.Moraxella.Moraxella.nonliquefaciens	0.131206	8.88e-16	1	FALSE	Classified	1.15e-15	Yes
Bacteria.Bacteroidetes.Flavobacteriia.Flavobacteriales.Flavobacteriaceae.Flavobacterium	Bacteria.Bacteroidetes.Flavobacteriia.Flavobacteriales.Flavobacteriaceae.Flavobacterium.Flavobacterium.yanchengense	0.131485	6.66e-16	1	FALSE	Classified	8.61e-16	Yes
Bacteria.Proteobacteria.Alphaproteobacteria.Caulobacterales.Caulobacteraceae.Caulobacter	Bacteria.Proteobacteria.Alphaproteobacteria.Caulobacterales.Caulobacteraceae.Caulobacter.Caulobacter.profundus	0.133275	4.44e-16	1	FALSE	Classified	5.74e-16	Yes
Bacteria.Proteobacteria.Gammaproteobacteria.Enterobacterales.Enterobacteriaceae.Enterobacter	Bacteria.Proteobacteria.Gammaproteobacteria.Enterobacterales.Enterobacteriaceae.Enterobacter.Enterobacter.mori	0.131901	4.44e-16	1	FALSE	Classified	5.74e-16	Yes
Bacteria.Bacteroidetes.Flavobacteriia.Flavobacteriales.Flavobacteriaceae.Flavobacterium	Bacteria.Bacteroidetes.Flavobacteriia.Flavobacteriales.Flavobacteriaceae.Flavobacterium.Flavobacterium.urocaniciphilum	0.133107	4.44e-16	1	FALSE	Classified	5.74e-16	Yes
Bacteria.Firmicutes.Clostridia.Clostridiales.Lachnospiraceae.Lachnoclostridium	Bacteria.Firmicutes.Clostridia.Clostridiales.Lachnospiraceae.Lachnoclostridium.Lachnoclostridium.pacaense	0.132676	4.44e-16	1	FALSE	Classified	5.74e-16	Yes
Bacteria.Proteobacteria.Gammaproteobacteria.Pseudomonadales.Pseudomonadaceae.Pseudomonas	Bacteria.Proteobacteria.Gammaproteobacteria.Pseudomonadales.Pseudomonadaceae.Pseudomonas.Pseudomonas.fragi	0.133282	4.44e-16	1	FALSE	Classified	5.74e-16	Yes
Bacteria.Actinobacteria.Coriobacteriia.Eggerthellales.Eggerthellaceae.Slackia	Bacteria.Actinobacteria.Coriobacteriia.Eggerthellales.Eggerthellaceae.Slackia.Slackia.equolifaciens	0.132072	4.44e-16	1	FALSE	Classified	5.74e-16	Yes
Bacteria.Proteobacteria.Gammaproteobacteria.Pasteurellales.Pasteurellaceae.Actinobacillus	Bacteria.Proteobacteria.Gammaproteobacteria.Pasteurellales.Pasteurellaceae.Actinobacillus.Other	0.132941	4.44e-16	1	TRUE	Unclassified	5.74e-16	Yes
Bacteria.Firmicutes.Bacilli.Bacillales.Bacillaceae.Bacillus	Bacteria.Firmicutes.Bacilli.Bacillales.Bacillaceae.Bacillus.Bacillus.pseudofirmus	0.134157	2.22e-16	1	FALSE	Classified	2.88e-16	Yes
Bacteria.Bacteroidetes.Bacteroidia.Bacteroidales.Bacteroidaceae.Bacteroides	Bacteria.Bacteroidetes.Bacteroidia.Bacteroidales.Bacteroidaceae.Bacteroides.Bacteroides.eggerthii	0.134261	2.22e-16	1	FALSE	Classified	2.88e-16	Yes
Bacteria.Actinobacteria.Coriobacteriia.Eggerthellales.Eggerthellaceae.Eggerthella	Bacteria.Actinobacteria.Coriobacteriia.Eggerthellales.Eggerthellaceae.Eggerthella.Eggerthella.timonensis	0.13375	2.22e-16	1	FALSE	Classified	2.88e-16	Yes
Bacteria.Bacteroidetes.Flavobacteriia.Flavobacteriales.Flavobacteriaceae.Flavobacterium	Bacteria.Bacteroidetes.Flavobacteriia.Flavobacteriales.Flavobacteriaceae.Flavobacterium.Flavobacterium.ginsenosidimutans	0.134116	2.22e-16	1	FALSE	Classified	2.88e-16	Yes
Bacteria.Bacteroidetes.Flavobacteriia.Flavobacteriales.Flavobacteriaceae.Flavobacterium	Bacteria.Bacteroidetes.Flavobacteriia.Flavobacteriales.Flavobacteriaceae.Flavobacterium.Flavobacterium.subsaxonicum	0.133395	2.22e-16	1	FALSE	Classified	2.88e-16	Yes
Bacteria.Firmicutes.Bacilli.Lactobacillales.Aerococcaceae.Abiotrophia	Bacteria.Firmicutes.Bacilli.Lactobacillales.Aerococcaceae.Abiotrophia.Abiotrophia.defectiva	0.893269	0	1	FALSE	Classified	0	Yes
Bacteria.Firmicutes.Erysipelotrichia.Erysipelotrichales.Erysipelotrichaceae.Absiella	Bacteria.Firmicutes.Erysipelotrichia.Erysipelotrichales.Erysipelotrichaceae.Absiella.Absiella.dolichum	1	0	1	FALSE	Classified	0	Yes
Bacteria.Firmicutes.Clostridia.Clostridiales.Lachnospiraceae.Acetatifactor	Bacteria.Firmicutes.Clostridia.Clostridiales.Lachnospiraceae.Acetatifactor.Acetatifactor.muris	0.353695	0	1	FALSE	Classified	0	Yes
Bacteria.Proteobacteria.Betaproteobacteria.Burkholderiales.Alcaligenaceae.Achromobacter	Bacteria.Proteobacteria.Betaproteobacteria.Burkholderiales.Alcaligenaceae.Achromobacter.Achromobacter.insuavis	0.467559	0	1	FALSE	Classified	0	Yes
Bacteria.Firmicutes.Negativicutes.Acidaminococcales.Acidaminococcaceae.Acidaminococcus	Bacteria.Firmicutes.Negativicutes.Acidaminococcales.Acidaminococcaceae.Acidaminococcus.Acidaminococcus.fermentans	0.548307	0	1	FALSE	Classified	0	Yes
Bacteria.Firmicutes.Negativicutes.Acidaminococcales.Acidaminococcaceae.Acidaminococcus	Bacteria.Firmicutes.Negativicutes.Acidaminococcales.Acidaminococcaceae.Acidaminococcus.Acidaminococcus.intestini	0.967367	0	1	FALSE	Classified	0	Yes
Bacteria.Proteobacteria.Betaproteobacteria.Burkholderiales.Comamonadaceae.Acidovorax	Bacteria.Proteobacteria.Betaproteobacteria.Burkholderiales.Comamonadaceae.Acidovorax.Acidovorax.caeni	0.378634	0	1	FALSE	Classified	0	Yes
Bacteria.Proteobacteria.Betaproteobacteria.Burkholderiales.Comamonadaceae.Acidovorax	Bacteria.Proteobacteria.Betaproteobacteria.Burkholderiales.Comamonadaceae.Acidovorax.Acidovorax.delafieldii	0.167985	0	1	FALSE	Classified	0	Yes
Bacteria.Proteobacteria.Betaproteobacteria.Burkholderiales.Comamonadaceae.Acidovorax	Bacteria.Proteobacteria.Betaproteobacteria.Burkholderiales.Comamonadaceae.Acidovorax.Acidovorax.radicis	0.23972	0	1	FALSE	Classified	0	Yes
Bacteria.Proteobacteria.Betaproteobacteria.Burkholderiales.Comamonadaceae.Acidovorax	Bacteria.Proteobacteria.Betaproteobacteria.Burkholderiales.Comamonadaceae.Acidovorax.Acidovorax.temperans	0.583121	0	1	FALSE	Classified	0	Yes
Bacteria.Proteobacteria.Betaproteobacteria.Burkholderiales.Comamonadaceae.Acidovorax	Bacteria.Proteobacteria.Betaproteobacteria.Burkholderiales.Comamonadaceae.Acidovorax.Acidovorax.wautersii	0.237727	0	1	FALSE	Classified	0	Yes
Bacteria.Proteobacteria.Gammaproteobacteria.Pseudomonadales.Moraxellaceae.Acinetobacter	Bacteria.Proteobacteria.Gammaproteobacteria.Pseudomonadales.Moraxellaceae.Acinetobacter.Acinetobacter.baumannii	0.294457	0	1	FALSE	Classified	0	Yes
Bacteria.Proteobacteria.Gammaproteobacteria.Pseudomonadales.Moraxellaceae.Acinetobacter	Bacteria.Proteobacteria.Gammaproteobacteria.Pseudomonadales.Moraxellaceae.Acinetobacter.Acinetobacter.bereziniae	0.295256	0	1	FALSE	Classified	0	Yes
Bacteria.Proteobacteria.Gammaproteobacteria.Pseudomonadales.Moraxellaceae.Acinetobacter	Bacteria.Proteobacteria.Gammaproteobacteria.Pseudomonadales.Moraxellaceae.Acinetobacter.Acinetobacter.indicus	0.146629	0	1	FALSE	Classified	0	Yes
Bacteria.Proteobacteria.Gammaproteobacteria.Pseudomonadales.Moraxellaceae.Acinetobacter	Bacteria.Proteobacteria.Gammaproteobacteria.Pseudomonadales.Moraxellaceae.Acinetobacter.Acinetobacter.johnsonii	0.440312	0	1	FALSE	Classified	0	Yes
Bacteria.Proteobacteria.Gammaproteobacteria.Pseudomonadales.Moraxellaceae.Acinetobacter	Bacteria.Proteobacteria.Gammaproteobacteria.Pseudomonadales.Moraxellaceae.Acinetobacter.Acinetobacter.junii	0.321367	0	1	FALSE	Classified	0	Yes
Bacteria.Proteobacteria.Gammaproteobacteria.Pseudomonadales.Moraxellaceae.Acinetobacter	Bacteria.Proteobacteria.Gammaproteobacteria.Pseudomonadales.Moraxellaceae.Acinetobacter.Acinetobacter.lwoffii	0.220032	0	1	FALSE	Classified	0	Yes
Bacteria.Proteobacteria.Gammaproteobacteria.Pseudomonadales.Moraxellaceae.Acinetobacter	Bacteria.Proteobacteria.Gammaproteobacteria.Pseudomonadales.Moraxellaceae.Acinetobacter.Acinetobacter.schindleri	0.193324	0	1	FALSE	Classified	0	Yes
Bacteria.Proteobacteria.Gammaproteobacteria.Pseudomonadales.Moraxellaceae.Acinetobacter	Bacteria.Proteobacteria.Gammaproteobacteria.Pseudomonadales.Moraxellaceae.Acinetobacter.Acinetobacter.seohaensis	0.256468	0	1	FALSE	Classified	0	Yes
Bacteria.Proteobacteria.Gammaproteobacteria.Pseudomonadales.Moraxellaceae.Acinetobacter	Bacteria.Proteobacteria.Gammaproteobacteria.Pseudomonadales.Moraxellaceae.Acinetobacter.Acinetobacter.septicus	0.165447	0	1	FALSE	Classified	0	Yes
Bacteria.Proteobacteria.Gammaproteobacteria.Pseudomonadales.Moraxellaceae.Acinetobacter	Bacteria.Proteobacteria.Gammaproteobacteria.Pseudomonadales.Moraxellaceae.Acinetobacter.Acinetobacter.venetianus	0.186369	0	1	FALSE	Classified	0	Yes
Bacteria.Proteobacteria.Gammaproteobacteria.Pasteurellales.Pasteurellaceae.Actinobacillus	Bacteria.Proteobacteria.Gammaproteobacteria.Pasteurellales.Pasteurellaceae.Actinobacillus.Actinobacillus.minor	0.348731	0	1	FALSE	Classified	0	Yes
Bacteria.Proteobacteria.Gammaproteobacteria.Pasteurellales.Pasteurellaceae.Actinobacillus	Bacteria.Proteobacteria.Gammaproteobacteria.Pasteurellales.Pasteurellaceae.Actinobacillus.Actinobacillus.porcinus	0.948573	0	1	FALSE	Classified	0	Yes
Bacteria.Actinobacteria.Actinobacteria.Actinomycetales.Actinomycetaceae.Actinobaculum	Bacteria.Actinobacteria.Actinobacteria.Actinomycetales.Actinomycetaceae.Actinobaculum.Actinobaculum.massiliense	1	0	1	FALSE	Classified	0	Yes
Bacteria.Actinobacteria.Actinobacteria.Actinomycetales.Actinomycetaceae.Actinomyces	Bacteria.Actinobacteria.Actinobacteria.Actinomycetales.Actinomycetaceae.Actinomyces.Actinomyces.dentalis	0.169179	0	1	FALSE	Classified	0	Yes
Bacteria.Actinobacteria.Actinobacteria.Actinomycetales.Actinomycetaceae.Actinomyces	Bacteria.Actinobacteria.Actinobacteria.Actinomycetales.Actinomycetaceae.Actinomyces.Actinomyces.gerencseriae	0.190238	0	1	FALSE	Classified	0	Yes
Bacteria.Actinobacteria.Actinobacteria.Actinomycetales.Actinomycetaceae.Actinomyces	Bacteria.Actinobacteria.Actinobacteria.Actinomycetales.Actinomycetaceae.Actinomyces.Actinomyces.graevenitzii	0.41547	0	1	FALSE	Classified	0	Yes
Bacteria.Actinobacteria.Actinobacteria.Actinomycetales.Actinomycetaceae.Actinomyces	Bacteria.Actinobacteria.Actinobacteria.Actinomycetales.Actinomycetaceae.Actinomyces.Actinomyces.israelii	0.182665	0	1	FALSE	Classified	0	Yes
Bacteria.Actinobacteria.Actinobacteria.Actinomycetales.Actinomycetaceae.Actinomyces	Bacteria.Actinobacteria.Actinobacteria.Actinomycetales.Actinomycetaceae.Actinomyces.Actinomyces.johnsonii	0.215311	0	1	FALSE	Classified	0	Yes
Bacteria.Actinobacteria.Actinobacteria.Actinomycetales.Actinomycetaceae.Actinomyces	Bacteria.Actinobacteria.Actinobacteria.Actinomycetales.Actinomycetaceae.Actinomyces.Actinomyces.massiliensis	0.195554	0	1	FALSE	Classified	0	Yes
Bacteria.Actinobacteria.Actinobacteria.Actinomycetales.Actinomycetaceae.Actinomyces	Bacteria.Actinobacteria.Actinobacteria.Actinomycetales.Actinomycetaceae.Actinomyces.Actinomyces.naeslundii	0.14172	0	1	FALSE	Classified	0	Yes
Bacteria.Actinobacteria.Actinobacteria.Actinomycetales.Actinomycetaceae.Actinomyces	Bacteria.Actinobacteria.Actinobacteria.Actinomycetales.Actinomycetaceae.Actinomyces.Actinomyces.oris	0.14059	0	1	FALSE	Classified	0	Yes
Bacteria.Actinobacteria.Actinobacteria.Actinomycetales.Actinomycetaceae.Actinotignum	Bacteria.Actinobacteria.Actinobacteria.Actinomycetales.Actinomycetaceae.Actinotignum.Actinotignum.schaalii	0.912993	0	1	FALSE	Classified	0	Yes
Bacteria.Firmicutes.Clostridia.Clostridiales.Ruminococcaceae.Acutalibacter	Bacteria.Firmicutes.Clostridia.Clostridiales.Ruminococcaceae.Acutalibacter.Acutalibacter.muris	1	0	1	FALSE	Classified	0	Yes
Bacteria.Actinobacteria.Coriobacteriia.Eggerthellales.Eggerthellaceae.Adlercreutzia	Bacteria.Actinobacteria.Coriobacteriia.Eggerthellales.Eggerthellaceae.Adlercreutzia.Adlercreutzia.equolifaciens	1	0	1	FALSE	Classified	0	Yes
Bacteria.Firmicutes.Bacilli.Bacillales.Bacillaceae.Aeribacillus	Bacteria.Firmicutes.Bacilli.Bacillales.Bacillaceae.Aeribacillus.Aeribacillus.composti	1	0	1	FALSE	Classified	0	Yes
Bacteria.Actinobacteria.Actinobacteria.Bifidobacteriales.Bifidobacteriaceae.Aeriscardovia	Bacteria.Actinobacteria.Actinobacteria.Bifidobacteriales.Bifidobacteriaceae.Aeriscardovia.Aeriscardovia.aeriphila	1	0	1	FALSE	Classified	0	Yes
Bacteria.Firmicutes.Bacilli.Lactobacillales.Aerococcaceae.Aerococcus	Bacteria.Firmicutes.Bacilli.Lactobacillales.Aerococcaceae.Aerococcus.Aerococcus.christensenii	0.743955	0	1	FALSE	Classified	0	Yes
Bacteria.Firmicutes.Bacilli.Lactobacillales.Aerococcaceae.Aerococcus	Bacteria.Firmicutes.Bacilli.Lactobacillales.Aerococcaceae.Aerococcus.Aerococcus.urinaeequi	0.235987	0	1	FALSE	Classified	0	Yes
Bacteria.Firmicutes.Bacilli.Lactobacillales.Aerococcaceae.Aerococcus	Bacteria.Firmicutes.Bacilli.Lactobacillales.Aerococcaceae.Aerococcus.Aerococcus.viridans	0.407536	0	1	FALSE	Classified	0	Yes
Bacteria.Actinobacteria.Actinobacteria.Propionibacteriales.Nocardioidaceae.Aeromicrobium	Bacteria.Actinobacteria.Actinobacteria.Propionibacteriales.Nocardioidaceae.Aeromicrobium.Aeromicrobium.fastidiosum	0.706823	0	1	FALSE	Classified	0	Yes
Bacteria.Proteobacteria.Gammaproteobacteria.Aeromonadales.Aeromonadaceae.Aeromonas	Bacteria.Proteobacteria.Gammaproteobacteria.Aeromonadales.Aeromonadaceae.Aeromonas.Aeromonas.hydrophila	0.145017	0	1	FALSE	Classified	0	Yes
Bacteria.Proteobacteria.Gammaproteobacteria.Aeromonadales.Aeromonadaceae.Aeromonas	Bacteria.Proteobacteria.Gammaproteobacteria.Aeromonadales.Aeromonadaceae.Aeromonas.Aeromonas.salmonicida	0.323919	0	1	FALSE	Classified	0	Yes
Bacteria.Proteobacteria.Alphaproteobacteria.Rhizobiales.Bradyrhizobiaceae.Afipia	Bacteria.Proteobacteria.Alphaproteobacteria.Rhizobiales.Bradyrhizobiaceae.Afipia.Afipia.birgiae	1	0	1	FALSE	Classified	0	Yes
Bacteria.Firmicutes.Clostridia.Clostridiales.Lachnospiraceae.Agathobacter	Bacteria.Firmicutes.Clostridia.Clostridiales.Lachnospiraceae.Agathobacter.Agathobacter.ruminis	1	0	1	FALSE	Classified	0	Yes
Bacteria.Firmicutes.Clostridia.Clostridiales.Ruminococcaceae.Agathobaculum	Bacteria.Firmicutes.Clostridia.Clostridiales.Ruminococcaceae.Agathobaculum.Agathobaculum.butyriciproducens	0.999425	0	1	FALSE	Classified	0	Yes
Bacteria.Proteobacteria.Gammaproteobacteria.Pasteurellales.Pasteurellaceae.Aggregatibacter	Bacteria.Proteobacteria.Gammaproteobacteria.Pasteurellales.Pasteurellaceae.Aggregatibacter.Aggregatibacter.aphrophilus	0.953043	0	1	FALSE	Classified	0	Yes
Bacteria.Proteobacteria.Deltaproteobacteria.Myxococcales.Myxococcaceae.Aggregicoccus	Bacteria.Proteobacteria.Deltaproteobacteria.Myxococcales.Myxococcaceae.Aggregicoccus.Aggregicoccus.edonensis	1	0	1	FALSE	Classified	0	Yes
Bacteria.Proteobacteria.Alphaproteobacteria.Rhizobiales.Rhizobiaceae.Agrobacterium	Bacteria.Proteobacteria.Alphaproteobacteria.Rhizobiales.Rhizobiaceae.Agrobacterium.Agrobacterium.fabrum	0.816387	0	1	FALSE	Classified	0	Yes
Bacteria.Proteobacteria.Alphaproteobacteria.Rhizobiales.Rhizobiaceae.Agrobacterium	Bacteria.Proteobacteria.Alphaproteobacteria.Rhizobiales.Rhizobiaceae.Agrobacterium.Agrobacterium.tumefaciens	0.577196	0	1	FALSE	Classified	0	Yes
Bacteria.Actinobacteria.Actinobacteria.Micrococcales.Microbacteriaceae.Agrococcus	Bacteria.Actinobacteria.Actinobacteria.Micrococcales.Microbacteriaceae.Agrococcus.Agrococcus.jejuensis	1	0	1	FALSE	Classified	0	Yes
Bacteria.Verrucomicrobia.Verrucomicrobiae.Verrucomicrobiales.Akkermansiaceae.Akkermansia	Bacteria.Verrucomicrobia.Verrucomicrobiae.Verrucomicrobiales.Akkermansiaceae.Akkermansia.Akkermansia.muciniphila	1	0	1	FALSE	Classified	0	Yes
Bacteria.Proteobacteria.Betaproteobacteria.Burkholderiales.Alcaligenaceae.Alcaligenes	Bacteria.Proteobacteria.Betaproteobacteria.Burkholderiales.Alcaligenaceae.Alcaligenes.Alcaligenes.faecalis	1	0	1	FALSE	Classified	0	Yes
Bacteria.Proteobacteria.Gammaproteobacteria.Oceanospirillales.Alcanivoracaceae.Alcanivorax	Bacteria.Proteobacteria.Gammaproteobacteria.Oceanospirillales.Alcanivoracaceae.Alcanivorax.Alcanivorax.venustensis	0.631693	0	1	FALSE	Classified	0	Yes
Bacteria.Proteobacteria.Betaproteobacteria.Burkholderiales.Comamonadaceae.Alicycliphilus	Bacteria.Proteobacteria.Betaproteobacteria.Burkholderiales.Comamonadaceae.Alicycliphilus.Alicycliphilus.denitrificans	1	0	1	FALSE	Classified	0	Yes
Bacteria.Firmicutes.Bacilli.Bacillales.Alicyclobacillaceae.Alicyclobacillus	Bacteria.Firmicutes.Bacilli.Bacillales.Alicyclobacillaceae.Alicyclobacillus.Alicyclobacillus.acidocaldarius	0.500201	0	1	FALSE	Classified	0	Yes
Bacteria.Firmicutes.Bacilli.Bacillales.Alicyclobacillaceae.Alicyclobacillus	Bacteria.Firmicutes.Bacilli.Bacillales.Alicyclobacillaceae.Alicyclobacillus.Alicyclobacillus.sendaiensis	0.706917	0	1	FALSE	Classified	0	Yes
Bacteria.Bacteroidetes.Bacteroidia.Bacteroidales.Rikenellaceae.Alistipes	Bacteria.Bacteroidetes.Bacteroidia.Bacteroidales.Rikenellaceae.Alistipes.Alistipes.finegoldii	0.584661	0	1	FALSE	Classified	0	Yes
Bacteria.Bacteroidetes.Bacteroidia.Bacteroidales.Rikenellaceae.Alistipes	Bacteria.Bacteroidetes.Bacteroidia.Bacteroidales.Rikenellaceae.Alistipes.Alistipes.ihumii	0.412357	0	1	FALSE	Classified	0	Yes
Bacteria.Bacteroidetes.Bacteroidia.Bacteroidales.Rikenellaceae.Alistipes	Bacteria.Bacteroidetes.Bacteroidia.Bacteroidales.Rikenellaceae.Alistipes.Alistipes.indistinctus	0.405226	0	1	FALSE	Classified	0	Yes
Bacteria.Bacteroidetes.Bacteroidia.Bacteroidales.Rikenellaceae.Alistipes	Bacteria.Bacteroidetes.Bacteroidia.Bacteroidales.Rikenellaceae.Alistipes.Alistipes.obesi	0.477328	0	1	FALSE	Classified	0	Yes
Bacteria.Bacteroidetes.Bacteroidia.Bacteroidales.Rikenellaceae.Alistipes	Bacteria.Bacteroidetes.Bacteroidia.Bacteroidales.Rikenellaceae.Alistipes.Alistipes.onderdonkii	0.699976	0	1	FALSE	Classified	0	Yes
Bacteria.Bacteroidetes.Bacteroidia.Bacteroidales.Rikenellaceae.Alistipes	Bacteria.Bacteroidetes.Bacteroidia.Bacteroidales.Rikenellaceae.Alistipes.Alistipes.putredinis	0.734161	0	1	FALSE	Classified	0	Yes
Bacteria.Bacteroidetes.Bacteroidia.Bacteroidales.Rikenellaceae.Alistipes	Bacteria.Bacteroidetes.Bacteroidia.Bacteroidales.Rikenellaceae.Alistipes.Alistipes.senegalensis	0.268985	0	1	FALSE	Classified	0	Yes
Bacteria.Bacteroidetes.Bacteroidia.Bacteroidales.Rikenellaceae.Alistipes	Bacteria.Bacteroidetes.Bacteroidia.Bacteroidales.Rikenellaceae.Alistipes.Alistipes.shahii	0.632094	0	1	FALSE	Classified	0	Yes
Bacteria.Firmicutes.Bacilli.Lactobacillales.Carnobacteriaceae.Alkalibacterium	Bacteria.Firmicutes.Bacilli.Lactobacillales.Carnobacteriaceae.Alkalibacterium.Alkalibacterium.gilvum	0.447453	0	1	FALSE	Classified	0	Yes
Bacteria.Firmicutes.Bacilli.Lactobacillales.Carnobacteriaceae.Alkalibacterium	Bacteria.Firmicutes.Bacilli.Lactobacillales.Carnobacteriaceae.Alkalibacterium.Alkalibacterium.olivapovliticus	0.894068	0	1	FALSE	Classified	0	Yes
Bacteria.Firmicutes.Negativicutes.Veillonellales.Veillonellaceae.Allisonella	Bacteria.Firmicutes.Negativicutes.Veillonellales.Veillonellaceae.Allisonella.Allisonella.histaminiformans	1	0	1	FALSE	Classified	0	Yes
Bacteria.Firmicutes.Erysipelotrichia.Erysipelotrichales.Erysipelotrichaceae.Allobaculum	Bacteria.Firmicutes.Erysipelotrichia.Erysipelotrichales.Erysipelotrichaceae.Allobaculum.Allobaculum.stercoricanis	0.94598	0	1	FALSE	Classified	0	Yes
Bacteria.Bacteroidetes.Bacteroidia.Bacteroidales.Prevotellaceae.Alloprevotella	Bacteria.Bacteroidetes.Bacteroidia.Bacteroidales.Prevotellaceae.Alloprevotella.Alloprevotella.rava	0.664473	0	1	FALSE	Classified	0	Yes
Bacteria.Bacteroidetes.Bacteroidia.Bacteroidales.Prevotellaceae.Alloprevotella	Bacteria.Bacteroidetes.Bacteroidia.Bacteroidales.Prevotellaceae.Alloprevotella.Alloprevotella.tannerae	0.782088	0	1	FALSE	Classified	0	Yes
Bacteria.Actinobacteria.Actinobacteria.Bifidobacteriales.Bifidobacteriaceae.Alloscardovia	Bacteria.Actinobacteria.Actinobacteria.Bifidobacteriales.Bifidobacteriaceae.Alloscardovia.Alloscardovia.omnicolens	0.978907	0	1	FALSE	Classified	0	Yes
Bacteria.Actinobacteria.Actinobacteria.Micrococcales.Microbacteriaceae.Amnibacterium	Bacteria.Actinobacteria.Actinobacteria.Micrococcales.Microbacteriaceae.Amnibacterium.Amnibacterium.soli	1	0	1	FALSE	Classified	0	Yes
Bacteria.Firmicutes.Bacilli.Bacillales.Bacillaceae.Amphibacillus	Bacteria.Firmicutes.Bacilli.Bacillales.Bacillaceae.Amphibacillus.Amphibacillus.indicireducens	1	0	1	FALSE	Classified	0	Yes
Bacteria.Proteobacteria.Gammaproteobacteria.Oceanospirillales.Oceanospirillaceae.Amphritea	Bacteria.Proteobacteria.Gammaproteobacteria.Oceanospirillales.Oceanospirillaceae.Amphritea.Amphritea.atlantica	1	0	1	FALSE	Classified	0	Yes
Bacteria.Actinobacteria.Actinobacteria.Pseudonocardiales.Pseudonocardiaceae.Amycolatopsis	Bacteria.Actinobacteria.Actinobacteria.Pseudonocardiales.Pseudonocardiaceae.Amycolatopsis.Amycolatopsis.saalfeldensis	1	0	1	FALSE	Classified	0	Yes
Bacteria.Firmicutes.Bacilli.Bacillales.Bacillaceae.Anaerobacillus	Bacteria.Firmicutes.Bacilli.Bacillales.Bacillaceae.Anaerobacillus.Anaerobacillus.macyae	1	0	1	FALSE	Classified	0	Yes
Bacteria.Proteobacteria.Gammaproteobacteria.Aeromonadales.Succinivibrionaceae.Anaerobiospirillum	Bacteria.Proteobacteria.Gammaproteobacteria.Aeromonadales.Succinivibrionaceae.Anaerobiospirillum.Anaerobiospirillum.succiniciproducens	0.353079	0	1	FALSE	Classified	0	Yes
Bacteria.Proteobacteria.Gammaproteobacteria.Aeromonadales.Succinivibrionaceae.Anaerobiospirillum	Bacteria.Proteobacteria.Gammaproteobacteria.Aeromonadales.Succinivibrionaceae.Anaerobiospirillum.Anaerobiospirillum.thomasii	0.352795	0	1	FALSE	Classified	0	Yes
Bacteria.Firmicutes.Clostridia.Clostridiales.Lachnospiraceae.Anaerobium	Bacteria.Firmicutes.Clostridia.Clostridiales.Lachnospiraceae.Anaerobium.Anaerobium.acetethylicum	1	0	1	FALSE	Classified	0	Yes
Bacteria.Firmicutes.Clostridia.Clostridiales.Lachnospiraceae.Anaerobutyricum	Bacteria.Firmicutes.Clostridia.Clostridiales.Lachnospiraceae.Anaerobutyricum.Anaerobutyricum.hallii	1	0	1	FALSE	Classified	0	Yes
Bacteria.Firmicutes.Tissierellia.Tissierellales.Peptoniphilaceae.Anaerococcus	Bacteria.Firmicutes.Tissierellia.Tissierellales.Peptoniphilaceae.Anaerococcus.Anaerococcus.lactolyticus	0.230328	0	1	FALSE	Classified	0	Yes
Bacteria.Firmicutes.Tissierellia.Tissierellales.Peptoniphilaceae.Anaerococcus	Bacteria.Firmicutes.Tissierellia.Tissierellales.Peptoniphilaceae.Anaerococcus.Anaerococcus.obesiensis	0.223481	0	1	FALSE	Classified	0	Yes
Bacteria.Firmicutes.Tissierellia.Tissierellales.Peptoniphilaceae.Anaerococcus	Bacteria.Firmicutes.Tissierellia.Tissierellales.Peptoniphilaceae.Anaerococcus.Anaerococcus.octavius	0.146564	0	1	FALSE	Classified	0	Yes
Bacteria.Firmicutes.Tissierellia.Tissierellales.Peptoniphilaceae.Anaerococcus	Bacteria.Firmicutes.Tissierellia.Tissierellales.Peptoniphilaceae.Anaerococcus.Anaerococcus.prevotii	0.290838	0	1	FALSE	Classified	0	Yes
Bacteria.Firmicutes.Tissierellia.Tissierellales.Peptoniphilaceae.Anaerococcus	Bacteria.Firmicutes.Tissierellia.Tissierellales.Peptoniphilaceae.Anaerococcus.Anaerococcus.provencensis	0.150671	0	1	FALSE	Classified	0	Yes
Bacteria.Firmicutes.Tissierellia.Tissierellales.Peptoniphilaceae.Anaerococcus	Bacteria.Firmicutes.Tissierellia.Tissierellales.Peptoniphilaceae.Anaerococcus.Anaerococcus.rubeinfantis	0.134543	0	1	FALSE	Classified	0	Yes
Bacteria.Firmicutes.Tissierellia.Tissierellales.Peptoniphilaceae.Anaerococcus	Bacteria.Firmicutes.Tissierellia.Tissierellales.Peptoniphilaceae.Anaerococcus.Anaerococcus.senegalensis	0.173959	0	1	FALSE	Classified	0	Yes
Bacteria.Firmicutes.Tissierellia.Tissierellales.Peptoniphilaceae.Anaerococcus	Bacteria.Firmicutes.Tissierellia.Tissierellales.Peptoniphilaceae.Anaerococcus.Anaerococcus.vaginalis	0.881037	0	1	FALSE	Classified	0	Yes
Bacteria.Firmicutes.Clostridia.Clostridiales.Lachnospiraceae.Anaerocolumna	Bacteria.Firmicutes.Clostridia.Clostridiales.Lachnospiraceae.Anaerocolumna.Anaerocolumna.aminovalerica	0.925944	0	1	FALSE	Classified	0	Yes
Bacteria.Firmicutes.Clostridia.Clostridiales.Lachnospiraceae.Anaerocolumna	Bacteria.Firmicutes.Clostridia.Clostridiales.Lachnospiraceae.Anaerocolumna.Anaerocolumna.xylanovorans	0.377053	0	1	FALSE	Classified	0	Yes
Bacteria.Firmicutes.Clostridia.Clostridiales.Eubacteriaceae.Anaerofustis	Bacteria.Firmicutes.Clostridia.Clostridiales.Eubacteriaceae.Anaerofustis.Anaerofustis.stercorihominis	0.837649	0	1	FALSE	Classified	0	Yes
Bacteria.Firmicutes.Negativicutes.Veillonellales.Veillonellaceae.Anaeroglobus	Bacteria.Firmicutes.Negativicutes.Veillonellales.Veillonellaceae.Anaeroglobus.Anaeroglobus.geminatus	1	0	1	FALSE	Classified	0	Yes
Bacteria.Firmicutes.Clostridia.Clostridiales.Ruminococcaceae.Anaeromassilibacillus	Bacteria.Firmicutes.Clostridia.Clostridiales.Ruminococcaceae.Anaeromassilibacillus.Anaeromassilibacillus.senegalensis	1	0	1	FALSE	Classified	0	Yes
Bacteria.Firmicutes.Clostridia.Clostridiales.Lachnospiraceae.Anaerosporobacter	Bacteria.Firmicutes.Clostridia.Clostridiales.Lachnospiraceae.Anaerosporobacter.Anaerosporobacter.mobilis	0.928932	0	1	FALSE	Classified	0	Yes
Bacteria.Firmicutes.Clostridia.Clostridiales.Lachnospiraceae.Anaerostipes	Bacteria.Firmicutes.Clostridia.Clostridiales.Lachnospiraceae.Anaerostipes.Anaerostipes.hadrus	0.938425	0	1	FALSE	Classified	0	Yes
Bacteria.Firmicutes.Clostridia.Clostridiales.Lachnospiraceae.Anaerotignum	Bacteria.Firmicutes.Clostridia.Clostridiales.Lachnospiraceae.Anaerotignum.Anaerotignum.lactatifermentans	1	0	1	FALSE	Classified	0	Yes
Bacteria.Firmicutes.Clostridia.Clostridiales.Ruminococcaceae.Anaerotruncus	Bacteria.Firmicutes.Clostridia.Clostridiales.Ruminococcaceae.Anaerotruncus.Anaerotruncus.colihominis	0.798176	0	1	FALSE	Classified	0	Yes
Bacteria.Firmicutes.Clostridia.Clostridiales.Ruminococcaceae.Anaerotruncus	Bacteria.Firmicutes.Clostridia.Clostridiales.Ruminococcaceae.Anaerotruncus.Anaerotruncus.rubiinfantis	0.469859	0	1	FALSE	Classified	0	Yes
Bacteria.Proteobacteria.Alphaproteobacteria.Rhizobiales.Xanthobacteraceae.Ancylobacter	Bacteria.Proteobacteria.Alphaproteobacteria.Rhizobiales.Xanthobacteraceae.Ancylobacter.Ancylobacter.polymorphus	1	0	1	FALSE	Classified	0	Yes
Bacteria.Proteobacteria.Alphaproteobacteria.Rhizobiales.Rhodobiaceae.Anderseniella	Bacteria.Proteobacteria.Alphaproteobacteria.Rhizobiales.Rhodobiaceae.Anderseniella.Anderseniella.baltica	1	0	1	FALSE	Classified	0	Yes
Bacteria.Firmicutes.Bacilli.Bacillales.Paenibacillaceae.Aneurinibacillus	Bacteria.Firmicutes.Bacilli.Bacillales.Paenibacillaceae.Aneurinibacillus.Aneurinibacillus.aneurinilyticus	0.707201	0	1	FALSE	Classified	0	Yes
Bacteria.Firmicutes.Bacilli.Bacillales.Paenibacillaceae.Aneurinibacillus	Bacteria.Firmicutes.Bacilli.Bacillales.Paenibacillaceae.Aneurinibacillus.Aneurinibacillus.migulanus	0.707201	0	1	FALSE	Classified	0	Yes
Bacteria.Firmicutes.Bacilli.Bacillales.Paenibacillaceae.Aneurinibacillus	Bacteria.Firmicutes.Bacilli.Bacillales.Paenibacillaceae.Aneurinibacillus.Aneurinibacillus.thermoaerophilus	0.706823	0	1	FALSE	Classified	0	Yes
Bacteria.Firmicutes.Bacilli.Bacillales.Bacillaceae.Anoxybacillus	Bacteria.Firmicutes.Bacilli.Bacillales.Bacillaceae.Anoxybacillus.Anoxybacillus.caldiproteolyticus	0.166823	0	1	FALSE	Classified	0	Yes
Bacteria.Firmicutes.Bacilli.Bacillales.Bacillaceae.Anoxybacillus	Bacteria.Firmicutes.Bacilli.Bacillales.Bacillaceae.Anoxybacillus.Anoxybacillus.flavithermus	0.16624	0	1	FALSE	Classified	0	Yes
Bacteria.Proteobacteria.Alphaproteobacteria.Rhizobiales.Hyphomicrobiaceae.Aquabacter	Bacteria.Proteobacteria.Alphaproteobacteria.Rhizobiales.Hyphomicrobiaceae.Aquabacter.Aquabacter.spiritensis	1	0	1	FALSE	Classified	0	Yes
Bacteria.Proteobacteria.Betaproteobacteria.Burkholderiales.Not.Available.Aquabacterium	Bacteria.Proteobacteria.Betaproteobacteria.Burkholderiales.Not.Available.Aquabacterium.Aquabacterium.citratiphilum	0.228815	0	1	FALSE	Classified	0	Yes
Bacteria.Proteobacteria.Betaproteobacteria.Burkholderiales.Not.Available.Aquabacterium	Bacteria.Proteobacteria.Betaproteobacteria.Burkholderiales.Not.Available.Aquabacterium.Aquabacterium.commune	0.187391	0	1	FALSE	Classified	0	Yes
Bacteria.Proteobacteria.Betaproteobacteria.Burkholderiales.Not.Available.Aquabacterium	Bacteria.Proteobacteria.Betaproteobacteria.Burkholderiales.Not.Available.Aquabacterium.Aquabacterium.olei	0.778479	0	1	FALSE	Classified	0	Yes
Bacteria.Proteobacteria.Betaproteobacteria.Burkholderiales.Not.Available.Aquabacterium	Bacteria.Proteobacteria.Betaproteobacteria.Burkholderiales.Not.Available.Aquabacterium.Aquabacterium.parvum	0.607915	0	1	FALSE	Classified	0	Yes
Bacteria.Proteobacteria.Alphaproteobacteria.Rhizobiales.Phyllobacteriaceae.Aquamicrobium	Bacteria.Proteobacteria.Alphaproteobacteria.Rhizobiales.Phyllobacteriaceae.Aquamicrobium.Aquamicrobium.terrae	1	0	1	FALSE	Classified	0	Yes
Bacteria.Proteobacteria.Betaproteobacteria.Neisseriales.Chromobacteriaceae.Aquaspirillum	Bacteria.Proteobacteria.Betaproteobacteria.Neisseriales.Chromobacteriaceae.Aquaspirillum.Aquaspirillum.serpens	1	0	1	FALSE	Classified	0	Yes
Bacteria.Actinobacteria.Acidimicrobiia.Acidimicrobiales.Iamiaceae.Aquihabitans	Bacteria.Actinobacteria.Acidimicrobiia.Acidimicrobiales.Iamiaceae.Aquihabitans.Aquihabitans.daechungensis	1	0	1	FALSE	Classified	0	Yes
Bacteria.Proteobacteria.Betaproteobacteria.Neisseriales.Chromobacteriaceae.Aquitalea	Bacteria.Proteobacteria.Betaproteobacteria.Neisseriales.Chromobacteriaceae.Aquitalea.Aquitalea.denitrificans	1	0	1	FALSE	Classified	0	Yes
Bacteria.Actinobacteria.Actinobacteria.Actinomycetales.Actinomycetaceae.Arcanobacterium	Bacteria.Actinobacteria.Actinobacteria.Actinomycetales.Actinomycetaceae.Arcanobacterium.Arcanobacterium.hippocoleae	1	0	1	FALSE	Classified	0	Yes
Bacteria.Proteobacteria.Epsilonproteobacteria.Campylobacterales.Campylobacteraceae.Arcobacter	Bacteria.Proteobacteria.Epsilonproteobacteria.Campylobacterales.Campylobacteraceae.Arcobacter.Arcobacter.butzleri	0.866103	0	1	FALSE	Classified	0	Yes
Bacteria.Bacteroidetes.Flavobacteriia.Flavobacteriales.Flavobacteriaceae.Arcticiflavibacter	Bacteria.Bacteroidetes.Flavobacteriia.Flavobacteriales.Flavobacteriaceae.Arcticiflavibacter.Arcticiflavibacter.luteus	1	0	1	FALSE	Classified	0	Yes
Bacteria.Bacteroidetes.Flavobacteriia.Flavobacteriales.Flavobacteriaceae.Arenibacter	Bacteria.Bacteroidetes.Flavobacteriia.Flavobacteriales.Flavobacteriaceae.Arenibacter.Arenibacter.troitsensis	1	0	1	FALSE	Classified	0	Yes
Bacteria.Actinobacteria.Actinobacteria.Micrococcales.Micrococcaceae.Arthrobacter	Bacteria.Actinobacteria.Actinobacteria.Micrococcales.Micrococcaceae.Arthrobacter.Arthrobacter.agilis	0.378268	0	1	FALSE	Classified	0	Yes
Bacteria.Actinobacteria.Actinobacteria.Micrococcales.Micrococcaceae.Arthrobacter	Bacteria.Actinobacteria.Actinobacteria.Micrococcales.Micrococcaceae.Arthrobacter.Arthrobacter.psychrolactophilus	0.377661	0	1	FALSE	Classified	0	Yes
Bacteria.Actinobacteria.Actinobacteria.Micrococcales.Micrococcaceae.Arthrobacter	Bacteria.Actinobacteria.Actinobacteria.Micrococcales.Micrococcaceae.Arthrobacter.Arthrobacter.russicus	0.377863	0	1	FALSE	Classified	0	Yes
Bacteria.Actinobacteria.Actinobacteria.Micrococcales.Micrococcaceae.Arthrobacter	Bacteria.Actinobacteria.Actinobacteria.Micrococcales.Micrococcaceae.Arthrobacter.Arthrobacter.tumbae	0.533592	0	1	FALSE	Classified	0	Yes
Bacteria.Actinobacteria.Actinobacteria.Micrococcales.Micrococcaceae.Arthrobacter	Bacteria.Actinobacteria.Actinobacteria.Micrococcales.Micrococcaceae.Arthrobacter.Arthrobacter.woluwensis	0.378066	0	1	FALSE	Classified	0	Yes
Bacteria.Actinobacteria.Coriobacteriia.Eggerthellales.Eggerthellaceae.Asaccharobacter	Bacteria.Actinobacteria.Coriobacteriia.Eggerthellales.Eggerthellaceae.Asaccharobacter.Asaccharobacter.celatus	1	0	1	FALSE	Classified	0	Yes
Bacteria.Proteobacteria.Alphaproteobacteria.Caulobacterales.Caulobacteraceae.Asticcacaulis	Bacteria.Proteobacteria.Alphaproteobacteria.Caulobacterales.Caulobacteraceae.Asticcacaulis.Asticcacaulis.solisilvae	0.707201	0	1	FALSE	Classified	0	Yes
Bacteria.Proteobacteria.Gammaproteobacteria.Enterobacterales.Enterobacteriaceae.Atlantibacter	Bacteria.Proteobacteria.Gammaproteobacteria.Enterobacterales.Enterobacteriaceae.Atlantibacter.Atlantibacter.hermannii	1	0	1	FALSE	Classified	0	Yes
Bacteria.Actinobacteria.Coriobacteriia.Coriobacteriales.Atopobiaceae.Atopobium	Bacteria.Actinobacteria.Coriobacteriia.Coriobacteriales.Atopobiaceae.Atopobium.Atopobium.deltae	0.156871	0	1	FALSE	Classified	0	Yes
Bacteria.Actinobacteria.Coriobacteriia.Coriobacteriales.Atopobiaceae.Atopobium	Bacteria.Actinobacteria.Coriobacteriia.Coriobacteriales.Atopobiaceae.Atopobium.Atopobium.parvulum	0.861918	0	1	FALSE	Classified	0	Yes
Bacteria.Actinobacteria.Coriobacteriia.Coriobacteriales.Atopobiaceae.Atopobium	Bacteria.Actinobacteria.Coriobacteriia.Coriobacteriales.Atopobiaceae.Atopobium.Atopobium.rimae	0.558517	0	1	FALSE	Classified	0	Yes
Bacteria.Actinobacteria.Coriobacteriia.Coriobacteriales.Atopobiaceae.Atopobium	Bacteria.Actinobacteria.Coriobacteriia.Coriobacteriales.Atopobiaceae.Atopobium.Atopobium.vaginae	0.173809	0	1	FALSE	Classified	0	Yes
Bacteria.Firmicutes.Bacilli.Lactobacillales.Carnobacteriaceae.Atopococcus	Bacteria.Firmicutes.Bacilli.Lactobacillales.Carnobacteriaceae.Atopococcus.Atopococcus.tabaci	1	0	1	FALSE	Classified	0	Yes
Bacteria.Firmicutes.Bacilli.Lactobacillales.Carnobacteriaceae.Atopostipes	Bacteria.Firmicutes.Bacilli.Lactobacillales.Carnobacteriaceae.Atopostipes.Atopostipes.suicloacalis	0.707201	0	1	FALSE	Classified	0	Yes
Bacteria.Actinobacteria.Actinobacteria.Micrococcales.Microbacteriaceae.Aurantimicrobium	Bacteria.Actinobacteria.Actinobacteria.Micrococcales.Microbacteriaceae.Aurantimicrobium.Aurantimicrobium.minutum	1	0	1	FALSE	Classified	0	Yes
Bacteria.Proteobacteria.Alphaproteobacteria.Rhizobiales.Aurantimonadaceae.Aureimonas	Bacteria.Proteobacteria.Alphaproteobacteria.Rhizobiales.Aurantimonadaceae.Aureimonas.Aureimonas.altamirensis	0.577505	0	1	FALSE	Classified	0	Yes
Bacteria.Firmicutes.Bacilli.Bacillales.Staphylococcaceae.Auricoccus	Bacteria.Firmicutes.Bacilli.Bacillales.Staphylococcaceae.Auricoccus.Auricoccus.indicus	1	0	1	FALSE	Classified	0	Yes
Bacteria.Firmicutes.Clostridia.Clostridiales.Lachnospiraceae.Not.Available	Bacteria.Firmicutes.Clostridia.Clostridiales.Lachnospiraceae.Not.Available..Eubacterium..rectale	1	0	1	FALSE	Classified	0	Yes
Bacteria.Firmicutes.Clostridia.Clostridiales.Peptostreptococcaceae.Not.Available	Bacteria.Firmicutes.Clostridia.Clostridiales.Peptostreptococcaceae.Not.Available..Clostridium..hiranonis	1	0	1	FALSE	Classified	0	Yes
Bacteria.Firmicutes.Clostridia.Clostridiales.Ruminococcaceae.Not.Available	Bacteria.Firmicutes.Clostridia.Clostridiales.Ruminococcaceae.Not.Available..Clostridium..leptum	0.939037	0	1	FALSE	Classified	0	Yes
Bacteria.Firmicutes.Clostridia.Clostridiales.Ruminococcaceae.Not.Available	Bacteria.Firmicutes.Clostridia.Clostridiales.Ruminococcaceae.Not.Available..Clostridium..methylpentosum	0.205532	0	1	FALSE	Classified	0	Yes
Bacteria.Firmicutes.Clostridia.Clostridiales.Ruminococcaceae.Not.Available	Bacteria.Firmicutes.Clostridia.Clostridiales.Ruminococcaceae.Not.Available..Eubacterium..siraeum	0.224212	0	1	FALSE	Classified	0	Yes
Bacteria.Firmicutes.Tissierellia.Not.Available.Not.Available.Ezakiella	Bacteria.Firmicutes.Tissierellia.Not.Available.Not.Available.Ezakiella.Ezakiella.peruensis	1	0	1	FALSE	Classified	0	Yes
Bacteria.Firmicutes.Tissierellia.Not.Available.Not.Available.Kallipyga	Bacteria.Firmicutes.Tissierellia.Not.Available.Not.Available.Kallipyga.Kallipyga.gabonensis	0.406606	0	1	FALSE	Classified	0	Yes
Bacteria.Firmicutes.Tissierellia.Not.Available.Not.Available.Kallipyga	Bacteria.Firmicutes.Tissierellia.Not.Available.Not.Available.Kallipyga.Kallipyga.massiliensis	0.913115	0	1	FALSE	Classified	0	Yes
Bacteria.Firmicutes.Tissierellia.Not.Available.Not.Available.Not.Available	Bacteria.Firmicutes.Tissierellia.Not.Available.Not.Available.Not.Available..Bacteroides..coagulans	1	0	1	FALSE	Classified	0	Yes
Bacteria.Firmicutes.Tissierellia.Not.Available.Not.Available.Sedimentibacter	Bacteria.Firmicutes.Tissierellia.Not.Available.Not.Available.Sedimentibacter.Sedimentibacter.hongkongensis	1	0	1	FALSE	Classified	0	Yes
Bacteria.Not.Available.Not.Available.Not.Available.Not.Available.Bactoderma	Bacteria.Not.Available.Not.Available.Not.Available.Not.Available.Bactoderma.Bactoderma.rosea	1	0	1	FALSE	Classified	0	Yes
Bacteria.Not.Available.Not.Available.Not.Available.Not.Available.Thermothrix	Bacteria.Not.Available.Not.Available.Not.Available.Not.Available.Thermothrix.Thermothrix.azorensis	1	0	1	FALSE	Classified	0	Yes
Bacteria.Proteobacteria.Alphaproteobacteria.Not.Available.Not.Available.Phreatobacter	Bacteria.Proteobacteria.Alphaproteobacteria.Not.Available.Not.Available.Phreatobacter.Phreatobacter.oligotrophus	0.576886	0	1	FALSE	Classified	0	Yes
Bacteria.Proteobacteria.Alphaproteobacteria.Not.Available.Not.Available.Phreatobacter	Bacteria.Proteobacteria.Alphaproteobacteria.Not.Available.Not.Available.Phreatobacter.Phreatobacter.stygius	0.816606	0	1	FALSE	Classified	0	Yes
Bacteria.Proteobacteria.Gammaproteobacteria.Enterobacterales.Enterobacteriaceae.Not.Available	Bacteria.Proteobacteria.Gammaproteobacteria.Enterobacterales.Enterobacteriaceae.Not.Available..Erwinia..teleogrylli	1	0	1	FALSE	Classified	0	Yes
Bacteria.Proteobacteria.Gammaproteobacteria.Not.Available.Not.Available.Acidibacter	Bacteria.Proteobacteria.Gammaproteobacteria.Not.Available.Not.Available.Acidibacter.Acidibacter.ferrireducens	1	0	1	FALSE	Classified	0	Yes
Bacteria.Proteobacteria.Gammaproteobacteria.Xanthomonadales.Xanthomonadaceae.Not.Available	Bacteria.Proteobacteria.Gammaproteobacteria.Xanthomonadales.Xanthomonadaceae.Not.Available..Pseudomonas..geniculata	1	0	1	FALSE	Classified	0	Yes
Bacteria.Proteobacteria.Gammaproteobacteria.Pasteurellales.Pasteurellaceae.Avibacterium	Bacteria.Proteobacteria.Gammaproteobacteria.Pasteurellales.Pasteurellaceae.Avibacterium.Avibacterium.avium	1	0	1	FALSE	Classified	0	Yes
Bacteria.Proteobacteria.Betaproteobacteria.Rhodocyclales.Azonexaceae.Azonexus	Bacteria.Proteobacteria.Betaproteobacteria.Rhodocyclales.Azonexaceae.Azonexus.Azonexus.caeni	1	0	1	FALSE	Classified	0	Yes
Bacteria.Proteobacteria.Betaproteobacteria.Rhodocyclales.Rhodocyclaceae.Azospira	Bacteria.Proteobacteria.Betaproteobacteria.Rhodocyclales.Rhodocyclaceae.Azospira.Azospira.oryzae	0.999999	0	1	FALSE	Classified	0	Yes
Bacteria.Proteobacteria.Alphaproteobacteria.Rhodospirillales.Rhodospirillaceae.Azospirillum	Bacteria.Proteobacteria.Alphaproteobacteria.Rhodospirillales.Rhodospirillaceae.Azospirillum.Azospirillum.doebereinerae	0.756232	0	1	FALSE	Classified	0	Yes
Bacteria.Proteobacteria.Alphaproteobacteria.Rhodospirillales.Rhodospirillaceae.Azospirillum	Bacteria.Proteobacteria.Alphaproteobacteria.Rhodospirillales.Rhodospirillaceae.Azospirillum.Azospirillum.oryzae	0.532873	0	1	FALSE	Classified	0	Yes
Bacteria.Firmicutes.Bacilli.Bacillales.Bacillaceae.Bacillus	Bacteria.Firmicutes.Bacilli.Bacillales.Bacillaceae.Bacillus.Bacillus.circulans	0.387469	0	1	FALSE	Classified	0	Yes
Bacteria.Firmicutes.Bacilli.Bacillales.Bacillaceae.Bacillus	Bacteria.Firmicutes.Bacilli.Bacillales.Bacillaceae.Bacillus.Bacillus.coagulans	0.25559	0	1	FALSE	Classified	0	Yes
Bacteria.Firmicutes.Bacilli.Bacillales.Bacillaceae.Bacillus	Bacteria.Firmicutes.Bacilli.Bacillales.Bacillaceae.Bacillus.Bacillus.haynesii	0.147007	0	1	FALSE	Classified	0	Yes
Bacteria.Firmicutes.Bacilli.Bacillales.Bacillaceae.Bacillus	Bacteria.Firmicutes.Bacilli.Bacillales.Bacillaceae.Bacillus.Bacillus.hisashii	0.247458	0	1	FALSE	Classified	0	Yes
Bacteria.Firmicutes.Bacilli.Bacillales.Bacillaceae.Bacillus	Bacteria.Firmicutes.Bacilli.Bacillales.Bacillaceae.Bacillus.Bacillus.kochii	0.201678	0	1	FALSE	Classified	0	Yes
Bacteria.Firmicutes.Bacilli.Bacillales.Bacillaceae.Bacillus	Bacteria.Firmicutes.Bacilli.Bacillales.Bacillaceae.Bacillus.Bacillus.licheniformis	0.147007	0	1	FALSE	Classified	0	Yes
Bacteria.Firmicutes.Bacilli.Bacillales.Bacillaceae.Bacillus	Bacteria.Firmicutes.Bacilli.Bacillales.Bacillaceae.Bacillus.Bacillus.massilioanorexius	0.296602	0	1	FALSE	Classified	0	Yes
Bacteria.Firmicutes.Bacilli.Bacillales.Bacillaceae.Bacillus	Bacteria.Firmicutes.Bacilli.Bacillales.Bacillaceae.Bacillus.Bacillus.subtilis	0.376545	0	1	FALSE	Classified	0	Yes
Bacteria.Bacteroidetes.Bacteroidia.Bacteroidales.Bacteroidaceae.Bacteroides	Bacteria.Bacteroidetes.Bacteroidia.Bacteroidales.Bacteroidaceae.Bacteroides.Bacteroides.caccae	0.310388	0	1	FALSE	Classified	0	Yes
Bacteria.Bacteroidetes.Bacteroidia.Bacteroidales.Bacteroidaceae.Bacteroides	Bacteria.Bacteroidetes.Bacteroidia.Bacteroidales.Bacteroidaceae.Bacteroides.Bacteroides.caecimuris	0.205192	0	1	FALSE	Classified	0	Yes
Bacteria.Bacteroidetes.Bacteroidia.Bacteroidales.Bacteroidaceae.Bacteroides	Bacteria.Bacteroidetes.Bacteroidia.Bacteroidales.Bacteroidaceae.Bacteroides.Bacteroides.dorei	0.293316	0	1	FALSE	Classified	0	Yes
Bacteria.Bacteroidetes.Bacteroidia.Bacteroidales.Bacteroidaceae.Bacteroides	Bacteria.Bacteroidetes.Bacteroidia.Bacteroidales.Bacteroidaceae.Bacteroides.Bacteroides.faecichinchillae	0.208675	0	1	FALSE	Classified	0	Yes
Bacteria.Bacteroidetes.Bacteroidia.Bacteroidales.Bacteroidaceae.Bacteroides	Bacteria.Bacteroidetes.Bacteroidia.Bacteroidales.Bacteroidaceae.Bacteroides.Bacteroides.faecis	0.208393	0	1	FALSE	Classified	0	Yes
Bacteria.Bacteroidetes.Bacteroidia.Bacteroidales.Bacteroidaceae.Bacteroides	Bacteria.Bacteroidetes.Bacteroidia.Bacteroidales.Bacteroidaceae.Bacteroides.Bacteroides.finegoldii	0.22803	0	1	FALSE	Classified	0	Yes
Bacteria.Bacteroidetes.Bacteroidia.Bacteroidales.Bacteroidaceae.Bacteroides	Bacteria.Bacteroidetes.Bacteroidia.Bacteroidales.Bacteroidaceae.Bacteroides.Bacteroides.fragilis	0.265379	0	1	FALSE	Classified	0	Yes
Bacteria.Bacteroidetes.Bacteroidia.Bacteroidales.Bacteroidaceae.Bacteroides	Bacteria.Bacteroidetes.Bacteroidia.Bacteroidales.Bacteroidaceae.Bacteroides.Bacteroides.intestinalis	0.172352	0	1	FALSE	Classified	0	Yes
Bacteria.Bacteroidetes.Bacteroidia.Bacteroidales.Bacteroidaceae.Bacteroides	Bacteria.Bacteroidetes.Bacteroidia.Bacteroidales.Bacteroidaceae.Bacteroides.Bacteroides.koreensis	0.268359	0	1	FALSE	Classified	0	Yes
Bacteria.Bacteroidetes.Bacteroidia.Bacteroidales.Bacteroidaceae.Bacteroides	Bacteria.Bacteroidetes.Bacteroidia.Bacteroidales.Bacteroidaceae.Bacteroides.Bacteroides.ovatus	0.246257	0	1	FALSE	Classified	0	Yes
Bacteria.Bacteroidetes.Bacteroidia.Bacteroidales.Bacteroidaceae.Bacteroides	Bacteria.Bacteroidetes.Bacteroidia.Bacteroidales.Bacteroidaceae.Bacteroides.Bacteroides.rodentium	0.187649	0	1	FALSE	Classified	0	Yes
Bacteria.Bacteroidetes.Bacteroidia.Bacteroidales.Bacteroidaceae.Bacteroides	Bacteria.Bacteroidetes.Bacteroidia.Bacteroidales.Bacteroidaceae.Bacteroides.Bacteroides.stercoris	0.233326	0	1	FALSE	Classified	0	Yes
Bacteria.Bacteroidetes.Bacteroidia.Bacteroidales.Bacteroidaceae.Bacteroides	Bacteria.Bacteroidetes.Bacteroidia.Bacteroidales.Bacteroidaceae.Bacteroides.Bacteroides.thetaiotaomicron	0.287996	0	1	FALSE	Classified	0	Yes
Bacteria.Bacteroidetes.Bacteroidia.Bacteroidales.Bacteroidaceae.Bacteroides	Bacteria.Bacteroidetes.Bacteroidia.Bacteroidales.Bacteroidaceae.Bacteroides.Bacteroides.uniformis	0.610211	0	1	FALSE	Classified	0	Yes
Bacteria.Bacteroidetes.Bacteroidia.Bacteroidales.Bacteroidaceae.Bacteroides	Bacteria.Bacteroidetes.Bacteroidia.Bacteroidales.Bacteroidaceae.Bacteroides.Bacteroides.vulgatus	0.614521	0	1	FALSE	Classified	0	Yes
Bacteria.Bacteroidetes.Bacteroidia.Bacteroidales.Bacteroidaceae.Bacteroides	Bacteria.Bacteroidetes.Bacteroidia.Bacteroidales.Bacteroidaceae.Bacteroides.Bacteroides.xylanisolvens	0.310498	0	1	FALSE	Classified	0	Yes
Bacteria.Balneolaeota.Balneolia.Balneolales.Balneolaceae.Balneola	Bacteria.Balneolaeota.Balneolia.Balneolales.Balneolaceae.Balneola.Balneola.alkaliphila	1	0	1	FALSE	Classified	0	Yes
Bacteria.Firmicutes.Clostridia.Clostridiales.Lachnospiraceae.Bariatricus	Bacteria.Firmicutes.Clostridia.Clostridiales.Lachnospiraceae.Bariatricus.Bariatricus.massiliensis	1	0	1	FALSE	Classified	0	Yes
Bacteria.Bacteroidetes.Bacteroidia.Bacteroidales.Barnesiellaceae.Barnesiella	Bacteria.Bacteroidetes.Bacteroidia.Bacteroidales.Barnesiellaceae.Barnesiella.Barnesiella.intestinihominis	1	0	1	FALSE	Classified	0	Yes
Bacteria.Proteobacteria.Gammaproteobacteria.Pasteurellales.Pasteurellaceae.Basfia	Bacteria.Proteobacteria.Gammaproteobacteria.Pasteurellales.Pasteurellaceae.Basfia.Basfia.succiniciproducens	1	0	1	FALSE	Classified	0	Yes
Bacteria.Firmicutes.Bacilli.Lactobacillales.Enterococcaceae.Bavariicoccus	Bacteria.Firmicutes.Bacilli.Lactobacillales.Enterococcaceae.Bavariicoccus.Bavariicoccus.seileri	1	0	1	FALSE	Classified	0	Yes
Bacteria.Firmicutes.Clostridia.Clostridiales.Clostridiaceae.Beduini	Bacteria.Firmicutes.Clostridia.Clostridiales.Clostridiaceae.Beduini.Beduini.massiliensis	1	0	1	FALSE	Classified	0	Yes
Bacteria.Proteobacteria.Alphaproteobacteria.Rhizobiales.Beijerinckiaceae.Beijerinckia	Bacteria.Proteobacteria.Alphaproteobacteria.Rhizobiales.Beijerinckiaceae.Beijerinckia.Beijerinckia.fluminensis	1	0	1	FALSE	Classified	0	Yes
Bacteria.Proteobacteria.Alphaproteobacteria.Rhodospirillales.Acetobacteraceae.Belnapia	Bacteria.Proteobacteria.Alphaproteobacteria.Rhodospirillales.Acetobacteraceae.Belnapia.Belnapia.rosea	1	0	1	FALSE	Classified	0	Yes
Bacteria.Actinobacteria.Actinobacteria.Micrococcales.Beutenbergiaceae.Beutenbergia	Bacteria.Actinobacteria.Actinobacteria.Micrococcales.Beutenbergiaceae.Beutenbergia.Beutenbergia.cavernae	1	0	1	FALSE	Classified	0	Yes
Bacteria.Actinobacteria.Actinobacteria.Bifidobacteriales.Bifidobacteriaceae.Bifidobacterium	Bacteria.Actinobacteria.Actinobacteria.Bifidobacteriales.Bifidobacteriaceae.Bifidobacterium.Bifidobacterium.adolescentis	0.609841	0	1	FALSE	Classified	0	Yes
[truncated: 1,672 more rows]

## Sheet: Figure 4A
Sample ID	PCo1	PCo2	Group
[truncated: 352 more rows]

[truncated: 32 more sheets: Figure 4B, Figure 4C, Figure 4D, Figure 5A, Figure 5B, Figure S1, Figure S2, Figure S3, Figure S4, Figure S5A, Figure S5B, Figure S5C, Figure S6A, Figure S6B, Figure S6C, Figure S7A, Figure S7B, Figure S7C, Figure S8, Figure S9 …]
